# Supplementary material for: Mapping global dynamics of benchmark creation and saturation in artificial intelligence
Source: Nat Commun. 2022 Nov 10;13:6793. doi: 10.1038/s41467-022-34591-0 (PMC9649641; doi:10.1038/s41467-022-34591-0)
Supplement: Supplementary file 2 — Supplementary Data 1 [file 41467_2022_34591_MOESM2_ESM.xlsx]

## Sheet: Tabelle1
Suppl. Data 1: Manual curation of metrics with two reported polarities.
metricName	polarity
ACC@1-100Clients	pos
AED	neg
AKD	neg
AP	pos
AVERAGE MAE	neg
Abs Rel	pos
Acc	pos
Accuracy	pos
Accuracy (%)	pos
Accuracy (Cross-Setup)	pos
Average MAE	neg
B1	pos
B2	pos
B3	pos
B4	pos
BLEU	pos
Class IOU	pos
EER	neg
EM	pos
Edit	pos
Error Rate	neg
Exact Span F1	pos
F-Measure (Seen)	pos
F-Measure (Unseen)	pos
F1	pos
F1 score	pos
F1-score	pos
F1-score (Augmented)	pos
F1@10%	pos
F1@25%	pos
FID	neg
GAR @0.1% FAR Obfuscation	pos
GAR @0.1% FAR Overall	pos
HR@20	pos
Hit@20	pos
IS	pos
Inception Score	pos
IoU	pos
IoU overall	pos
Jaccard (Decay)	neg
Jaccard (Recall)	pos
Jaccard (Unseen)	pos
L1	neg
LPIPS	neg
MAE	neg
MAE [bpm, session-wise]	neg
MAP	pos
MAX E-MEASURE	pos
MAX F-MEASURE	pos
METEOR	pos
MKR	neg
MPJPE	neg
PCK@0.2	pos
PCKh	pos
PQth	pos
PSNR	pos
PSNR-B	pos
Precision	pos
R-Prec	pos
R@1	pos
RMSE	neg
ROUGE-2	pos
ROUGE-L	pos
Rank-5	pos
Recall	pos
Restaurant 2014 (F1)	pos
SPICE	pos
SSIM	pos
SSIM (sRGB)	pos
Speed (FPS)	pos
Top 5 Accuracy	pos
Top-5 Accuracy	pos
Video-mAP 0.5	pos
mAP	pos
mAP IOU@0.6	pos
mAP IOU@0.7	pos
mIoU	pos
max E-Measure	pos
max E-measure	pos
max F-Measure	pos
text-to-video Mean Rank	neg
text-to-video Median Rank	neg
video-to-text R@1	pos
video-to-text R@10	pos
video-to-text R@5	pos
