# Supplementary material for: Mapping global dynamics of benchmark creation and saturation in artificial intelligence
Source: Nat Commun. 2022 Nov 10;13:6793. doi: 10.1038/s41467-022-34591-0 (PMC9649641; doi:10.1038/s41467-022-34591-0)
Supplement: Supplementary file 3 — Supplementary Data 2 [file 41467_2022_34591_MOESM3_ESM.xlsx]

## Sheet: Tabelle1
Suppl. Data 2: Curated list of metrics polarity.
metricName	polarity	suggested correct polarity	comment
ACC@1-100Clients	pos
AED	neg
AKD	neg
AP	pos
AVERAGE MAE	neg
Abs Rel	pos
Acc	pos
Accuracy	pos
Accuracy (%)	pos
Accuracy (Cross-Setup)	pos
Average MAE	neg
B1	pos
B2	pos
B3	pos
B4	pos
BLEU	pos
Class IOU	pos
EER	neg
EM	pos
Edit	pos
Error Rate	neg
Exact Span F1	pos
F-Measure (Seen)	pos
F-Measure (Unseen)	pos
F1	pos
F1 score	pos
F1-score	pos
F1-score (Augmented)	pos
F1@10%	pos
F1@25%	pos
FID	neg
GAR @0.1% FAR Obfuscation	pos
GAR @0.1% FAR Overall	pos
HR@20	pos
Hit@20	pos
IS	pos
Inception Score	pos
IoU	pos
IoU overall	pos
Jaccard (Decay)	neg		This is correct!
Jaccard (Recall)	pos
Jaccard (Unseen)	pos
L1	neg
LPIPS	neg
MAE	neg
MAE [bpm, session-wise]	neg
MAP	pos
MAX E-MEASURE	pos
MAX F-MEASURE	pos
METEOR	pos
MKR	neg
MPJPE	neg
PCK@0.2	pos
PCKh	pos
PQth	pos
PSNR	pos
PSNR-B	pos
Precision	pos
R-Prec	pos
R@1	pos
RMSE	neg
ROUGE-2	pos
ROUGE-L	pos
Rank-5	pos
Recall	pos
Restaurant 2014 (F1)	pos
SPICE	pos
SSIM	pos
SSIM (sRGB)	pos
Top 5 Accuracy	pos
Top-5 Accuracy	pos
Video-mAP 0.5	pos
mAP	pos
mAP IOU@0.6	pos
mAP IOU@0.7	pos
mIoU	pos
max E-Measure	pos
max E-measure	pos
max F-Measure	pos
text-to-video Mean Rank	neg
text-to-video Median Rank	neg
video-to-text R@1	pos
video-to-text R@10	pos
video-to-text R@5	pos
RMSE (Subject-exposed)	neg
three pixel error	neg
# of clusters (k)	pos
% Test Accuracy	pos
0..5sec	neg
1-1	pos
10 sec	pos
10%	pos
10-20% Mask PSNR	pos
14 gestures accuracy	pos
20-30% Mask PSNR	pos
28 gestures accuracy	pos
3 sec	neg
3-fold Accuracy	pos
30 sec	pos
30-40% Mask PSNR	pos
3DIoU	pos
3DPCK	pos
40-50% Mask PSNR	pos
5..20sec	neg
AAA	pos
ABX-across	neg
ACC	pos
ACC@1-10Clients	pos
ACC@1-50Clients	pos
ACER	neg
ADD	pos
ADDS AUC	pos
AMT	pos
AMrTRE	neg
AOP	pos
AP 0.5	pos
AP Hard	pos
AP Medium	pos
AP at 10' Elevation error	pos
AP at 15' Azimuth error	pos
AP50	pos
AP75	pos
AP@0.15	pos
AP@0.7	pos
APH/L2	pos
APL	pos
APM	pos
APc	pos
APf	pos
APr	pos
AR	pos
AR50	pos
AR75	pos
AR@100	pos
ARI	pos
ARL	pos
ARM	pos
AUC	pos
AUC (ABPA)	pos
AUC (Aspergillus)	neg	pos	perhaps this is caused by only 1 result being available on PWC?
AUC (Diabetes)	pos
AUC (E. Coli)	pos
AUC (I. Obstruction)	neg	pos	perhaps this is caused by only 1 result being available on PWC?
AUC (K. Pneumonia)	pos
AUC (val)	pos
AUC-J	pos
AUC-J&F	pos
AUC-ROC	pos
AUC0.08 private	pos
AUC@0.1 (all)	pos
AUROC	pos
AVG	pos
AVG-CDS	pos
Accuracy	pos
Accuracy (10-fold)	pos
Accuracy (5-fold)	pos
Accuracy (8 emotion)	pos
Accuracy (ADD)	pos
Accuracy (AV I)	pos
Accuracy (AV II)	pos
Accuracy (Body + Fingers + Face joints)	neg	pos	perhaps this is caused by only 1 result being available on PWC?
Accuracy (Body + Fingers joints)	pos
Accuracy (Body joints)	neg	pos	perhaps this is caused by only 1 result being available on PWC?
Accuracy (CS)	pos
Accuracy (CV I)	pos
Accuracy (CV II)	pos
Accuracy (CV)	pos
Accuracy (Cross-Subject)	pos
Accuracy (Cross-View)	pos
Accuracy (Cross-View, Avg)	pos
Accuracy (Inter-Patient)	pos
Accuracy (RGB+pose)	pos
Accuracy (TEST-DB)	pos
Accuracy (TRAIN-DB)	pos
Accuracy (Test)	pos
Accuracy (easy)	pos
Accuracy (hard)	pos
Accuracy (median)	pos
Accuracy (val)	pos
Accuracy(on validation set)	pos
Action@1	pos
Actions Top-1 (S1)	pos
Actions Top-1 (S2)	neg	pos
Animals	pos
Aspect	pos
Average	neg
Average 3D Error	neg
Average Accuracy	pos
Average Accuracy (10 times)	pos
Average Class Accuracy	pos
Average F1	pos
Average MPJPE (mm)	neg
Average Orientation Similarity	pos
Average Overlap	pos
Average PSNR	pos
Average Per-Class Accuracy	pos
Average Precision	pos
Average Precision at 0.5 3D IoU	pos
Average Recall	pos
Average Return (NoOp)	pos
Average Success Rate	pos
Average accuracy of 3 splits	pos
Average-AP	pos
Average-mAP	pos
Avg	pos
Avg F1	pos
Avg.	pos
BG#1-2	pos
BLEU (EN-DE)	pos
BLEU score	pos
BLEU-1	pos
BLEU-4	pos
Backpack	pos
Balanced Error Rate	neg
Bare MR^-2	pos
Bits per dim	neg
CC	pos
CD	neg
CIDER	pos
CIDEr	pos
CIS	pos
CL#1-2	pos
CMC1	pos
CMC10	pos
CMC5	pos
COL	neg
CPU (sec)	pos
CR	pos
CS	pos
CSIM	pos
Chamfer (cm)	neg
Chamfer Distance	neg
City level (25 km)	pos
Class Average IoU	pos
Classification Accuracy	pos
Classification Error	neg
Conn	neg
Continent level (2500 km)	pos
Country level (750 km)	pos
D3R	neg
DAC (K=6)	pos
DELETE	pos
DFID	neg
DLD	pos
DSC	pos
Decidability	pos
Dice	pos
Dice (Average)	pos
Dice (SE)	pos
Dice Score	pos
Diversity	pos
Driving Score	pos
E-Measure	pos
EC	neg
EM (Quasar-T)	pos
EMD	neg
EO	neg
English-Wiki (open) F1	pos
Entity F1	pos
Equal Error Rate	neg
Error rate	neg
Exact Match	pos
Execution Accuracy	pos
Expected Average Overlap (EAO)	pos
F	pos
F-BC	pos
F-Measure	pos
F-Score	pos
F-Score@1%	pos
F-measure	pos
F-measure (Mean)	pos
F-measure (Recall)	pos
F0.5	pos
F1 (1dAVb)	pos
F1 (AF)	pos
F1 (LBBB)	pos
F1 (Quasar-T)	pos
F1 (RBBB)	pos
F1 (SB)	pos
F1 (ST)	pos
F1 (Sequence)	pos
F1 (Set)	pos
F1 (micro)	pos
F1 (v2)	pos
F1 - macro	pos
F1 Full	pos
F1 Newswire	pos
F1 Score	pos
F1-Score	pos
F1-score (@IoU = 0.2)	pos
F1-score (@IoU = 0.3)	pos
F1-score (Canonical)	pos
F1@50%	pos
F1c (v2)	pos
FDE	neg
FED	neg
FID-0	neg
FID-1	neg
FID-10k-training-steps	neg
FID-2	neg
FID-4	neg
FID-50k	neg
FID-5k-training-steps	neg
FID-8	neg
FPR95	neg
FPS	pos
FPS on CPU	neg	pos
FR@0.1(%, all)	pos
FSD	neg
FSIM	pos
FVD score	neg
F_NMI	pos
Frame (fps)	neg	pos
Frame-mAP	pos
Frames Needed	pos
Full MRP F1	pos
Full UCCA F1	pos
Fullset (public)	neg
G-Score (BLEU, Accuracy)	pos
GAR @0.01% FAR Impersonation	pos
GAR @0.01% FAR Obfuscation	pos
GAR @0.01% FAR Overall	pos
GAR @0.01% FAR Plastic Surgery	pos
GAR @0.1% FAR	pos
GAR @0.1% FAR Impersonation	pos
GAR @0.1% FAR Plastic Surgery	pos
GAR @1% FAR	pos
GAR @1% FAR Impersonation	neg	pos
GAR @1% FAR Obfuscation	neg	pos
GAR @1% FAR Overall	neg	pos
GFLOPs	neg
Gender	pos
Grad	neg
Grad Det-Jac	neg
Hamming Loss	pos
Harmonic mean	pos
Hat	pos
Hausdorff	neg
Hausdorff Distance (mm)	neg
Heavy MR^-2	neg
Hit@1	pos
Hits@1	pos
Hits@10	pos
Holder Binary F1	pos
Humans	pos
I. Obstruction	neg	pos
IDF1	pos
Image-Level Recall	pos
Image-to-text R@1	pos
Image-to-text R@10	pos
Image-to-text R@5	pos
In-domain	pos
Inception score	pos
Instance Average IoU	pos
Interpolation Error	neg
Intra-FID	neg
IoU [256 distractors]	pos
IoU [32 distractors]	pos
IoU [4 distractors]	neg	pos
IoU mean	pos
J&F	pos
J&F 1st frame	pos
J&F@60s	pos
J@60s	pos
Jaccard (Mean)	pos
Jaccard (Seen)	pos
Joint	pos
KEEP	pos
KILT-EM	pos
KILT-F1	pos
KILT-RL	pos
Kappa	pos
Kendall's Tau	pos
Kernel Inception Distance	neg
L2 Loss (10^-4)	neg
LAS	pos
LCC	pos
LCS	neg
LLE	pos
LPP MRP F1	pos
LPP UCCA F1	neg	pos
LSE-C	neg	pos
LSE-D	pos
LT-ACC	pos
Laptop (Acc)	neg	pos
Laptop (F1)	pos
Laptop 2014 (F1)	pos
Local	pos
Log-Spectral Distance	neg
Long-Tailed Accuracy	neg	pos
MAE (10% missing)	neg
MAE (10% of data as GT)	neg
MAE (Arousal)	pos	neg
MAE (Expectancy)	pos	neg
MAE (PM2.5)	neg
MAE (Power)	neg
MAE (Valence)	neg
MAE (trained with other data)	neg
MAE for DBP [mmHg]	neg
MAE for SBP [mmHg]	neg
MAP	pos
MAR, walking, 1,000ms	neg
MAR, walking, 400ms	neg
ME (%, all)	pos
MIoU (13 classes)	neg	pos
MIoU (16 classes)	pos
MJPE	neg
MMD	neg
MMrTRE	pos
MOTA	pos
MOTP	pos
MPE	neg
MPJAE	neg
MPJPE (CA)	neg
MPJPE (CS)	neg
MPS	pos
MPVPE	pos
MR (K=1)	pos
MR (K=6)	neg	pos
MRPE	neg
MRR	pos
MRR (x 100)	pos
MRR@20	pos
MS-SSIM	pos
MSE	neg
MSE (10% missing)	neg
MSE (10^-2, 50% missing)	neg
MSE (10^2, 50% missing)	neg
MSE stdev	pos	neg
MSE(10^3)	neg
Macro F1	pos
Macro Precision	pos
Macro Recall	pos
Macro-F1	pos
Macro-F1 (20% training data)	pos
Macro-F1 (60% training data)	pos
Macro-F1 (80% training data)	pos
Mean	neg
Mean ADD	pos
Mean AP @ 0.5	pos
Mean Acc (Restaurant + Laptop)	pos
Mean Accuracy	pos
Mean Error Rate	neg
Mean F-measure	pos
Mean F1 (WSJ)	pos
Mean IoU	pos
Mean IoU (class)	pos
Mean NME	neg
Mean NME	neg
Mean PCK	pos
Mean PCK@0.2	pos
Mean Rank	neg
Mean Reconstruction Error (mm)	neg
Mean class accuracy	neg	pos
Mean mAP	pos
Mean target overlap ratio	pos
Medium Human-Normalized Score	pos
Meteor (EN-DE)	neg	pos
Micro F1	pos
Micro Precision	pos
Micro Recall	pos
Micro-F1	pos
Micro-F1 (20% training data)	pos
Micro-F1 (80% training data)	pos
MultiWOZ (Inform)	neg
MultiWOZ (Success)	neg
NDCG (x 100)	pos
NDS	pos
NIQE	neg
NIST	pos
NLDA	neg
NM#5-6	pos
NME	neg
NSS	pos
Neg Jacob Det	pos
Neg. F1	neg	pos
NegLL	neg
Normalized Pose Error	neg
Normalized Precision	pos
Normalized cPSNR	neg		This is a modified PSNR, therefore neg is correct
Noun@1	pos
Number of Frames Per View	pos
Number of Views	pos
O (Average of Measures)	pos
OMQ	pos
OOB Rate (10^âˆ’3)	neg
ORD	neg
ORD	neg
Out-of-domain	pos
Overall	pos
Overall Accuracy	pos
Overall IoU	pos
P	pos
P@10%	pos
P@30%	pos
P@5	pos
PA-MPJPE	neg
PA-MPVPE	neg
PARENT	pos
PC	neg
PCK	pos
PCK3D (CA)	pos
PCK3D (CS)	pos
PCK@0.1	pos
PCK@0.3	pos
PCK@0.4	pos
PCK@0.5	pos
PCKh-0.5	pos
PCKh@0.5	pos
PCP3D	pos
PESQ	pos
PO	neg
PPV (VEB)	pos
PQ	pos
PQst	pos
PR-AUC	pos
PRC	pos
PSNR (Raw)	pos
PSNR (sRGB)	pos
Parameters (M)	neg
Partial MR^-2	neg
Patch Matching	pos
Patch Retrieval	pos
Patch Verification	neg
Path Difference	pos
Path Length	neg
Pearson Correlation	pos
Per-Class Accuracy	pos
Per-class Accuracy	pos
Per-pixel Accuracy	pos
Percentage Error	neg
Percentage correct	pos
Percentage error	neg
Permuted Accuracy	pos
Perplexity	neg
Player Distance	pos
Point-to-surface distance (cm)	neg
Pos. F1	pos
Pr@0.5	pos
Pr@0.7	pos
Pr@0.9	pos
Precision@0.5	pos
Precision@0.6	pos
Precision@0.7	pos
Precision@0.8	pos
Precision@0.9	pos
Precision@20	pos
Quality	neg
Question Answering	neg
R	pos
R@10	pos
R@100	pos
R@16	pos
R@2	pos
R@32	pos
R@4	pos
R@5	pos
R@8	pos
RC	pos
RCL	pos
RMSE (Subject-naÃ¯ve)	neg
RMSE log	neg
ROC AUC	pos
ROC-AUC	pos
ROUGE	neg	pos
ROUGE-1	pos
ROUGE-SU4	neg
RRSE	neg
Rank-1	pos
Rank-1 Recognition Rate	pos
Rank-10	pos
Real	neg
Reasonable MR^-2	neg
Reasonable Miss Rate	neg
Recall@10	pos
Recall@5	pos
Recall@50	pos
Reference images	pos
Region level (200 km)	pos
Relation F1	pos
Restaurant (Acc)	pos
Restaurant (F1)	pos
Restaurant 2015 (F1)	pos
Restaurant 2016 (F1)	pos
Route Completion	pos
Runtime(s)	pos
S-Measure	pos
SAD	neg
SARI	pos
SQ Rel	neg
SSIM (Raw)	pos
Score	pos
Search time (s)	pos
Sensitivity	pos
Sensitivity (VEB)	neg	pos
Sentence Retrieval	neg
Sentence-pair Classification	neg
Sentiment	neg
Shen F-1	pos
Size (MB)	neg
Smatch	pos
Smoothed BLEU-4	pos
Spearman Correlation	pos
Speed (FPS)	pos
Speed(ms/f)	pos
Sq Rel	pos
Step Change (10^âˆ’3)	neg
Street level (1 km)	pos
Structured Prediction	pos
Success Rate 0.5	pos
Surface normal consistency	neg
TAR @ FAR=0.0001	pos
TAR @ FAR=0.001	pos
TAR @ FAR=0.01	pos
TC	pos
TIoU	pos
TTA	pos
Target Binary F1	pos
Temporal awareness	pos
Test AP	pos
Test Error	neg
Test perplexity	neg
Text-to-image R@1	pos
Text-to-image R@10	pos
Text-to-image R@5	pos
Time (ms)	neg
Top 1 Accuracy	pos
Top 1 Error	neg
Top-1	pos
Top-1 (%)	pos
Top-1 Accuracy	pos
Top-1 Error Rate	neg
Top-1 Localization Accuracy	pos
Top-1 accuracy %	pos
Top-10 Accuracy	pos
Top-3	pos
Top-5 (%)	pos
Top-5 Error	neg
UA	pos
UAS	pos
UCC	pos
UCS	pos
Unpermuted Accuracy	pos
User Study Score	pos
V-Measure	pos
VI	pos
Val	pos
Validation mIoU	pos
Verb@1	pos
Vid acc@1	pos
Vid acc@5	pos
Video hit@1	pos
Video hit@5	pos
Weighted Average F1-score	pos
Weighted F-Measure	pos
Weighted F1	pos
Weighted Macro-F1	pos
Weighted-F1	pos
Word Error Rate (WER)	neg
absolute relative error	neg
amota	pos
avg-mAP (0.1-0.5)	pos
avg-mAP (0.1-0.9)	pos
avg-mAP (0.3-0.7)	pos
avg. log MAE	neg
avg_fp_quality	pos
avg_label	pos
avg_pairwise	neg
avg_spatial	neg
bpd	neg
brier-minFDE (K=6)	neg
classification score	pos
count	pos
free-form mask l1 err	neg
free-form mask l2 err	neg
inference time (ms)	neg
mAAE	pos
mAOE	neg
mAP (@0.1, Through-wall)	pos
mAP (@0.1, Visible)	neg	pos
mAP (All-search & Single-shot)	pos
mAP (Val)	pos
mAP @0.5:0.95	pos
mAP IOU@0.1	pos
mAP IOU@0.2	pos
mAP IOU@0.3	pos
mAP IOU@0.4	pos
mAP IOU@0.5	pos
mAP IOU@0.75	neg	pos
mAP IOU@0.8	neg	pos
mAP IOU@0.9	neg	pos
mAP IOU@0.95	pos
mAP(V2T)	pos
mAP@0.1:0.5	pos
mAP@0.1:0.7	pos
mAP@0.25	pos
mAP@0.3	pos
mAP@0.4	pos
mAP@0.5	pos
mAP@0.50	pos
mAP@0.50 (CS)	pos
mAP@0.50 (CV)	pos
mAP@AVG(0.1:0.9)	pos
mASE	pos
mATE	neg	pos
mAVE	neg	pos
mIOU	pos
mIoU (13 classes)	pos
mIoU (KMeans)	pos
mPC [AP50]	pos
mPC [AP]	pos
mPrec	pos
mRec	neg
mask AP	pos
mask-IS	neg	pos
mask-SSIM	neg	pos
mean Corruption Error (mCE)	neg
mean E-Measure	pos
mean Recall @20	neg	pos
meanIOU	pos
minADE (K=1)	pos	neg
minADE (K=6)	neg
minFDE (K=1)	pos	neg
minFDE (K=6)	pos
mse (10^-3)	neg
nDCG@5	pos
nats	neg
pose	neg
rPC [%]	pos
rank-1	pos
rank-10	pos
rank-5	pos
rank1	pos
rank1(V2T)	pos
rect mask l1 error	pos	neg
rect mask l2 err	neg
sMOTSA	pos
spl	pos
tOF	neg
text-to-video R@1	pos
text-to-video R@10	pos
text-to-video R@5	pos
text-to-video R@50	pos
validation mean average precision	pos
video-to-text Median Rank	pos	neg
δ1.25	neg
