# Supplementary material for: Mapping global dynamics of benchmark creation and saturation in artificial intelligence
Source: Nat Commun. 2022 Nov 10;13:6793. doi: 10.1038/s41467-022-34591-0 (PMC9649641; doi:10.1038/s41467-022-34591-0)
Supplement: Supplementary file 4 — Supplementary Data 3 [file 41467_2022_34591_MOESM4_ESM.xlsx]

## Sheet: Tabelle1
Suppl. Data 3: NLP Ratio data frame containing only the state of the art results per benchmarking dataset.
l1	l2	l3	task	dataset	date	model	result	metric	polarity
Biomedical natural language processing	Biomedical relation extraction	Biomedical relation extraction	Biomedical relation extraction	CMeIE	2021-06	RoBERTa-wwm-ext-large model in \'CBLUE: A Chinese Biomedical Language Understanding Evaluation Benchmark\'	55.9	Micro F1	pos
Biomedical natural language processing	Biomedical relation extraction	Biomedical relation extraction	Biomedical relation extraction	DDI extraction 2013 corpus	2019-06	NCBI_BERT(large) (P) model in \'Transfer Learning in Biomedical Natural Language Processing: An Evaluation of BERT and ELMo on Ten Benchmarking Datasets\'	79.9	F1	pos
Biomedical natural language processing	Biomedical relation extraction	Biomedical relation extraction	Biomedical relation extraction	DDI extraction 2013 corpus	2022-03	BioLinkBERT (large) model in \'LinkBERT: Pretraining Language Models with Document Links\'	83.35	F1	pos
Biomedical natural language processing	Clinical assertion status detection	Clinical assertion status detection	Clinical assertion status detection	2010 i2b2/VA	2020-12	BiLSTM (SparkNLP) model in \'Improving Clinical Document Understanding on COVID-19 Research with Spark NLP\'	0.939	Micro F1	pos
Biomedical natural language processing	Clinical concept extraction	Clinical concept extraction	Clinical concept extraction	2010 i2b2/VA	2011-05	deBruijn et al. (System 1.1) model in \'Machine-learned solutions for three stages of clinical information extraction: the state of the art at i2b2 2010\'	85.23	Exact Span F1	pos
Biomedical natural language processing	Clinical concept extraction	Clinical concept extraction	Clinical concept extraction	2010 i2b2/VA	2019-02	BERTlarge (MIMIC) model in \'Enhancing Clinical Concept Extraction with Contextual Embeddings\'	90.25	Exact Span F1	pos
Biomedical natural language processing	Multi-label classification of biomedical texts	Multi-label classification of biomedical texts	Multi-label classification of biomedical texts	MIMIC-III	2020-07	Convolutional Neural Network with per-label Attention model in \'Predicting Multiple ICD-10 Codes from Brazilian-Portuguese Clinical Notes\'	0.537	Micro F1	pos
Chinese language processing	Chinese word segmentation	Chinese word segmentation	Chinese word segmentation	AS	2019-01	Glyce + BERT model in \'Glyce: Glyph-vectors for Chinese Character Representations\'	96.7	F1	pos
Chinese language processing	Chinese word segmentation	Chinese word segmentation	Chinese word segmentation	AS	2019-01	Glyce + BERT model in \'Glyce: Glyph-vectors for Chinese Character Representations\'	96.6	Precision	pos
Chinese language processing	Chinese word segmentation	Chinese word segmentation	Chinese word segmentation	AS	2019-01	Glyce + BERT model in \'Glyce: Glyph-vectors for Chinese Character Representations\'	96.8	Recall	pos
Chinese language processing	Chinese word segmentation	Chinese word segmentation	Chinese word segmentation	MSRA	2015-09	Pre-trained+bigram+ LSTM+CRF model in \'Long Short-Term Memory Neural Networks for Chinese Word Segmentation\'	97.4	F1	pos
Chinese language processing	Chinese word segmentation	Chinese word segmentation	Chinese word segmentation	PKU	2019-01	Glyce + BERT model in \'Glyce: Glyph-vectors for Chinese Character Representations\'	96.7	F1	pos
Chinese language processing	Chinese word segmentation	Chinese word segmentation	Chinese word segmentation	PKU	2019-01	Glyce + BERT model in \'Glyce: Glyph-vectors for Chinese Character Representations\'	97.1	Precision	pos
Chinese language processing	Chinese word segmentation	Chinese word segmentation	Chinese word segmentation	PKU	2019-01	Glyce + BERT model in \'Glyce: Glyph-vectors for Chinese Character Representations\'	96.4	Recall	pos
Chinese language processing	Chinese word segmentation	Chinese word segmentation	Chinese word segmentation	MSR	2019-01	Glyce + BERT model in \'Glyce: Glyph-vectors for Chinese Character Representations\'	98.3	F1	pos
Chinese language processing	Chinese word segmentation	Chinese word segmentation	Chinese word segmentation	MSR	2019-11	ZEN (Init with Chinese BERT) model in \'ZEN: Pre-training Chinese Text Encoder Enhanced by N-gram Representations\'	98.35	F1	pos
Chinese language processing	Chinese word segmentation	Chinese word segmentation	Chinese word segmentation	MSR	2019-01	Glyce + BERT model in \'Glyce: Glyph-vectors for Chinese Character Representations\'	98.2	Precision	pos
Chinese language processing	Chinese word segmentation	Chinese word segmentation	Chinese word segmentation	MSR	2019-01	Glyce + BERT model in \'Glyce: Glyph-vectors for Chinese Character Representations\'	98.3	Recall	pos
Chinese language processing	Chinese word segmentation	Chinese word segmentation	Chinese word segmentation	CITYU	2019-01	Glyce + BERT model in \'Glyce: Glyph-vectors for Chinese Character Representations\'	97.9	F1	pos
Chinese language processing	Chinese word segmentation	Chinese word segmentation	Chinese word segmentation	CITYU	2019-01	Glyce + BERT model in \'Glyce: Glyph-vectors for Chinese Character Representations\'	97.9	Precision	pos
Chinese language processing	Chinese word segmentation	Chinese word segmentation	Chinese word segmentation	CITYU	2019-01	Glyce + BERT model in \'Glyce: Glyph-vectors for Chinese Character Representations\'	98.0	Recall	pos
Cross-lingual natural language processing	Cross-lingual bitext mining	Cross-lingual bitext mining	Cross-lingual bitext mining	BUCC German-to-English	2015-11	Monolingual training data model in \'Improving Neural Machine Translation Models with Monolingual Data\'	76.9	F1 score	pos
Cross-lingual natural language processing	Cross-lingual bitext mining	Cross-lingual bitext mining	Cross-lingual bitext mining	BUCC German-to-English	2018-11	Multilingual Sentence Embeddings model in \'Margin-based Parallel Corpus Mining with Multilingual Sentence Embeddings\'	95.58	F1 score	pos
Cross-lingual natural language processing	Cross-lingual bitext mining	Cross-lingual bitext mining	Cross-lingual bitext mining	BUCC German-to-English	2018-12	Massively Multilingual Sentence Embeddings model in \'Massively Multilingual Sentence Embeddings for Zero-Shot Cross-Lingual Transfer and Beyond\'	96.19	F1 score	pos
Cross-lingual natural language processing	Cross-lingual bitext mining	Cross-lingual bitext mining	Cross-lingual bitext mining	BUCC Chinese-to-English	2018-12	Massively Multilingual Sentence Embeddings model in \'Massively Multilingual Sentence Embeddings for Zero-Shot Cross-Lingual Transfer and Beyond\'	92.27	F1 score	pos
Cross-lingual natural language processing	Cross-lingual bitext mining	Cross-lingual bitext mining	Cross-lingual bitext mining	BUCC Russian-to-English	2018-12	Massively Multilingual Sentence Embeddings model in \'Massively Multilingual Sentence Embeddings for Zero-Shot Cross-Lingual Transfer and Beyond\'	93.3	F1 score	pos
Cross-lingual natural language processing	Cross-lingual bitext mining	Cross-lingual bitext mining	Cross-lingual bitext mining	BUCC French-to-English	2015-11	Monolingual training data model in \'Improving Neural Machine Translation Models with Monolingual Data\'	75.8	F1 score	pos
Cross-lingual natural language processing	Cross-lingual bitext mining	Cross-lingual bitext mining	Cross-lingual bitext mining	BUCC French-to-English	2018-11	Multilingual Sentence Embeddings model in \'Margin-based Parallel Corpus Mining with Multilingual Sentence Embeddings\'	92.89	F1 score	pos
Cross-lingual natural language processing	Cross-lingual bitext mining	Cross-lingual bitext mining	Cross-lingual bitext mining	BUCC French-to-English	2018-12	Massively Multilingual Sentence Embeddings model in \'Massively Multilingual Sentence Embeddings for Zero-Shot Cross-Lingual Transfer and Beyond\'	93.91	F1 score	pos
Cross-lingual natural language processing	Cross-lingual document classification	Cross-lingual document classification	Cross-lingual document classification	MLDoc Zero-Shot English-to-German	2018-05	MultiCCA + CNN model in \'A Corpus for Multilingual Document Classification in Eight Languages\'	81.2	Accuracy	pos
Cross-lingual natural language processing	Cross-lingual document classification	Cross-lingual document classification	Cross-lingual document classification	MLDoc Zero-Shot English-to-German	2018-12	Massively Multilingual Sentence Embeddings model in \'Massively Multilingual Sentence Embeddings for Zero-Shot Cross-Lingual Transfer and Beyond\'	84.78	Accuracy	pos
Cross-lingual natural language processing	Cross-lingual document classification	Cross-lingual document classification	Cross-lingual document classification	MLDoc Zero-Shot English-to-German	2019-09	XLMft UDA model in \'Bridging the domain gap in cross-lingual document classification\'	96.95	Accuracy	pos
Cross-lingual natural language processing	Cross-lingual document classification	Cross-lingual document classification	Cross-lingual document classification	MLDoc Zero-Shot English-to-Japanese	2018-05	MultiCCA + CNN model in \'A Corpus for Multilingual Document Classification in Eight Languages\'	67.63	Accuracy	pos
Cross-lingual natural language processing	Cross-lingual document classification	Cross-lingual document classification	Cross-lingual document classification	MLDoc Zero-Shot English-to-Japanese	2019-09	MultiFiT, pseudo model in \'MultiFiT: Efficient Multi-lingual Language Model Fine-tuning\'	69.57	Accuracy	pos
Cross-lingual natural language processing	Cross-lingual document classification	Cross-lingual document classification	Cross-lingual document classification	MLDoc Zero-Shot English-to-Spanish	2018-05	MultiCCA + CNN model in \'A Corpus for Multilingual Document Classification in Eight Languages\'	72.5	Accuracy	pos
Cross-lingual natural language processing	Cross-lingual document classification	Cross-lingual document classification	Cross-lingual document classification	MLDoc Zero-Shot English-to-Spanish	2018-12	Massively Multilingual Sentence Embeddings model in \'Massively Multilingual Sentence Embeddings for Zero-Shot Cross-Lingual Transfer and Beyond\'	77.33	Accuracy	pos
Cross-lingual natural language processing	Cross-lingual document classification	Cross-lingual document classification	Cross-lingual document classification	MLDoc Zero-Shot English-to-Spanish	2019-09	XLMft UDA model in \'Bridging the domain gap in cross-lingual document classification\'	96.8	Accuracy	pos
Cross-lingual natural language processing	Cross-lingual document classification	Cross-lingual document classification	Cross-lingual document classification	Reuters RCV1/RCV2 English-to-German	2013-12	biCVM+ model in \'Multilingual Distributed Representations without Word Alignment\'	86.2	Accuracy	pos
Cross-lingual natural language processing	Cross-lingual document classification	Cross-lingual document classification	Cross-lingual document classification	Reuters RCV1/RCV2 English-to-German	2014-04	Bi+ model in \'Multilingual Models for Compositional Distributed Semantics\'	88.1	Accuracy	pos
Cross-lingual natural language processing	Cross-lingual document classification	Cross-lingual document classification	Cross-lingual document classification	Reuters RCV1/RCV2 English-to-German	2014-12	Biinclusion (Euro500kReuters) model in \'Leveraging Monolingual Data for Crosslingual Compositional Word Representations\'	92.7	Accuracy	pos
Cross-lingual natural language processing	Cross-lingual document classification	Cross-lingual document classification	Cross-lingual document classification	MLDoc Zero-Shot English-to-Russian	2018-05	BiLSTM (UN) model in \'A Corpus for Multilingual Document Classification in Eight Languages\'	61.42	Accuracy	pos
Cross-lingual natural language processing	Cross-lingual document classification	Cross-lingual document classification	Cross-lingual document classification	MLDoc Zero-Shot English-to-Russian	2018-12	Massively Multilingual Sentence Embeddings model in \'Massively Multilingual Sentence Embeddings for Zero-Shot Cross-Lingual Transfer and Beyond\'	67.78	Accuracy	pos
Cross-lingual natural language processing	Cross-lingual document classification	Cross-lingual document classification	Cross-lingual document classification	MLDoc Zero-Shot English-to-Russian	2019-09	XLMft UDA model in \'Bridging the domain gap in cross-lingual document classification\'	89.7	Accuracy	pos
Cross-lingual natural language processing	Cross-lingual document classification	Cross-lingual document classification	Cross-lingual document classification	MLDoc Zero-Shot English-to-Italian	2018-05	MultiCCA + CNN model in \'A Corpus for Multilingual Document Classification in Eight Languages\'	69.38	Accuracy	pos
Cross-lingual natural language processing	Cross-lingual document classification	Cross-lingual document classification	Cross-lingual document classification	MLDoc Zero-Shot English-to-Italian	2018-12	Massively Multilingual Sentence Embeddings model in \'Massively Multilingual Sentence Embeddings for Zero-Shot Cross-Lingual Transfer and Beyond\'	69.43	Accuracy	pos
Cross-lingual natural language processing	Cross-lingual document classification	Cross-lingual document classification	Cross-lingual document classification	MLDoc Zero-Shot English-to-Italian	2019-09	MultiFiT, pseudo model in \'MultiFiT: Efficient Multi-lingual Language Model Fine-tuning\'	76.02	Accuracy	pos
Cross-lingual natural language processing	Cross-lingual document classification	Cross-lingual document classification	Cross-lingual document classification	MLDoc Zero-Shot English-to-French	2018-05	BiLSTM (UN) model in \'A Corpus for Multilingual Document Classification in Eight Languages\'	74.52	Accuracy	pos
Cross-lingual natural language processing	Cross-lingual document classification	Cross-lingual document classification	Cross-lingual document classification	MLDoc Zero-Shot English-to-French	2018-12	Massively Multilingual Sentence Embeddings model in \'Massively Multilingual Sentence Embeddings for Zero-Shot Cross-Lingual Transfer and Beyond\'	77.95	Accuracy	pos
Cross-lingual natural language processing	Cross-lingual document classification	Cross-lingual document classification	Cross-lingual document classification	MLDoc Zero-Shot English-to-French	2019-09	XLMft UDA model in \'Bridging the domain gap in cross-lingual document classification\'	96.05	Accuracy	pos
Cross-lingual natural language processing	Cross-lingual document classification	Cross-lingual document classification	Cross-lingual document classification	MLDoc Zero-Shot English-to-Chinese	2018-05	MultiCCA + CNN model in \'A Corpus for Multilingual Document Classification in Eight Languages\'	74.73	Accuracy	pos
Cross-lingual natural language processing	Cross-lingual document classification	Cross-lingual document classification	Cross-lingual document classification	MLDoc Zero-Shot English-to-Chinese	2019-09	XLMft UDA model in \'Bridging the domain gap in cross-lingual document classification\'	93.32	Accuracy	pos
Cross-lingual natural language processing	Cross-lingual document classification	Cross-lingual document classification	Cross-lingual document classification	MLDoc Zero-Shot German-to-French	2018-05	BiLSTM (Europarl) model in \'A Corpus for Multilingual Document Classification in Eight Languages\'	75.45	Accuracy	pos
Cross-lingual natural language processing	Cross-lingual document classification	Cross-lingual document classification	Cross-lingual document classification	Reuters RCV1/RCV2 German-to-English	2013-12	biCVM+ model in \'Multilingual Distributed Representations without Word Alignment\'	76.9	Accuracy	pos
Cross-lingual natural language processing	Cross-lingual document classification	Cross-lingual document classification	Cross-lingual document classification	Reuters RCV1/RCV2 German-to-English	2014-04	Bi+ model in \'Multilingual Models for Compositional Distributed Semantics\'	79.2	Accuracy	pos
Cross-lingual natural language processing	Cross-lingual document classification	Cross-lingual document classification	Cross-lingual document classification	Reuters RCV1/RCV2 German-to-English	2014-12	Biinclusion (Euro500kReuters) model in \'Leveraging Monolingual Data for Crosslingual Compositional Word Representations\'	84.4	Accuracy	pos
Cross-lingual natural language processing	Cross-lingual document classification	News Classification	News Classification	N15News	2021-08	Multimodal(ViT+BERT, Input: Image + Body) model in \'N24News: A New Dataset for Multimodal News Classification\'	0.9249	Accuracy	pos
Cross-lingual natural language processing	Cross-lingual document classification	News Classification	News Classification	BBC Hindi News Article Classification	2022-01	xlmindic-base-uniscript model in \'Does Transliteration Help Multilingual Language Modeling?\'	79.14	Accuracy	pos
Cross-lingual natural language processing	Cross-lingual document classification	News Classification	News Classification	Soham News Article Classification	2020-11	IndicBERT Base model in \'IndicNLPSuite: Monolingual Corpora, Evaluation Benchmarks and Pre-trained Multilingual Language Models for Indian Languages\'	78.45	Accuracy	pos
Cross-lingual natural language processing	Cross-lingual document classification	News Classification	News Classification	Soham News Article Classification	2022-01	xlmindic-base-uniscript model in \'Does Transliteration Help Multilingual Language Modeling?\'	93.89	Accuracy	pos
Cross-lingual natural language processing	Cross-lingual natural language inference	Cross-lingual natural language inference	Cross-lingual natural language inference	XNLI	2020-10	Decoupled model in \'Rethinking embedding coupling in pre-trained language models\'	71.3	Accuracy	pos
Cross-lingual natural language processing	Cross-lingual natural language inference	Cross-lingual natural language inference	Cross-lingual natural language inference	XNLI	2021-05	ByT5 XXL model in \'ByT5: Towards a token-free future with pre-trained byte-to-byte models\'	83.7	Accuracy	pos
Cross-lingual natural language processing	Cross-lingual natural language inference	Cross-lingual natural language inference	Cross-lingual natural language inference	XNLI Zero-Shot English-to-Spanish	2017-05	X-BiLSTM model in \'Supervised Learning of Universal Sentence Representations from Natural Language Inference Data\'	68.7	Accuracy	pos
Cross-lingual natural language processing	Cross-lingual natural language inference	Cross-lingual natural language inference	Cross-lingual natural language inference	XNLI Zero-Shot English-to-Spanish	2018-10	BERT model in \'BERT: Pre-training of Deep Bidirectional Transformers for Language Understanding\'	74.3	Accuracy	pos
Cross-lingual natural language processing	Cross-lingual natural language inference	Cross-lingual natural language inference	Cross-lingual natural language inference	XNLI Zero-Shot English-to-Spanish	2020-08	XLM-R R4F model in \'Better Fine-Tuning by Reducing Representational Collapse\'	85.2	Accuracy	pos
Cross-lingual natural language processing	Cross-lingual natural language inference	Cross-lingual natural language inference	Cross-lingual natural language inference	XNLI Zero-Shot English-to-French	2017-05	X-BiLSTM model in \'Supervised Learning of Universal Sentence Representations from Natural Language Inference Data\'	67.7	Accuracy	pos
Cross-lingual natural language processing	Cross-lingual natural language inference	Cross-lingual natural language inference	Cross-lingual natural language inference	XNLI Zero-Shot English-to-French	2020-08	XLM-R R4F model in \'Better Fine-Tuning by Reducing Representational Collapse\'	84.7	Accuracy	pos
Cross-lingual natural language processing	Cross-lingual natural language inference	Cross-lingual natural language inference	Cross-lingual natural language inference	XNLI Zero-Shot English-to-German	2017-05	X-CBOW model in \'Supervised Learning of Universal Sentence Representations from Natural Language Inference Data\'	61.0	Accuracy	pos
Cross-lingual natural language processing	Cross-lingual natural language inference	Cross-lingual natural language inference	Cross-lingual natural language inference	XNLI Zero-Shot English-to-German	2018-10	BERT model in \'BERT: Pre-training of Deep Bidirectional Transformers for Language Understanding\'	70.5	Accuracy	pos
Cross-lingual natural language processing	Cross-lingual natural language inference	Cross-lingual natural language inference	Cross-lingual natural language inference	XNLI Zero-Shot English-to-German	2020-08	XLM-R R4F model in \'Better Fine-Tuning by Reducing Representational Collapse\'	84.2	Accuracy	pos
Cross-lingual natural language processing	Cross-lingual transfer	Cross-lingual NER	Cross-lingual NER	NoDaLiDa Norwegian Bokmål	2020-07	UniTrans model in \'UniTrans: Unifying Model Transfer and Data Transfer for Cross-Lingual Named Entity Recognition with Unlabeled Data\'	81.17	F1	pos
Cross-lingual natural language processing	Cross-lingual transfer	Cross-lingual NER	Cross-lingual NER	MSRA	2019-11	Meta-Cross model in \'Enhanced Meta-Learning for Cross-lingual Named Entity Recognition with Minimal Resources\'	77.89	F1	pos
Cross-lingual natural language processing	Cross-lingual transfer	Cross-lingual NER	Cross-lingual NER	NER	2020-10	Coupled model in \'Rethinking embedding coupling in pre-trained language models\'	69.2	F1	pos
Cross-lingual natural language processing	Cross-lingual transfer	Cross-lingual NER	Cross-lingual NER	CoNLL German	2018-10	MAN-MoE+CharCNN+UMWE model in \'Multi-Source Cross-Lingual Model Transfer: Learning What to Share\'	56.0	F1	pos
Cross-lingual natural language processing	Cross-lingual transfer	Cross-lingual NER	Cross-lingual NER	CoNLL German	2019-04	mBERT model in \'Beto, Bentz, Becas: The Surprising Cross-Lingual Effectiveness of BERT\'	69.56	F1	pos
Cross-lingual natural language processing	Cross-lingual transfer	Cross-lingual NER	Cross-lingual NER	CoNLL German	2019-11	Meta-Cross model in \'Enhanced Meta-Learning for Cross-lingual Named Entity Recognition with Minimal Resources\'	73.16	F1	pos
Cross-lingual natural language processing	Cross-lingual transfer	Cross-lingual NER	Cross-lingual NER	CoNLL German	2020-04	SMTS Multi sim model in \'Single-/Multi-Source Cross-Lingual NER via Teacher-Student Learning on Unlabeled Data in Target Language\'	75.33	F1	pos
Cross-lingual natural language processing	Cross-lingual transfer	Cross-lingual NER	Cross-lingual NER	CoNLL Spanish	2018-10	MAN-MoE+CharCNN+UMWE model in \'Multi-Source Cross-Lingual Model Transfer: Learning What to Share\'	73.5	F1	pos
Cross-lingual natural language processing	Cross-lingual transfer	Cross-lingual NER	Cross-lingual NER	CoNLL Spanish	2019-04	mBERT model in \'Beto, Bentz, Becas: The Surprising Cross-Lingual Effectiveness of BERT\'	74.96	F1	pos
Cross-lingual natural language processing	Cross-lingual transfer	Cross-lingual NER	Cross-lingual NER	CoNLL Spanish	2019-11	Meta-Cross model in \'Enhanced Meta-Learning for Cross-lingual Named Entity Recognition with Minimal Resources\'	76.75	F1	pos
Cross-lingual natural language processing	Cross-lingual transfer	Cross-lingual NER	Cross-lingual NER	CoNLL Spanish	2020-04	SMTS Multi sim model in \'Single-/Multi-Source Cross-Lingual NER via Teacher-Student Learning on Unlabeled Data in Target Language\'	78.0	F1	pos
Cross-lingual natural language processing	Cross-lingual transfer	Cross-lingual NER	Cross-lingual NER	CoNLL Spanish	2020-07	UniTrans model in \'UniTrans: Unifying Model Transfer and Data Transfer for Cross-Lingual Named Entity Recognition with Unlabeled Data\'	79.31	F1	pos
Cross-lingual natural language processing	Cross-lingual transfer	Cross-lingual NER	Cross-lingual NER	CoNLL Dutch	2018-10	MAN-MoE+CharCNN+UMWE model in \'Multi-Source Cross-Lingual Model Transfer: Learning What to Share\'	72.4	F1	pos
Cross-lingual natural language processing	Cross-lingual transfer	Cross-lingual NER	Cross-lingual NER	CoNLL Dutch	2019-04	mBERT model in \'Beto, Bentz, Becas: The Surprising Cross-Lingual Effectiveness of BERT\'	77.57	F1	pos
Cross-lingual natural language processing	Cross-lingual transfer	Cross-lingual NER	Cross-lingual NER	CoNLL Dutch	2019-11	Zero shot mBERT 3 model in \'Towards Lingua Franca Named Entity Recognition with BERT\'	83.35	F1	pos
Cross-lingual natural language processing	Cross-lingual transfer	Cross-lingual NER	Cross-lingual NER	WikiAnn NER	2021-05	ByT5 XXL model in \'ByT5: Towards a token-free future with pre-trained byte-to-byte models\'	67.7	F1	pos
Cross-lingual natural language processing	Cross-lingual transfer	Cross-lingual NER	Cross-lingual NER	Europeana French	2019-11	Meta-Cross model in \'Enhanced Meta-Learning for Cross-lingual Named Entity Recognition with Minimal Resources\'	55.3	F1	pos
Cross-lingual natural language processing	Cross-lingual transfer	Cross-lingual transfer	Cross-lingual transfer	XCOPA	2020-04	MAD-X Base model in \'MAD-X: An Adapter-Based Framework for Multi-Task Cross-Lingual Transfer\'	60.94	Accuracy	pos
Cross-lingual natural language processing	Cross-lingual transfer	Cross-lingual transfer	Cross-lingual transfer	XCOPA	2020-05	RoBERTa Large (translate test) model in \'XCOPA: A Multilingual Dataset for Causal Commonsense Reasoning\'	76.05	Accuracy	pos
Cross-lingual natural language processing	Cross-lingual transfer	Zero-shot cross-lingual transfer	Zero-shot cross-lingual transfer	MaRVL	2021-09	xUNITER model in \'Visually Grounded Reasoning across Languages and Cultures\'	56.1	Accuracy (%)	pos
Cross-lingual natural language processing	Cross-lingual transfer	Zero-shot cross-lingual transfer	Zero-shot cross-lingual transfer	XTREME	2020-05	X-STILTs model in \'English Intermediate-Task Training Improves Zero-Shot Cross-Lingual Transfer Too\'	73.5	Avg	pos
Cross-lingual natural language processing	Cross-lingual transfer	Zero-shot cross-lingual transfer	Zero-shot cross-lingual transfer	XTREME	2020-07	T-ULRv2 + StableTune model in \'InfoXLM: An Information-Theoretic Framework for Cross-Lingual Language Model Pre-Training\'	80.7	Avg	pos
Cross-lingual natural language processing	Cross-lingual transfer	Zero-shot cross-lingual transfer	Zero-shot cross-lingual transfer	XTREME	2020-12	ERNIE-M model in \'ERNIE-M: Enhanced Multilingual Representation by Aligning Cross-lingual Semantics with Monolingual Corpora\'	80.9	Avg	pos
Cross-lingual natural language processing	Cross-lingual transfer	Zero-shot cross-lingual transfer	Zero-shot cross-lingual transfer	XTREME	2021-06	Turing ULR v5 model in \'XLM-E: Cross-lingual Language Model Pre-training via ELECTRA\'	84.5	Avg	pos
Cross-lingual natural language processing	Cross-lingual transfer	Zero-shot cross-lingual transfer	Zero-shot cross-lingual transfer	XTREME	2020-05	X-STILTs model in \'English Intermediate-Task Training Improves Zero-Shot Cross-Lingual Transfer Too\'	-83.9	Sentence-pair Classification	neg
Cross-lingual natural language processing	Cross-lingual transfer	Zero-shot cross-lingual transfer	Zero-shot cross-lingual transfer	XTREME	2020-05	X-STILTs model in \'English Intermediate-Task Training Improves Zero-Shot Cross-Lingual Transfer Too\'	69.4	Structured prediction	pos
Cross-lingual natural language processing	Cross-lingual transfer	Zero-shot cross-lingual transfer	Zero-shot cross-lingual transfer	XTREME	2020-07	T-ULRv2 + StableTune model in \'InfoXLM: An Information-Theoretic Framework for Cross-Lingual Language Model Pre-Training\'	75.4	Structured prediction	pos
Cross-lingual natural language processing	Cross-lingual transfer	Zero-shot cross-lingual transfer	Zero-shot cross-lingual transfer	XTREME	2020-12	ERNIE-M model in \'ERNIE-M: Enhanced Multilingual Representation by Aligning Cross-lingual Semantics with Monolingual Corpora\'	75.6	Structured prediction	pos
Cross-lingual natural language processing	Cross-lingual transfer	Zero-shot cross-lingual transfer	Zero-shot cross-lingual transfer	XTREME	2021-06	Turing ULR v5 model in \'XLM-E: Cross-lingual Language Model Pre-training via ELECTRA\'	81.7	Structured prediction	pos
Cross-lingual natural language processing	Cross-lingual transfer	Zero-shot cross-lingual transfer	Zero-shot cross-lingual transfer	XTREME	2020-05	X-STILTs model in \'English Intermediate-Task Training Improves Zero-Shot Cross-Lingual Transfer Too\'	67.2	Question answering	pos
Cross-lingual natural language processing	Cross-lingual transfer	Zero-shot cross-lingual transfer	Zero-shot cross-lingual transfer	XTREME	2020-07	T-ULRv2 + StableTune model in \'InfoXLM: An Information-Theoretic Framework for Cross-Lingual Language Model Pre-Training\'	72.9	Question answering	pos
Cross-lingual natural language processing	Cross-lingual transfer	Zero-shot cross-lingual transfer	Zero-shot cross-lingual transfer	XTREME	2020-10	mT5 model in \'mT5: A massively multilingual pre-trained text-to-text transformer\'	73.6	Question answering	pos
Cross-lingual natural language processing	Cross-lingual transfer	Zero-shot cross-lingual transfer	Zero-shot cross-lingual transfer	XTREME	2021-06	Turing ULR v5 model in \'XLM-E: Cross-lingual Language Model Pre-training via ELECTRA\'	76.3	Question answering	pos
Cross-lingual natural language processing	Cross-lingual transfer	Zero-shot cross-lingual transfer	Zero-shot cross-lingual transfer	XTREME	2020-05	X-STILTs model in \'English Intermediate-Task Training Improves Zero-Shot Cross-Lingual Transfer Too\'	-76.5	Sentence Retrieval	neg
Dialog process	Conversation disentanglement	Conversation disentanglement	Conversation disentanglement	Linux IRC (Ch2 Kummerfeld)	2008-06	Linear model in \'You Talking to Me? A Corpus and Algorithm for Conversation Disentanglement\'	59.7	1-1	pos
Dialog process	Conversation disentanglement	Conversation disentanglement	Conversation disentanglement	Linux IRC (Ch2 Kummerfeld)	2008-06	Linear model in \'You Talking to Me? A Corpus and Algorithm for Conversation Disentanglement\'	80.8	Local	pos
Dialog process	Conversation disentanglement	Conversation disentanglement	Conversation disentanglement	Linux IRC (Ch2 Kummerfeld)	2008-06	Linear model in \'You Talking to Me? A Corpus and Algorithm for Conversation Disentanglement\'	63.0	Shen F-1	pos
Dialog process	Conversation disentanglement	Conversation disentanglement	Conversation disentanglement	Linux IRC (Ch2 Elsner)	2008-06	Linear model in \'You Talking to Me? A Corpus and Algorithm for Conversation Disentanglement\'	53.1	1-1	pos
Dialog process	Conversation disentanglement	Conversation disentanglement	Conversation disentanglement	Linux IRC (Ch2 Elsner)	2008-06	Linear model in \'You Talking to Me? A Corpus and Algorithm for Conversation Disentanglement\'	81.9	Local	pos
Dialog process	Conversation disentanglement	Conversation disentanglement	Conversation disentanglement	Linux IRC (Ch2 Elsner)	2008-06	Linear model in \'You Talking to Me? A Corpus and Algorithm for Conversation Disentanglement\'	55.1	Shen F-1	pos
Dialog process	Conversation disentanglement	Conversation disentanglement	Conversation disentanglement	irc-disentanglement	2008-06	Linear model in \'You Talking to Me? A Corpus and Algorithm for Conversation Disentanglement\'	82.1	VI	pos
Dialog process	Conversation disentanglement	Conversation disentanglement	Conversation disentanglement	irc-disentanglement	2018-10	FF ensemble: Vote model in \'A Large-Scale Corpus for Conversation Disentanglement\'	91.5	VI	pos
Dialog process	Conversation disentanglement	Conversation disentanglement	Conversation disentanglement	irc-disentanglement	2020-04	BERT + BiLSTM model in \'Pre-Trained and Attention-Based Neural Networks for Building Noetic Task-Oriented Dialogue Systems\'	93.3	VI	pos
Dialog process	Conversation disentanglement	Conversation disentanglement	Conversation disentanglement	irc-disentanglement	2008-06	Linear model in \'You Talking to Me? A Corpus and Algorithm for Conversation Disentanglement\'	51.4	1-1	pos
Dialog process	Conversation disentanglement	Conversation disentanglement	Conversation disentanglement	irc-disentanglement	2018-10	FF ensemble: Vote model in \'A Large-Scale Corpus for Conversation Disentanglement\'	76.0	1-1	pos
Dialog process	Conversation disentanglement	Conversation disentanglement	Conversation disentanglement	irc-disentanglement	2008-06	Linear model in \'You Talking to Me? A Corpus and Algorithm for Conversation Disentanglement\'	12.1	P	pos
Dialog process	Conversation disentanglement	Conversation disentanglement	Conversation disentanglement	irc-disentanglement	2018-10	FF ensemble: Intersect model in \'A Large-Scale Corpus for Conversation Disentanglement\'	67.0	P	pos
Dialog process	Conversation disentanglement	Conversation disentanglement	Conversation disentanglement	irc-disentanglement	2008-06	Linear model in \'You Talking to Me? A Corpus and Algorithm for Conversation Disentanglement\'	21.5	R	pos
Dialog process	Conversation disentanglement	Conversation disentanglement	Conversation disentanglement	irc-disentanglement	2018-10	FF ensemble: Vote model in \'A Large-Scale Corpus for Conversation Disentanglement\'	39.7	R	pos
Dialog process	Conversation disentanglement	Conversation disentanglement	Conversation disentanglement	irc-disentanglement	2020-04	BERT + BiLSTM model in \'Pre-Trained and Attention-Based Neural Networks for Building Noetic Task-Oriented Dialogue Systems\'	49.6	R	pos
Dialog process	Conversation disentanglement	Conversation disentanglement	Conversation disentanglement	irc-disentanglement	2008-06	Linear model in \'You Talking to Me? A Corpus and Algorithm for Conversation Disentanglement\'	15.5	F	pos
Dialog process	Conversation disentanglement	Conversation disentanglement	Conversation disentanglement	irc-disentanglement	2018-10	FF ensemble: Vote model in \'A Large-Scale Corpus for Conversation Disentanglement\'	38.0	F	pos
Dialog process	Conversation disentanglement	Conversation disentanglement	Conversation disentanglement	irc-disentanglement	2020-04	BERT + BiLSTM model in \'Pre-Trained and Attention-Based Neural Networks for Building Noetic Task-Oriented Dialogue Systems\'	46.8	F	pos
Dialog process	Dialog act classification	Dialog act classification	Dialog act classification	Switchboard corpus	2016-03	CNN[[Lee and Dernoncourt2016]] model in \'Sequential Short-Text Classification with Recurrent and Convolutional Neural Networks\'	73.1	Accuracy	pos
Dialog process	Dialog act classification	Dialog act classification	Dialog act classification	Switchboard corpus	2017-09	Bi-LSTM-CRF model in \'Dialogue Act Sequence Labeling using Hierarchical encoder with CRF\'	79.2	Accuracy	pos
Dialog process	Dialog act classification	Dialog act classification	Dialog act classification	Switchboard corpus	2017-11	CRF-ASN model in \'Dialogue Act Recognition via CRF-Attentive Structured Network\'	81.3	Accuracy	pos
Dialog process	Dialog act classification	Dialog act classification	Dialog act classification	Switchboard corpus	2018-10	DAH-CRF model in \'A Dual-Attention Hierarchical Recurrent Neural Network for Dialogue Act Classification\'	82.3	Accuracy	pos
Dialog process	Dialog act classification	Dialog act classification	Dialog act classification	Switchboard corpus	2019-04	Bi-RNN + Self-Attention + Context model in \'Dialogue Act Classification with Context-Aware Self-Attention\'	82.9	Accuracy	pos
Dialog process	Dialog act classification	Dialog act classification	Dialog act classification	Switchboard corpus	2020-02	HGRU + Beam Search + Guided attention model in \'Guiding attention in Sequence-to-sequence models for Dialogue Act prediction\'	85.0	Accuracy	pos
Dialog process	Dialog act classification	Dialog act classification	Dialog act classification	ICSI Meeting Recorder Dialog Act (MRDA) corpus	2017-09	Bi-LSTM-CRF model in \'Dialogue Act Sequence Labeling using Hierarchical encoder with CRF\'	90.9	Accuracy	pos
Dialog process	Dialog act classification	Dialog act classification	Dialog act classification	ICSI Meeting Recorder Dialog Act (MRDA) corpus	2017-11	CRF-ASN model in \'Dialogue Act Recognition via CRF-Attentive Structured Network\'	91.7	Accuracy	pos
Dialog process	Dialog act classification	Dialog act classification	Dialog act classification	ICSI Meeting Recorder Dialog Act (MRDA) corpus	2020-09	Pretrained Hierarchical Transformer model in \'Hierarchical Pre-training for Sequence Labelling in Spoken Dialog\'	92.4	Accuracy	pos
Dialog process	Dialog act classification	Dialog act classification	Dialog act classification	Switchboard dialogue act corpus	2018-04	Probabilistic-LSTM model in \'Probabilistic Word Association for Dialogue Act Classification with Recurrent Neural Networks\'	75.48	Accuracy (%)	pos
Dialog process	Dialog generation	Conversational Response Generation	Personalized and Emotional Conversation	CPED	2022-05	GPT-{per+emo} model in \'CPED: A Large-Scale Chinese Personalized and Emotional Dialogue Dataset for Conversational AI\'	0.1403	BLEU	pos
Dialog process	Dialog generation	Conversational Response Generation	Personalized and Emotional Conversation	CPED	2022-05	GPT-{emo} model in \'CPED: A Large-Scale Chinese Personalized and Emotional Dialogue Dataset for Conversational AI\'	-17.48	PPL	neg
Dialog process	Dialog generation	Conversational Response Generation	Personalized and Emotional Conversation	CPED	2022-05	GPT-{emo} model in \'CPED: A Large-Scale Chinese Personalized and Emotional Dialogue Dataset for Conversational AI\'	0.0614	Distinct-1	pos
Dialog process	Dialog generation	Conversational Response Generation	Personalized and Emotional Conversation	CPED	2022-05	GPT-{emo} model in \'CPED: A Large-Scale Chinese Personalized and Emotional Dialogue Dataset for Conversational AI\'	0.343	Distinct-2	pos
Dialog process	Dialog generation	Conversational Response Generation	Personalized and Emotional Conversation	CPED	2022-05	GPT-{per+emo+da} model in \'CPED: A Large-Scale Chinese Personalized and Emotional Dialogue Dataset for Conversational AI\'	5012.0	Greedy Embedding	pos
Dialog process	Dialog generation	Conversational Response Generation	Personalized and Emotional Conversation	CPED	2022-05	GPT-{per+emo} model in \'CPED: A Large-Scale Chinese Personalized and Emotional Dialogue Dataset for Conversational AI\'	0.5617	Average Embedding	pos
Dialog process	Dialog generation	Conversational Response Generation	Personalized and Emotional Conversation	CPED	2022-05	GPT-{per+emo+da} model in \'CPED: A Large-Scale Chinese Personalized and Emotional Dialogue Dataset for Conversational AI\'	0.5722	bertscore	pos
Dialog process	Dialog generation	Dialog generation	Dialog generation	Amazon-5	2017-01	mm model in \'Adversarial Learning for Neural Dialogue Generation\'	5.0	1 in 10 R-at-2	pos
Dialog process	Dialog generation	Dialog generation	Dialog generation	FusedChat	2021-09	Classification-based model model in \'Fusing task-oriented and open-domain dialogues in conversational agents\'	12.17	BLEU	pos
Dialog process	Dialog generation	Dialog generation	Dialog generation	FusedChat	2021-09	Two-in-one model model in \'Fusing task-oriented and open-domain dialogues in conversational agents\'	-10.49	PPL	neg
Dialog process	Dialog generation	Dialog generation	Dialog generation	FusedChat	2021-09	Classification-based model model in \'Fusing task-oriented and open-domain dialogues in conversational agents\'	60.9	Success	pos
Dialog process	Dialog generation	Dialog generation	Dialog generation	FusedChat	2021-09	Classification-based model model in \'Fusing task-oriented and open-domain dialogues in conversational agents\'	0.51	Specificity	pos
Dialog process	Dialog generation	Dialog generation	Dialog generation	FusedChat	2021-09	Classification-based model model in \'Fusing task-oriented and open-domain dialogues in conversational agents\'	0.973	Slot Accuracy	pos
Dialog process	Dialog generation	Dialog generation	Dialog generation	FusedChat	2021-09	Classification-based model model in \'Fusing task-oriented and open-domain dialogues in conversational agents\'	0.6	Joint SA	pos
Dialog process	Dialog generation	Dialog generation	Dialog generation	FusedChat	2021-09	Classification-based model model in \'Fusing task-oriented and open-domain dialogues in conversational agents\'	75.1	Inform	pos
Dialog process	Dialog generation	Dialog generation	Dialog generation	FusedChat	2021-09	Classification-based model model in \'Fusing task-oriented and open-domain dialogues in conversational agents\'	90.8	Inform_mct	pos
Dialog process	Dialog generation	Dialog generation	Dialog generation	FusedChat	2021-09	Classification-based model model in \'Fusing task-oriented and open-domain dialogues in conversational agents\'	74.4	Success_mct	pos
Dialog process	Dialog generation	Dialog generation	Dialog generation	FusedChat	2021-09	Classification-based model model in \'Fusing task-oriented and open-domain dialogues in conversational agents\'	0.58	Sensibleness	pos
Dialog process	Dialog generation	Dialog generation	Dialog generation	FusedChat	2021-09	Classification-based model model in \'Fusing task-oriented and open-domain dialogues in conversational agents\'	0.55	SSA	pos
Dialog process	Dialog generation	Dialog generation	Dialog generation	WikiText-103	2021-09	[?]-former (SM) model in \'$\\infty$-former: Infinite Memory Transformer\'	-32.48	Perplexity	neg
Dialog process	Dialog generation	Dialog generation	Dialog generation	Reddit (multi-ref)	2019-02	SpaceFusion model in \'Jointly Optimizing Diversity and Relevance in Neural Response Generation\'	2.53	interest (human)	pos
Dialog process	Dialog generation	Dialog generation	Dialog generation	Reddit (multi-ref)	2019-02	SpaceFusion model in \'Jointly Optimizing Diversity and Relevance in Neural Response Generation\'	2.72	relevance (human)	pos
Dialog process	Dialog generation	Dialog generation	Dialog generation	Twitter Dialogue (Tense)	2016-06	MrRNN Act.-Ent. model in \'Multiresolution Recurrent Neural Networks: An Application to Dialogue Response Generation\'	34.48	Accuracy	pos
Dialog process	Dialog generation	Dialog generation	Dialog generation	Twitter Dialogue (Noun)	2016-06	MrRNN Act.-Ent. model in \'Multiresolution Recurrent Neural Networks: An Application to Dialogue Response Generation\'	4.63	F1	pos
Dialog process	Dialog generation	Dialog generation	Dialog generation	Twitter Dialogue (Noun)	2016-06	MrRNN Act.-Ent. model in \'Multiresolution Recurrent Neural Networks: An Application to Dialogue Response Generation\'	4.82	Precision	pos
Dialog process	Dialog generation	Dialog generation	Dialog generation	Twitter Dialogue (Noun)	2016-06	MrRNN Act.-Ent. model in \'Multiresolution Recurrent Neural Networks: An Application to Dialogue Response Generation\'	5.22	Recall	pos
Dialog process	Dialog generation	Dialog generation	Dialog generation	Persona-Chat	2014-09	Seq2Seq + Attention model in \'Neural Machine Translation by Jointly Learning to Align and Translate\'	16.18	Avg F1	pos
Dialog process	Dialog generation	Dialog generation	Dialog generation	Persona-Chat	2019-01	TransferTransfo model in \'TransferTransfo: A Transfer Learning Approach for Neural Network Based Conversational Agents\'	19.09	Avg F1	pos
Dialog process	Dialog generation	Dialog generation	Dialog generation	Persona-Chat	2020-04	P^2 Bot model in \'You Impress Me: Dialogue Generation via Mutual Persona Perception\'	19.77	Avg F1	pos
Dialog process	Dialog generation	Dialog generation	Dialog generation	Persona-Chat	2020-05	Synthesizer (R+V) model in \'Synthesizer: Rethinking Self-Attention in Transformer Models\'	14.7	BLEU-1	pos
Dialog process	Dialog generation	Dialog generation	Dialog generation	Persona-Chat	2020-05	Synthesizer (R+V) model in \'Synthesizer: Rethinking Self-Attention in Transformer Models\'	14.79	ROUGE-L	pos
Dialog process	Dialog generation	Dialog generation	Dialog generation	Persona-Chat	2020-05	Synthesizer (R+V) model in \'Synthesizer: Rethinking Self-Attention in Transformer Models\'	19.09	CIDr	pos
Dialog process	Dialog generation	Dialog generation	Dialog generation	Persona-Chat	2020-05	Synthesizer (R+V) model in \'Synthesizer: Rethinking Self-Attention in Transformer Models\'	6.39	METEOR	pos
Dialog process	Dialog generation	Dialog generation	Dialog generation	Ubuntu Dialogue (Tense)	2016-06	MrRNN Act.-Ent. model in \'Multiresolution Recurrent Neural Networks: An Application to Dialogue Response Generation\'	29.01	Accuracy	pos
Dialog process	Dialog generation	Dialog generation	Dialog generation	Ubuntu Dialogue (Entity)	2016-06	MrRNN Act.-Ent. model in \'Multiresolution Recurrent Neural Networks: An Application to Dialogue Response Generation\'	3.72	F1	pos
Dialog process	Dialog generation	Dialog generation	Dialog generation	Ubuntu Dialogue (Entity)	2016-06	MrRNN Act.-Ent. model in \'Multiresolution Recurrent Neural Networks: An Application to Dialogue Response Generation\'	4.91	Precision	pos
Dialog process	Dialog generation	Dialog generation	Dialog generation	Ubuntu Dialogue (Entity)	2016-06	MrRNN Act.-Ent. model in \'Multiresolution Recurrent Neural Networks: An Application to Dialogue Response Generation\'	3.36	Recall	pos
Dialog process	Dialog generation	Dialog generation	Dialog generation	Ubuntu Dialogue (Activity)	2016-06	MrRNN Act.-Ent. model in \'Multiresolution Recurrent Neural Networks: An Application to Dialogue Response Generation\'	11.43	F1	pos
Dialog process	Dialog generation	Dialog generation	Dialog generation	Ubuntu Dialogue (Activity)	2016-06	MrRNN Act.-Ent. model in \'Multiresolution Recurrent Neural Networks: An Application to Dialogue Response Generation\'	16.84	Precision	pos
Dialog process	Dialog generation	Dialog generation	Dialog generation	Ubuntu Dialogue (Activity)	2016-06	MrRNN Act.-Ent. model in \'Multiresolution Recurrent Neural Networks: An Application to Dialogue Response Generation\'	9.72	Recall	pos
Dialog process	Dialog generation	Dialog generation	Dialog generation	CMU-DoG	2021-09	[?]-former (SM) model in \'$\\infty$-former: Infinite Memory Transformer\'	9.01	F1	pos
Dialog process	Dialog generation	Dialog generation	Dialog generation	CMU-DoG	2021-09	[?]-former (SM) model in \'$\\infty$-former: Infinite Memory Transformer\'	12.56	Rouge-L	pos
Dialog process	Dialog generation	Dialog generation	Dialog generation	CMU-DoG	2021-09	[?]-former (SM) model in \'$\\infty$-former: Infinite Memory Transformer\'	15.37	ROUGE-1	pos
Dialog process	Dialog generation	Dialog generation	Dialog generation	CMU-DoG	2021-09	[?]-former (SM) model in \'$\\infty$-former: Infinite Memory Transformer\'	7.55	Meteor	pos
Dialog process	Dialog generation	Dialog generation	Dialog generation	Ubuntu Dialogue (Cmd)	2016-06	MrRNN Act.-Ent. model in \'Multiresolution Recurrent Neural Networks: An Application to Dialogue Response Generation\'	95.04	Accuracy	pos
Dialog process	Dialog generation	Multi-modal Dialogue Generation	Multi-modal Dialogue Generation	OpenViDial 2.0	2021-09	FV (w/o MI) model in \'OpenViDial 2.0: A Larger-Scale, Open-Domain Dialogue Generation Dataset with Visual Contexts\'	1.99	BLEU	pos
Dialog process	Dialog generation	Multi-modal Dialogue Generation	Multi-modal Dialogue Generation	OpenViDial 2.0	2021-09	FV (w/o MI) model in \'OpenViDial 2.0: A Larger-Scale, Open-Domain Dialogue Generation Dataset with Visual Contexts\'	0.0056	Dis-1	pos
Dialog process	Dialog generation	Multi-modal Dialogue Generation	Multi-modal Dialogue Generation	OpenViDial 2.0	2021-09	FV (w/o MI) model in \'OpenViDial 2.0: A Larger-Scale, Open-Domain Dialogue Generation Dataset with Visual Contexts\'	0.0431	Dis-2	pos
Dialog process	Dialog generation	Multi-modal Dialogue Generation	Multi-modal Dialogue Generation	OpenViDial 2.0	2021-09	FV (w/o MI) model in \'OpenViDial 2.0: A Larger-Scale, Open-Domain Dialogue Generation Dataset with Visual Contexts\'	0.125	Dis-3	pos
Dialog process	Dialog generation	Multi-modal Dialogue Generation	Multi-modal Dialogue Generation	OpenViDial 2.0	2021-09	FV (w/o MI) model in \'OpenViDial 2.0: A Larger-Scale, Open-Domain Dialogue Generation Dataset with Visual Contexts\'	0.2215	Dis-4	pos
Dialog process	Dialog state tracking	Dialog state tracking	Dialog state tracking	Wizard-of-Oz	2016-06	Neural belief tracker model in \'Neural Belief Tracker: Data-Driven Dialogue State Tracking\'	84.4	Joint	pos
Dialog process	Dialog state tracking	Dialog state tracking	Dialog state tracking	Wizard-of-Oz	2018-05	Zhong et al. model in \'Global-Locally Self-Attentive Dialogue State Tracker\'	88.1	Joint	pos
Dialog process	Dialog state tracking	Dialog state tracking	Dialog state tracking	Wizard-of-Oz	2018-10	StateNet model in \'Towards Universal Dialogue State Tracking\'	88.9	Joint	pos
Dialog process	Dialog state tracking	Dialog state tracking	Dialog state tracking	Wizard-of-Oz	2019-10	BERT-based tracker model in \'A Simple but Effective BERT Model for Dialog State Tracking on Resource-Limited Systems\'	90.5	Joint	pos
Dialog process	Dialog state tracking	Dialog state tracking	Dialog state tracking	Wizard-of-Oz	2020-11	Seq2Seq-DU-w/oSchema model in \'A Sequence-to-Sequence Approach to Dialogue State Tracking\'	91.2	Joint	pos
Dialog process	Dialog state tracking	Dialog state tracking	Dialog state tracking	Wizard-of-Oz	2021-10	AG-DST model in \'Amendable Generation for Dialogue State Tracking\'	91.37	Joint	pos
Dialog process	Dialog state tracking	Dialog state tracking	Dialog state tracking	Wizard-of-Oz	2016-06	Neural belief tracker model in \'Neural Belief Tracker: Data-Driven Dialogue State Tracking\'	96.5	Request	pos
Dialog process	Dialog state tracking	Dialog state tracking	Dialog state tracking	Wizard-of-Oz	2018-05	Zhong et al. model in \'Global-Locally Self-Attentive Dialogue State Tracker\'	97.1	Request	pos
Dialog process	Dialog state tracking	Dialog state tracking	Dialog state tracking	Wizard-of-Oz	2018-12	GCE model in \'Toward Scalable Neural Dialogue State Tracking Model\'	97.4	Request	pos
Dialog process	Dialog state tracking	Dialog state tracking	Dialog state tracking	Wizard-of-Oz	2019-10	BERT-based tracker model in \'A Simple but Effective BERT Model for Dialog State Tracking on Resource-Limited Systems\'	97.6	Request	pos
Dialog process	Dialog state tracking	Dialog state tracking	Dialog state tracking	CoSQL	2021-09	T5-3B + PICARD model in \'PICARD: Parsing Incrementally for Constrained Auto-Regressive Decoding from Language Models\'	54.6	question match accuracy	pos
Dialog process	Dialog state tracking	Dialog state tracking	Dialog state tracking	CoSQL	2022-05	RASAT+PICARD model in \'RASAT: Integrating Relational Structures into Pretrained Seq2Seq Model for Text-to-SQL\'	55.7	question match accuracy	pos
Dialog process	Dialog state tracking	Dialog state tracking	Dialog state tracking	CoSQL	2021-09	T5-3B + PICARD model in \'PICARD: Parsing Incrementally for Constrained Auto-Regressive Decoding from Language Models\'	23.7	interaction match accuracy	pos
Dialog process	Dialog state tracking	Dialog state tracking	Dialog state tracking	CoSQL	2022-05	RASAT+PICARD model in \'RASAT: Integrating Relational Structures into Pretrained Seq2Seq Model for Text-to-SQL\'	26.5	interaction match accuracy	pos
Dialog process	Dialog state tracking	Dialog state tracking	Dialog state tracking	Second dialogue state tracking challenge	2016-06	Neural belief tracker model in \'Neural Belief Tracker: Data-Driven Dialogue State Tracking\'	73.4	Joint	pos
Dialog process	Dialog state tracking	Dialog state tracking	Dialog state tracking	Second dialogue state tracking challenge	2018-05	Zhong et al. model in \'Global-Locally Self-Attentive Dialogue State Tracker\'	74.5	Joint	pos
Dialog process	Dialog state tracking	Dialog state tracking	Dialog state tracking	Second dialogue state tracking challenge	2018-10	StateNet model in \'Towards Universal Dialogue State Tracking\'	75.5	Joint	pos
Dialog process	Dialog state tracking	Dialog state tracking	Dialog state tracking	Second dialogue state tracking challenge	2020-11	Seq2Seq-DU-w/oSchema model in \'A Sequence-to-Sequence Approach to Dialogue State Tracking\'	85.0	Joint	pos
Dialog process	Dialog state tracking	Dialog state tracking	Dialog state tracking	Second dialogue state tracking challenge	2016-06	Neural belief tracker model in \'Neural Belief Tracker: Data-Driven Dialogue State Tracking\'	96.5	Request	pos
Dialog process	Dialog state tracking	Dialog state tracking	Dialog state tracking	Second dialogue state tracking challenge	2018-05	Zhong et al. model in \'Global-Locally Self-Attentive Dialogue State Tracker\'	97.5	Request	pos
Dialog process	Dialog state tracking	Dialog state tracking	Dialog state tracking	Second dialogue state tracking challenge	2016-06	Neural belief tracker model in \'Neural Belief Tracker: Data-Driven Dialogue State Tracking\'	90.0	Area	pos
Dialog process	Dialog state tracking	Dialog state tracking	Dialog state tracking	Second dialogue state tracking challenge	2016-06	Neural belief tracker model in \'Neural Belief Tracker: Data-Driven Dialogue State Tracking\'	84.0	Food	pos
Dialog process	Dialog state tracking	Dialog state tracking	Dialog state tracking	Second dialogue state tracking challenge	2016-06	Neural belief tracker model in \'Neural Belief Tracker: Data-Driven Dialogue State Tracking\'	94.0	Price	pos
Dialog process	Dialog understanding	Spoken language understanding	Spoken language identification	YouTube News dataset (Crackling Noise)	2017-08	Inception-v3 CRNN model in \'Language Identification Using Deep Convolutional Recurrent Neural Networks\'	0.93	Accuracy	pos
Dialog process	Dialog understanding	Spoken language understanding	Spoken language identification	YouTube News dataset (Crackling Noise)	2017-08	Inception-v3 CRNN model in \'Language Identification Using Deep Convolutional Recurrent Neural Networks\'	0.93	F1 Score	pos
Dialog process	Dialog understanding	Spoken language understanding	Spoken language identification	VOXLINGUA107	2020-11	Noisy model in \'VOXLINGUA107: A DATASET FOR SPOKEN LANGUAGE RECOGNITION\'	-7.1	Average	neg
Dialog process	Dialog understanding	Spoken language understanding	Spoken language identification	VOXLINGUA107	2020-11	Noisy model in \'VOXLINGUA107: A DATASET FOR SPOKEN LANGUAGE RECOGNITION\'	-12.3	0..5sec	neg
Dialog process	Dialog understanding	Spoken language understanding	Spoken language identification	VOXLINGUA107	2020-11	Noisy model in \'VOXLINGUA107: A DATASET FOR SPOKEN LANGUAGE RECOGNITION\'	-6.1	5..20sec	neg
Dialog process	Dialog understanding	Spoken language understanding	Spoken language identification	VoxForge Commonwealth	2019-10	2D ConvNet(MixUp=YES) model in \'Spoken Language Identification using ConvNets\'	95.4	Accuracy (%)	pos
Dialog process	Dialog understanding	Spoken language understanding	Spoken language identification	YouTube News dataset (White Noise)	2017-08	Inception-v3 CRNN model in \'Language Identification Using Deep Convolutional Recurrent Neural Networks\'	0.91	Accuracy	pos
Dialog process	Dialog understanding	Spoken language understanding	Spoken language identification	YouTube News dataset (White Noise)	2021-10	CRNN model in \'Is Attention always needed? A Case Study on Language Identification from Speech\'	0.912	Accuracy	pos
Dialog process	Dialog understanding	Spoken language understanding	Spoken language identification	YouTube News dataset (White Noise)	2017-08	Inception-v3 CRNN model in \'Language Identification Using Deep Convolutional Recurrent Neural Networks\'	0.91	F1 Score	pos
Dialog process	Dialog understanding	Spoken language understanding	Spoken language identification	YouTube News dataset (No Noise)	2017-08	Inception-v3 CRNN model in \'Language Identification Using Deep Convolutional Recurrent Neural Networks\'	0.96	Accuracy	pos
Dialog process	Dialog understanding	Spoken language understanding	Spoken language identification	YouTube News dataset (No Noise)	2021-10	CRNN model in \'Is Attention always needed? A Case Study on Language Identification from Speech\'	0.967	Accuracy	pos
Dialog process	Dialog understanding	Spoken language understanding	Spoken language identification	YouTube News dataset (No Noise)	2017-08	Inception-v3 CRNN model in \'Language Identification Using Deep Convolutional Recurrent Neural Networks\'	0.96	F1 Score	pos
Dialog process	Dialog understanding	Spoken language understanding	Spoken language identification	VoxForge European	2019-10	2D ConvNet(MixUp=YES) model in \'Spoken Language Identification using ConvNets\'	96.3	Accuracy (%)	pos
Dialog process	Dialog understanding	Spoken language understanding	Spoken language identification	LRE07	2020-11	CNN-LDE model in \'VOXLINGUA107: A DATASET FOR SPOKEN LANGUAGE RECOGNITION\'	-4.0	Average	neg
Dialog process	Dialog understanding	Spoken language understanding	Spoken language identification	LRE07	2020-11	CNN-LDE model in \'VOXLINGUA107: A DATASET FOR SPOKEN LANGUAGE RECOGNITION\'	-8.25	3 sec	neg
Dialog process	Dialog understanding	Spoken language understanding	Spoken language identification	LRE07	2020-11	Kaldi i-vector model in \'VOXLINGUA107: A DATASET FOR SPOKEN LANGUAGE RECOGNITION\'	11.93	10 sec	pos
Dialog process	Dialog understanding	Spoken language understanding	Spoken language identification	LRE07	2020-11	Kaldi i-vector model in \'VOXLINGUA107: A DATASET FOR SPOKEN LANGUAGE RECOGNITION\'	4.52	30 sec	pos
Dialog process	Dialog understanding	Spoken language understanding	Spoken language identification	KALAKA-3	2020-11	Model on the automatically filtered (cleaned) data model in \'VOXLINGUA107: A DATASET FOR SPOKEN LANGUAGE RECOGNITION\'	-0.041	PC	neg
Dialog process	Dialog understanding	Spoken language understanding	Spoken language identification	KALAKA-3	2020-11	Model on the automatically filtered (cleaned) data model in \'VOXLINGUA107: A DATASET FOR SPOKEN LANGUAGE RECOGNITION\'	-0.022	EC	neg
Dialog process	Dialog understanding	Spoken language understanding	Spoken language identification	KALAKA-3	2020-11	Model on the automatically filtered (cleaned) data model in \'VOXLINGUA107: A DATASET FOR SPOKEN LANGUAGE RECOGNITION\'	-0.058	EO	neg
Dialog process	Dialog understanding	Spoken language understanding	Spoken language identification	KALAKA-3	2020-11	Model on the automatically filtered (cleaned) data model in \'VOXLINGUA107: A DATASET FOR SPOKEN LANGUAGE RECOGNITION\'	-0.056	PO	neg
Dialog process	Dialog understanding	Spoken language understanding	Spoken language identification	Untranscribed mixed-speech dataset	2015-09	SVM model in \'Automatic Dialect Detection in Arabic Broadcast Speech\'	45.2	ACC	pos
Dialog process	Dialog understanding	Spoken language understanding	Spoken language identification	Untranscribed mixed-speech dataset	2015-09	SVM model in \'Automatic Dialect Detection in Arabic Broadcast Speech\'	44.8	PRC	pos
Dialog process	Dialog understanding	Spoken language understanding	Spoken language identification	Untranscribed mixed-speech dataset	2015-09	Naive Bayes model in \'Automatic Dialect Detection in Arabic Broadcast Speech\'	50.2	RCL	pos
Dialog process	Dialog understanding	Spoken language understanding	Spoken language identification	YouTube News dataset (Background Music)	2017-08	Inception-v3 CRNN model in \'Language Identification Using Deep Convolutional Recurrent Neural Networks\'	0.89	Accuracy	pos
Dialog process	Dialog understanding	Spoken language understanding	Spoken language identification	YouTube News dataset (Background Music)	2017-08	Inception-v3 CRNN model in \'Language Identification Using Deep Convolutional Recurrent Neural Networks\'	0.89	F1 Score	pos
Dialog process	Dialog understanding	Spoken language understanding	Spoken language identification	IndicTTS	2021-10	CRNN model in \'Is Attention always needed? A Case Study on Language Identification from Speech\'	0.987	Classification Accuracy	pos
Dialog process	Dialog understanding	Spoken language understanding	Spoken language understanding	Spoken-SQuAD	2018-04	Baseline model in \'Spoken SQuAD: A Study of Mitigating the Impact of Speech Recognition Errors on Listening Comprehension\'	58.71	F1 score	pos
Dialog process	Dialog understanding	Spoken language understanding	Spoken language understanding	Spoken-SQuAD	2019-04	QANet + GAN model in \'Mitigating the Impact of Speech Recognition Errors on Spoken Question Answering by Adversarial Domain Adaptation\'	63.11	F1 score	pos
Dialog process	Dialog understanding	Spoken language understanding	Spoken language understanding	Spoken-SQuAD	2019-10	SpeechBERT model in \'SpeechBERT: An Audio-and-text Jointly Learned Language Model for End-to-end Spoken Question Answering\'	71.75	F1 score	pos
Dialog process	Dialog understanding	Spoken language understanding	Spoken language understanding	Snips-SmartLights	2018-10	Snips model in \'Spoken Language Understanding on the Edge\'	84.2	Accuracy (%)	pos
Dialog process	Dialog understanding	Spoken language understanding	Spoken language understanding	Snips-SmartLights	2020-12	AT-AT model in \'Exploring Transfer Learning For End-to-End Spoken Language Understanding\'	84.9	Accuracy (%)	pos
Dialog process	Dialog understanding	Spoken language understanding	Spoken language understanding	Snips-SmartLights	2022-06	Finstreder (Conformer) model in \'Finstreder: Simple and fast Spoken Language Understanding with Finite State Transducers using modern Speech-to-Text models\'	88.0	Accuracy (%)	pos
Dialog process	Dialog understanding	Spoken language understanding	Spoken language understanding	Timers and Such	2021-04	Baseline model in \'Timers and Such: A Practical Benchmark for Spoken Language Understanding with Numbers\'	81.6	Accuracy (%)	pos
Dialog process	Dialog understanding	Spoken language understanding	Spoken language understanding	Timers and Such	2021-06	wav2vec 2.0 \"960 Hr\" model in \'SpeechBrain: A General-Purpose Speech Toolkit\'	94.0	Accuracy (%)	pos
Dialog process	Dialog understanding	Spoken language understanding	Spoken language understanding	Timers and Such	2022-06	Finstreder (Conformer) model in \'Finstreder: Simple and fast Spoken Language Understanding with Finite State Transducers using modern Speech-to-Text models\'	95.4	Accuracy (%)	pos
Dialog process	Dialog understanding	Spoken language understanding	Spoken language understanding	Snips-SmartSpeaker	2018-10	Snips model in \'Spoken Language Understanding on the Edge\'	68.7	Accuracy-EN (%)	pos
Dialog process	Dialog understanding	Spoken language understanding	Spoken language understanding	Snips-SmartSpeaker	2022-06	Finstreder (Conformer) model in \'Finstreder: Simple and fast Spoken Language Understanding with Finite State Transducers using modern Speech-to-Text models\'	80.4	Accuracy-EN (%)	pos
Dialog process	Dialog understanding	Spoken language understanding	Spoken language understanding	Snips-SmartSpeaker	2018-10	Snips model in \'Spoken Language Understanding on the Edge\'	75.1	Accuracy-FR (%)	pos
Dialog process	Dialog understanding	Spoken language understanding	Spoken language understanding	Snips-SmartSpeaker	2022-06	Finstreder (Conformer) model in \'Finstreder: Simple and fast Spoken Language Understanding with Finite State Transducers using modern Speech-to-Text models\'	78.3	Accuracy-FR (%)	pos
Dialog process	Dialog understanding	Spoken language understanding	Spoken language understanding	Fluent Speech Commands	2019-04	Pooling classifier pre-trained using force-aligned phoneme and word labels on LibriSpeech model in \'Speech Model Pre-training for End-to-End Spoken Language Understanding\'	98.8	Accuracy (%)	pos
Dialog process	Dialog understanding	Spoken language understanding	Spoken language understanding	Fluent Speech Commands	2020-08	Reptile model in \'Improving End-to-End Speech-to-Intent Classification with Reptile\'	99.2	Accuracy (%)	pos
Dialog process	Dialog understanding	Spoken language understanding	Spoken language understanding	Fluent Speech Commands	2020-10	textual-kd-slu model in \'Two-stage Textual Knowledge Distillation for End-to-End Spoken Language Understanding\'	99.7	Accuracy (%)	pos
Dialog process	Empathetic Response Generation	Empathetic Response Generation	Empathetic Response Generation	EmpatheticDialogues	2022-04	Emotion-aware transformer encoder (Transformer-XL) model in \'Emotion-Aware Transformer Encoder for Empathetic Dialogue Generation\'	0.225	BLEU	pos
Dialog process	End-to-end dialogue modelling	End-to-end dialogue modelling	End-to-end dialogue modelling	MULTIWOZ 2.1	2020-05	SimpleTOD model in \'A Simple Language Model for Task-Oriented Dialogue\'	15.2	BLEU	pos
Dialog process	End-to-end dialogue modelling	End-to-end dialogue modelling	End-to-end dialogue modelling	MULTIWOZ 2.1	2020-09	LABES-S2S model in \'A Probabilistic End-To-End Task-Oriented Dialog Model with Latent Belief States towards Semi-Supervised Learning\'	18.3	BLEU	pos
Dialog process	End-to-end dialogue modelling	End-to-end dialogue modelling	End-to-end dialogue modelling	MULTIWOZ 2.1	2021-11	GALAXY model in \'GALAXY: A Generative Pre-trained Model for Task-Oriented Dialog with Semi-Supervised Learning and Explicit Policy Injection\'	20.01	BLEU	pos
Dialog process	End-to-end dialogue modelling	End-to-end dialogue modelling	End-to-end dialogue modelling	MULTIWOZ 2.1	2020-05	SimpleTOD model in \'A Simple Language Model for Task-Oriented Dialogue\'	-85.0	MultiWOZ (Inform)	neg
Dialog process	End-to-end dialogue modelling	End-to-end dialogue modelling	End-to-end dialogue modelling	MULTIWOZ 2.1	2020-09	LABES-S2S model in \'A Probabilistic End-To-End Task-Oriented Dialog Model with Latent Belief States towards Semi-Supervised Learning\'	-78.1	MultiWOZ (Inform)	neg
Dialog process	End-to-end dialogue modelling	End-to-end dialogue modelling	End-to-end dialogue modelling	MULTIWOZ 2.1	2020-05	SimpleTOD model in \'A Simple Language Model for Task-Oriented Dialogue\'	-70.5	MultiWOZ (Success)	neg
Dialog process	End-to-end dialogue modelling	End-to-end dialogue modelling	End-to-end dialogue modelling	MULTIWOZ 2.1	2020-09	LABES-S2S model in \'A Probabilistic End-To-End Task-Oriented Dialog Model with Latent Belief States towards Semi-Supervised Learning\'	-67.1	MultiWOZ (Success)	neg
Dialog process	End-to-end dialogue modelling	End-to-end dialogue modelling	End-to-end dialogue modelling	MULTIWOZ 2.0	2019-11	DAMD model in \'Task-Oriented Dialog Systems that Consider Multiple Appropriate Responses under the Same Context\'	18.6	BLEU	pos
Dialog process	End-to-end dialogue modelling	End-to-end dialogue modelling	End-to-end dialogue modelling	MULTIWOZ 2.0	2021-03	Noisy Channel Model model in \'Pretraining the Noisy Channel Model for Task-Oriented Dialogue\'	20.6	BLEU	pos
Dialog process	End-to-end dialogue modelling	End-to-end dialogue modelling	End-to-end dialogue modelling	MULTIWOZ 2.0	2019-11	DAMD model in \'Task-Oriented Dialog Systems that Consider Multiple Appropriate Responses under the Same Context\'	-76.3	MultiWOZ (Inform)	neg
Dialog process	End-to-end dialogue modelling	End-to-end dialogue modelling	End-to-end dialogue modelling	MULTIWOZ 2.0	2019-11	DAMD model in \'Task-Oriented Dialog Systems that Consider Multiple Appropriate Responses under the Same Context\'	-60.4	MultiWOZ (Success)	neg
Dialog process	Goal-oriented dialog	Goal-oriented dialog	Goal-oriented dialog	Kvret	2020-01	IJEEL-KVL model in \'Incorporating Joint Embeddings into Goal-Oriented Dialogues with Multi-Task Learning\'	0.1831	BLEU	pos
Dialog process	Goal-oriented dialog	Goal-oriented dialog	Goal-oriented dialog	Kvret	2020-01	IJEEL-KVL model in \'Incorporating Joint Embeddings into Goal-Oriented Dialogues with Multi-Task Learning\'	95.5	Embedding Average	pos
Dialog process	Goal-oriented dialog	Goal-oriented dialog	Goal-oriented dialog	Kvret	2020-01	IJEEL-KVL model in \'Incorporating Joint Embeddings into Goal-Oriented Dialogues with Multi-Task Learning\'	62.5	Greedy Matching	pos
Dialog process	Goal-oriented dialog	Goal-oriented dialog	Goal-oriented dialog	Kvret	2020-01	IJEEL-KVL model in \'Incorporating Joint Embeddings into Goal-Oriented Dialogues with Multi-Task Learning\'	97.4	Vector Extrema	pos
Dialog process	Interactive evaluation of dialog	Interactive evaluation of dialog	Interactive evaluation of dialog	DSTC9 Track 3 - Task 2	2021-05	PLATO-2 model in \'A Unified Pre-training Framework for Conversational AI\'	2.7441	Diversity	pos
Dialog process	Interactive evaluation of dialog	Interactive evaluation of dialog	Interactive evaluation of dialog	DSTC9 Track 3 - Task 2	2021-05	PLATO-2 model in \'A Unified Pre-training Framework for Conversational AI\'	4.15	Overall Human Rating	pos
Dialog process	Interactive evaluation of dialog	Interactive evaluation of dialog	Interactive evaluation of dialog	DSTC9 Track 3 - Task 2	2021-05	PLATO-2 model in \'A Unified Pre-training Framework for Conversational AI\'	2.8017	Coherent	pos
Dialog process	Interactive evaluation of dialog	Interactive evaluation of dialog	Interactive evaluation of dialog	DSTC9 Track 3 - Task 2	2021-05	PLATO-2 model in \'A Unified Pre-training Framework for Conversational AI\'	2.7518	Error Recovery	pos
Dialog process	Interactive evaluation of dialog	Interactive evaluation of dialog	Interactive evaluation of dialog	DSTC9 Track 3 - Task 2	2021-05	PLATO-2 model in \'A Unified Pre-training Framework for Conversational AI\'	0.939	Consistent	pos
Dialog process	Interactive evaluation of dialog	Interactive evaluation of dialog	Interactive evaluation of dialog	DSTC9 Track 3 - Task 2	2021-05	PLATO-2 model in \'A Unified Pre-training Framework for Conversational AI\'	2.7678	Topic Depth	pos
Dialog process	Interactive evaluation of dialog	Interactive evaluation of dialog	Interactive evaluation of dialog	DSTC9 Track 3 - Task 2	2021-05	PLATO-2 model in \'A Unified Pre-training Framework for Conversational AI\'	2.7878	Likeable	pos
Dialog process	Interactive evaluation of dialog	Interactive evaluation of dialog	Interactive evaluation of dialog	DSTC9 Track 3 - Task 2	2021-05	PLATO-2 model in \'A Unified Pre-training Framework for Conversational AI\'	2.8285	Understanding	pos
Dialog process	Interactive evaluation of dialog	Interactive evaluation of dialog	Interactive evaluation of dialog	DSTC9 Track 3 - Task 2	2021-05	PLATO-2 model in \'A Unified Pre-training Framework for Conversational AI\'	2.8	Flexible	pos
Dialog process	Interactive evaluation of dialog	Interactive evaluation of dialog	Interactive evaluation of dialog	DSTC9 Track 3 - Task 2	2021-05	PLATO-2 model in \'A Unified Pre-training Framework for Conversational AI\'	2.7881	Informative	pos
Dialog process	Interactive evaluation of dialog	Interactive evaluation of dialog	Interactive evaluation of dialog	DSTC9 Track 3 - Task 2	2021-05	PLATO-2 model in \'A Unified Pre-training Framework for Conversational AI\'	2.7949	Inquisitive	pos
Dialog process	Multi-agent Integration	Multi-agent Integration	Multi-agent Integration	BBAI Dataset	2022-03	MARS Encoder model in \'One Agent To Rule Them All: Towards Multi-agent Conversational AI\'	83.55	P-at-1	pos
Dialog process	Multimodal GIF Dialog	Multimodal GIF Dialog	Multimodal GIF Dialog	GIF Reply Dataset	2021-09	Pepe the King Prawn model in \'An animated picture says at least a thousand words: Selecting Gif-based Replies in Multimodal Dialog\'	0.8145	nDCG-at-10	pos
Dialog process	Open-domain dialog	Dialogue Evaluation	Dialogue Evaluation	USR-TopicalChat	2020-05	USR model in \'USR: An Unsupervised and Reference Free Evaluation Metric for Dialog Generation\'	0.422	Pearson Correlation	pos
Dialog process	Open-domain dialog	Dialogue Evaluation	Dialogue Evaluation	USR-TopicalChat	2021-12	MDD-Eval model in \'MDD-Eval: Self-Training on Augmented Data for Multi-Domain Dialogue Evaluation\'	0.4575	Pearson Correlation	pos
Dialog process	Open-domain dialog	Dialogue Evaluation	Dialogue Evaluation	USR-TopicalChat	2020-05	USR model in \'USR: An Unsupervised and Reference Free Evaluation Metric for Dialog Generation\'	0.4192	Spearman Correlation	pos
Dialog process	Open-domain dialog	Dialogue Evaluation	Dialogue Evaluation	USR-TopicalChat	2021-12	MDD-Eval model in \'MDD-Eval: Self-Training on Augmented Data for Multi-Domain Dialogue Evaluation\'	0.5109	Spearman Correlation	pos
Dialog process	Open-domain dialog	Dialogue Evaluation	Dialogue Evaluation	USR-PersonaChat	2020-05	USR - DR (x = c) model in \'USR: An Unsupervised and Reference Free Evaluation Metric for Dialog Generation\'	0.6087	Pearson Correlation	pos
Dialog process	Open-domain dialog	Dialogue Evaluation	Dialogue Evaluation	USR-PersonaChat	2020-05	USR - DR (x = c) model in \'USR: An Unsupervised and Reference Free Evaluation Metric for Dialog Generation\'	0.4814	Spearman Correlation	pos
Dialog process	Open-domain dialog	Open-domain dialog	Open-domain dialog	KILT: Wizard of Wikipedia	2020-09	T5-base model in \'KILT: a Benchmark for Knowledge Intensive Language Tasks\'	13.53	F1	pos
Dialog process	Open-domain dialog	Open-domain dialog	Open-domain dialog	KILT: Wizard of Wikipedia	2022-07	Re2G model in \'Re2G: Retrieve, Rerank, Generate\'	18.9	F1	pos
Dialog process	Open-domain dialog	Open-domain dialog	Open-domain dialog	KILT: Wizard of Wikipedia	2020-09	T5-base model in \'KILT: a Benchmark for Knowledge Intensive Language Tasks\'	12.4	ROUGE-L	pos
Dialog process	Open-domain dialog	Open-domain dialog	Open-domain dialog	KILT: Wizard of Wikipedia	2022-07	Re2G model in \'Re2G: Retrieve, Rerank, Generate\'	16.76	ROUGE-L	pos
Dialog process	Open-domain dialog	Open-domain dialog	Open-domain dialog	KILT: Wizard of Wikipedia	2022-07	Re2G model in \'Re2G: Retrieve, Rerank, Generate\'	60.1	R-Prec	pos
Dialog process	Open-domain dialog	Open-domain dialog	Open-domain dialog	KILT: Wizard of Wikipedia	2022-07	Re2G model in \'Re2G: Retrieve, Rerank, Generate\'	79.98	Recall@5	pos
Dialog process	Open-domain dialog	Open-domain dialog	Open-domain dialog	KILT: Wizard of Wikipedia	2022-07	Re2G model in \'Re2G: Retrieve, Rerank, Generate\'	12.98	KILT-F1	pos
Dialog process	Open-domain dialog	Open-domain dialog	Open-domain dialog	KILT: Wizard of Wikipedia	2022-07	Re2G model in \'Re2G: Retrieve, Rerank, Generate\'	11.39	KILT-RL	pos
Dialog process	Personality Recognition in Conversation	Personality Recognition in Conversation	Personality Recognition in Conversation	CPED	2022-05	BERT$_{ssenet}^{c}$ model in \'CPED: A Large-Scale Chinese Personalized and Emotional Dialogue Dataset for Conversational AI\'	74.08	Macro-F1	pos
Dialog process	Personality Recognition in Conversation	Personality Recognition in Conversation	Personality Recognition in Conversation	CPED	2022-05	BERT$_{ssenet}^{c}$ model in \'CPED: A Large-Scale Chinese Personalized and Emotional Dialogue Dataset for Conversational AI\'	67.25	Accuracy (%)	pos
Dialog process	Personality Recognition in Conversation	Personality Recognition in Conversation	Personality Recognition in Conversation	CPED	2022-05	BERT$^{c}$ model in \'CPED: A Large-Scale Chinese Personalized and Emotional Dialogue Dataset for Conversational AI\'	55.29	Accuracy of Neurotism	pos
Dialog process	Personality Recognition in Conversation	Personality Recognition in Conversation	Personality Recognition in Conversation	CPED	2022-05	BERT$_{ssenet}^{c}$ model in \'CPED: A Large-Scale Chinese Personalized and Emotional Dialogue Dataset for Conversational AI\'	78.21	Accuracy of Extraversion	pos
Dialog process	Personality Recognition in Conversation	Personality Recognition in Conversation	Personality Recognition in Conversation	CPED	2022-05	BERT$^{s}$ model in \'CPED: A Large-Scale Chinese Personalized and Emotional Dialogue Dataset for Conversational AI\'	57.93	Accuracy of Openness	pos
Dialog process	Personality Recognition in Conversation	Personality Recognition in Conversation	Personality Recognition in Conversation	CPED	2022-05	BERT$_{ssenet}^{c}$ model in \'CPED: A Large-Scale Chinese Personalized and Emotional Dialogue Dataset for Conversational AI\'	85.89	Accuracy of Agreeableness	pos
Dialog process	Personality Recognition in Conversation	Personality Recognition in Conversation	Personality Recognition in Conversation	CPED	2022-05	BERT$^{s}$ model in \'CPED: A Large-Scale Chinese Personalized and Emotional Dialogue Dataset for Conversational AI\'	63.6	Accuracy of Conscientiousness	pos
Dialog process	Problem-Solving Deliberation	Problem-Solving Deliberation	Problem-Solving Deliberation	DeliData	2021-08	Bag-Of-Annotations + Sol. Tracker model in \'DeliData: A dataset for deliberation in multi-party problem solving\'	0.62	AUC	pos
Dialog process	Response Generation	Response Generation	Response Generation	ArgSciChat	2022-02	LED(Q,F) model in \'ArgSciChat: A Dataset for Argumentative Dialogues on Scientific Papers\'	8.53	Mover	pos
Dialog process	Response Generation	Response Generation	Response Generation	ArgSciChat	2022-02	LED(Q,F) model in \'ArgSciChat: A Dataset for Argumentative Dialogues on Scientific Papers\'	19.54	Message-F1	pos
Dialog process	Response Generation	Response Generation	Response Generation	ArgSciChat	2022-02	LED(Q,F) model in \'ArgSciChat: A Dataset for Argumentative Dialogues on Scientific Papers\'	86.64	BScore	pos
Dialog process	Task-oriented dialog systems	SSTOD	SSTOD	SSD_NAME	2022-03	UBAR+ model in \'A Slot Is Not Built in One Utterance: Spoken Language Dialogs with Sub-Slots\'	57.73	Dialogue Success Rate	pos
Dialog process	Task-oriented dialog systems	SSTOD	SSTOD	SSD_NAME	2022-03	UBAR+ model in \'A Slot Is Not Built in One Utterance: Spoken Language Dialogs with Sub-Slots\'	84.96	Joint Acc	pos
Dialog process	Task-oriented dialog systems	SSTOD	SSTOD	SSD_NAME	2022-03	UBAR+ model in \'A Slot Is Not Built in One Utterance: Spoken Language Dialogs with Sub-Slots\'	93.12	Slot Acc	pos
Dialog process	Task-oriented dialog systems	SSTOD	SSTOD	automata	2022-03	UBAR+ model in \'A Slot Is Not Built in One Utterance: Spoken Language Dialogs with Sub-Slots\'	45.8	Dialogue Success Rate	pos
Dialog process	Task-oriented dialog systems	Task-oriented dialog systems	Task-oriented dialog systems	KVRET	2017-05	KV Retrieval Net model in \'Key-Value Retrieval Networks for Task-Oriented Dialogue\'	48.0	Entity F1	pos
Dialog process	Task-oriented dialog systems	Task-oriented dialog systems	Task-oriented dialog systems	KVRET	2018-06	DSR model in \'Sequence-to-Sequence Learning for Task-oriented Dialogue with Dialogue State Representation\'	51.9	Entity F1	pos
Dialog process	Task-oriented dialog systems	Task-oriented dialog systems	Task-oriented dialog systems	KVRET	2019-01	GLMP model in \'Global-to-local Memory Pointer Networks for Task-Oriented Dialogue\'	59.97	Entity F1	pos
Dialog process	Task-oriented dialog systems	Task-oriented dialog systems	Task-oriented dialog systems	KVRET	2020-04	DF-Net model in \'Dynamic Fusion Network for Multi-Domain End-to-end Task-Oriented Dialog\'	62.5	Entity F1	pos
Dialog process	Task-oriented dialog systems	Task-oriented dialog systems	Task-oriented dialog systems	KVRET	2020-10	COMET model in \'Contextualize Knowledge Bases with Transformer for End-to-end Task-Oriented Dialogue Systems\'	63.6	Entity F1	pos
Dialog process	Task-oriented dialog systems	Task-oriented dialog systems	Task-oriented dialog systems	KVRET	2022-01	T5-3b(UnifiedSKG) model in \'UnifiedSKG: Unifying and Multi-Tasking Structured Knowledge Grounding with Text-to-Text Language Models\'	70.07	Entity F1	pos
Dialog process	Task-oriented dialog systems	Task-oriented dialog systems	Task-oriented dialog systems	KVRET	2017-05	KV Retrieval Net model in \'Key-Value Retrieval Networks for Task-Oriented Dialogue\'	13.2	BLEU	pos
Dialog process	Task-oriented dialog systems	Task-oriented dialog systems	Task-oriented dialog systems	KVRET	2019-01	GLMP model in \'Global-to-local Memory Pointer Networks for Task-Oriented Dialogue\'	14.79	BLEU	pos
Dialog process	Task-oriented dialog systems	Task-oriented dialog systems	Task-oriented dialog systems	KVRET	2020-04	DF-Net model in \'Dynamic Fusion Network for Multi-Domain End-to-end Task-Oriented Dialog\'	15.2	BLEU	pos
Dialog process	Task-oriented dialog systems	Task-oriented dialog systems	Task-oriented dialog systems	KVRET	2020-10	COMET model in \'Contextualize Knowledge Bases with Transformer for End-to-end Task-Oriented Dialogue Systems\'	17.3	BLEU	pos
Dialog process	Task-oriented dialog systems	Task-oriented dialog systems	Task-oriented dialog systems	SGD	2021-02	T5 model in \'The GEM Benchmark: Natural Language Generation, its Evaluation and Metrics\'	0.331	METEOR	pos
Dialog process	Task-oriented dialog systems	Task-oriented dialog systems	Task-oriented dialog systems	Kvret	2020-04	DF-Net model in \'Dynamic Fusion Network for Multi-Domain End-to-end Task-Oriented Dialog\'	62.7	Entity F1	pos
Dialog process	Visual dialog	Visual dialog	Visual dialog	Wizard of Wikipedia	2020-10	Multi-Modal BlenderBot model in \'Multi-Modal Open-Domain Dialogue\'	18.6	F1	pos
Dialog process	Visual dialog	Visual dialog	Visual dialog	Wizard of Wikipedia	2020-10	Multi-Modal BlenderBot model in \'Multi-Modal Open-Domain Dialogue\'	2.2	BLEU-4	pos
Dialog process	Visual dialog	Visual dialog	Visual dialog	Wizard of Wikipedia	2020-10	Multi-Modal BlenderBot model in \'Multi-Modal Open-Domain Dialogue\'	17.4	ROUGE-L	pos
Dialog process	Visual dialog	Visual dialog	Visual dialog	BlendedSkillTalk	2020-10	Multi-Modal BlenderBot model in \'Multi-Modal Open-Domain Dialogue\'	17.8	F1	pos
Dialog process	Visual dialog	Visual dialog	Visual dialog	BlendedSkillTalk	2020-10	Multi-Modal BlenderBot model in \'Multi-Modal Open-Domain Dialogue\'	1.0	BLEU-4	pos
Dialog process	Visual dialog	Visual dialog	Visual dialog	BlendedSkillTalk	2020-10	Multi-Modal BlenderBot model in \'Multi-Modal Open-Domain Dialogue\'	19.3	ROUGE-L	pos
Dialog process	Visual dialog	Visual dialog	Visual dialog	ConvAI2	2020-10	Multi-Modal BlenderBot model in \'Multi-Modal Open-Domain Dialogue\'	18.4	F1	pos
Dialog process	Visual dialog	Visual dialog	Visual dialog	ConvAI2	2020-10	Multi-Modal BlenderBot model in \'Multi-Modal Open-Domain Dialogue\'	1.1	BLEU-4	pos
Dialog process	Visual dialog	Visual dialog	Visual dialog	ConvAI2	2020-10	Multi-Modal BlenderBot model in \'Multi-Modal Open-Domain Dialogue\'	22.6	ROUGE-L	pos
Dialog process	Visual dialog	Visual dialog	Visual dialog	VisDial v1.0 test-std	2021-04	5xFGA + LS*+ model in \'Ensemble of MRR and NDCG models for Visual Dialog\'	0.7124	MRR	pos
Dialog process	Visual dialog	Visual dialog	Visual dialog	VisDial v1.0 test-std	2021-04	5xFGA + LS*+ model in \'Ensemble of MRR and NDCG models for Visual Dialog\'	-2.96	Mean Rank	neg
Dialog process	Visual dialog	Visual dialog	Visual dialog	VisDial v1.0 test-std	2021-04	Two-Step model in \'Ensemble of MRR and NDCG models for Visual Dialog\'	72.16	NDCG	pos
Dialog process	Visual dialog	Visual dialog	Visual dialog	VisDial v1.0 test-std	2021-04	5xFGA + LS*+ model in \'Ensemble of MRR and NDCG models for Visual Dialog\'	58.28	R-at-1	pos
Dialog process	Visual dialog	Visual dialog	Visual dialog	VisDial v1.0 test-std	2021-04	5xFGA + LS*+ model in \'Ensemble of MRR and NDCG models for Visual Dialog\'	94.45	R-at-10	pos
Dialog process	Visual dialog	Visual dialog	Visual dialog	VisDial v1.0 test-std	2021-04	5xFGA + LS*+ model in \'Ensemble of MRR and NDCG models for Visual Dialog\'	87.55	R-at-5	pos
Dialog process	Visual dialog	Visual dialog	Visual dialog	Visual Dialog v1.0 test-std	2016-11	MN-QIH-D model in \'Visual Dialog\'	40.98	R-at-1	pos
Dialog process	Visual dialog	Visual dialog	Visual dialog	Visual Dialog v1.0 test-std	2017-04	NMN model in \'Learning to Reason: End-to-End Module Networks for Visual Question Answering\'	44.15	R-at-1	pos
Dialog process	Visual dialog	Visual dialog	Visual dialog	Visual Dialog v1.0 test-std	2018-09	CorefNMN (ResNet-152) model in \'Visual Coreference Resolution in Visual Dialog using Neural Module Networks\'	47.55	R-at-1	pos
Dialog process	Visual dialog	Visual dialog	Visual dialog	Visual Dialog v1.0 test-std	2018-12	RVA model in \'Recursive Visual Attention in Visual Dialog\'	49.03	R-at-1	pos
Dialog process	Visual dialog	Visual dialog	Visual dialog	Visual Dialog v1.0 test-std	2019-02	HACAN model in \'Making History Matter: History-Advantage Sequence Training for Visual Dialog\'	50.88	R-at-1	pos
Dialog process	Visual dialog	Visual dialog	Visual dialog	Visual Dialog v1.0 test-std	2019-04	5xFGA (F-RCNNx101) model in \'Factor Graph Attention\'	55.65	R-at-1	pos
Dialog process	Visual dialog	Visual dialog	Visual dialog	Visual Dialog v1.0 test-std	2021-04	2 Step: Factor Graph Attention + VD-Bert model in \'Ensemble of MRR and NDCG models for Visual Dialog\'	58.3	R-at-1	pos
Dialog process	Visual dialog	Visual dialog	Visual dialog	Visual Dialog v1.0 test-std	2016-11	MN-QIH-D model in \'Visual Dialog\'	83.3	R-at-10	pos
Dialog process	Visual dialog	Visual dialog	Visual dialog	Visual Dialog v1.0 test-std	2017-04	NMN model in \'Learning to Reason: End-to-End Module Networks for Visual Question Answering\'	86.88	R-at-10	pos
Dialog process	Visual dialog	Visual dialog	Visual dialog	Visual Dialog v1.0 test-std	2018-09	CorefNMN (ResNet-152) model in \'Visual Coreference Resolution in Visual Dialog using Neural Module Networks\'	88.8	R-at-10	pos
Dialog process	Visual dialog	Visual dialog	Visual dialog	Visual Dialog v1.0 test-std	2018-12	RVA model in \'Recursive Visual Attention in Visual Dialog\'	89.83	R-at-10	pos
Dialog process	Visual dialog	Visual dialog	Visual dialog	Visual Dialog v1.0 test-std	2019-04	5xFGA (F-RCNNx101) model in \'Factor Graph Attention\'	94.05	R-at-10	pos
Dialog process	Visual dialog	Visual dialog	Visual dialog	Visual Dialog v1.0 test-std	2016-11	MN-QIH-D model in \'Visual Dialog\'	72.45	R-at-5	pos
Dialog process	Visual dialog	Visual dialog	Visual dialog	Visual Dialog v1.0 test-std	2017-04	NMN model in \'Learning to Reason: End-to-End Module Networks for Visual Question Answering\'	76.88	R-at-5	pos
Dialog process	Visual dialog	Visual dialog	Visual dialog	Visual Dialog v1.0 test-std	2018-09	CorefNMN (ResNet-152) model in \'Visual Coreference Resolution in Visual Dialog using Neural Module Networks\'	78.1	R-at-5	pos
Dialog process	Visual dialog	Visual dialog	Visual dialog	Visual Dialog v1.0 test-std	2018-12	RVA model in \'Recursive Visual Attention in Visual Dialog\'	80.4	R-at-5	pos
Dialog process	Visual dialog	Visual dialog	Visual dialog	Visual Dialog v1.0 test-std	2019-02	HACAN model in \'Making History Matter: History-Advantage Sequence Training for Visual Dialog\'	80.63	R-at-5	pos
Dialog process	Visual dialog	Visual dialog	Visual dialog	Visual Dialog v1.0 test-std	2019-04	5xFGA (F-RCNNx101) model in \'Factor Graph Attention\'	86.73	R-at-5	pos
Dialog process	Visual dialog	Visual dialog	Visual dialog	Visual Dialog v1.0 test-std	2016-11	MN-QIH-D model in \'Visual Dialog\'	47.5	NDCG (x 100)	pos
Dialog process	Visual dialog	Visual dialog	Visual dialog	Visual Dialog v1.0 test-std	2017-04	NMN model in \'Learning to Reason: End-to-End Module Networks for Visual Question Answering\'	58.1	NDCG (x 100)	pos
Dialog process	Visual dialog	Visual dialog	Visual dialog	Visual Dialog v1.0 test-std	2019-11	Ensemble + Finetune model in \'Efficient Attention Mechanism for Visual Dialog that can Handle All the Interactions between Multiple Inputs\'	74.88	NDCG (x 100)	pos
Dialog process	Visual dialog	Visual dialog	Visual dialog	Visual Dialog v1.0 test-std	2016-11	MN-QIH-D model in \'Visual Dialog\'	55.5	MRR (x 100)	pos
Dialog process	Visual dialog	Visual dialog	Visual dialog	Visual Dialog v1.0 test-std	2017-04	NMN model in \'Learning to Reason: End-to-End Module Networks for Visual Question Answering\'	58.8	MRR (x 100)	pos
Dialog process	Visual dialog	Visual dialog	Visual dialog	Visual Dialog v1.0 test-std	2018-09	CorefNMN (ResNet-152) model in \'Visual Coreference Resolution in Visual Dialog using Neural Module Networks\'	61.5	MRR (x 100)	pos
Dialog process	Visual dialog	Visual dialog	Visual dialog	Visual Dialog v1.0 test-std	2018-12	RVA model in \'Recursive Visual Attention in Visual Dialog\'	63.03	MRR (x 100)	pos
Dialog process	Visual dialog	Visual dialog	Visual dialog	Visual Dialog v1.0 test-std	2019-02	HACAN model in \'Making History Matter: History-Advantage Sequence Training for Visual Dialog\'	64.22	MRR (x 100)	pos
Dialog process	Visual dialog	Visual dialog	Visual dialog	Visual Dialog v1.0 test-std	2019-04	5xFGA (F-RCNNx101) model in \'Factor Graph Attention\'	69.3	MRR (x 100)	pos
Dialog process	Visual dialog	Visual dialog	Visual dialog	Visual Dialog v1.0 test-std	2021-04	2 Step: Factor Graph Attention + VD-Bert model in \'Ensemble of MRR and NDCG models for Visual Dialog\'	69.92	MRR (x 100)	pos
Dialog process	Visual dialog	Visual dialog	Visual dialog	Visual Dialog v1.0 test-std	2016-11	MN-QIH-D model in \'Visual Dialog\'	-5.92	Mean	neg
Dialog process	Visual dialog	Visual dialog	Visual dialog	Visual Dialog v1.0 test-std	2017-04	NMN model in \'Learning to Reason: End-to-End Module Networks for Visual Question Answering\'	-4.4	Mean	neg
Dialog process	Visual dialog	Visual dialog	Visual dialog	Visual Dialog v1.0 test-std	2018-12	RVA model in \'Recursive Visual Attention in Visual Dialog\'	-4.18	Mean	neg
Dialog process	Visual dialog	Visual dialog	Visual dialog	Visual Dialog v1.0 test-std	2019-02	Synergistic model in \'Image-Question-Answer Synergistic Network for Visual Dialog\'	-4.17	Mean	neg
Dialog process	Visual dialog	Visual dialog	Visual dialog	Visual Dialog v1.0 test-std	2019-04	5xFGA (F-RCNNx101) model in \'Factor Graph Attention\'	-3.14	Mean	neg
Dialog process	Visual dialog	Visual dialog	Visual dialog	EmpatheticDialogues	2020-10	Multi-Modal BlenderBot model in \'Multi-Modal Open-Domain Dialogue\'	19.2	F1	pos
Dialog process	Visual dialog	Visual dialog	Visual dialog	EmpatheticDialogues	2020-10	Multi-Modal BlenderBot model in \'Multi-Modal Open-Domain Dialogue\'	1.5	BLEU-4	pos
Dialog process	Visual dialog	Visual dialog	Visual dialog	EmpatheticDialogues	2020-10	Multi-Modal BlenderBot model in \'Multi-Modal Open-Domain Dialogue\'	24.5	ROUGE-L	pos
Dialog process	Visual dialog	Visual dialog	Visual dialog	VisDial v0.9 val	2016-05	HieCoAtt-QI model in \'Hierarchical Question-Image Co-Attention for Visual Question Answering\'	57.88	MRR	pos
Dialog process	Visual dialog	Visual dialog	Visual dialog	VisDial v0.9 val	2017-06	HCIAE-NP-ATT model in \'Best of Both Worlds: Transferring Knowledge from Discriminative Learning to a Generative Visual Dialog Model\'	62.22	MRR	pos
Dialog process	Visual dialog	Visual dialog	Visual dialog	VisDial v0.9 val	2017-11	CoAtt model in \'Are You Talking to Me? Reasoned Visual Dialog Generation through Adversarial Learning\'	63.98	MRR	pos
Dialog process	Visual dialog	Visual dialog	Visual dialog	VisDial v0.9 val	2018-09	CorefNMN (ResNet-152) model in \'Visual Coreference Resolution in Visual Dialog using Neural Module Networks\'	64.1	MRR	pos
Dialog process	Visual dialog	Visual dialog	Visual dialog	VisDial v0.9 val	2019-02	DAN model in \'Dual Attention Networks for Visual Reference Resolution in Visual Dialog\'	66.38	MRR	pos
Dialog process	Visual dialog	Visual dialog	Visual dialog	VisDial v0.9 val	2019-04	9xFGA (VGG) model in \'Factor Graph Attention\'	68.92	MRR	pos
Dialog process	Visual dialog	Visual dialog	Visual dialog	VisDial v0.9 val	2016-05	HieCoAtt-QI model in \'Hierarchical Question-Image Co-Attention for Visual Question Answering\'	-5.84	Mean Rank	neg
Dialog process	Visual dialog	Visual dialog	Visual dialog	VisDial v0.9 val	2016-11	MN-QIH-D model in \'Visual Dialog\'	-5.46	Mean Rank	neg
Dialog process	Visual dialog	Visual dialog	Visual dialog	VisDial v0.9 val	2017-06	HCIAE-NP-ATT model in \'Best of Both Worlds: Transferring Knowledge from Discriminative Learning to a Generative Visual Dialog Model\'	-4.81	Mean Rank	neg
Dialog process	Visual dialog	Visual dialog	Visual dialog	VisDial v0.9 val	2017-11	CoAtt model in \'Are You Talking to Me? Reasoned Visual Dialog Generation through Adversarial Learning\'	-4.47	Mean Rank	neg
Dialog process	Visual dialog	Visual dialog	Visual dialog	VisDial v0.9 val	2018-09	CorefNMN (ResNet-152) model in \'Visual Coreference Resolution in Visual Dialog using Neural Module Networks\'	-4.45	Mean Rank	neg
Dialog process	Visual dialog	Visual dialog	Visual dialog	VisDial v0.9 val	2018-12	RVA model in \'Recursive Visual Attention in Visual Dialog\'	-3.93	Mean Rank	neg
Dialog process	Visual dialog	Visual dialog	Visual dialog	VisDial v0.9 val	2019-04	9xFGA (VGG) model in \'Factor Graph Attention\'	-3.39	Mean Rank	neg
Dialog process	Visual dialog	Visual dialog	Visual dialog	VisDial v0.9 val	2016-05	HieCoAtt-QI model in \'Hierarchical Question-Image Co-Attention for Visual Question Answering\'	43.51	R-at-1	pos
Dialog process	Visual dialog	Visual dialog	Visual dialog	VisDial v0.9 val	2016-11	MN-QIH-D model in \'Visual Dialog\'	45.55	R-at-1	pos
Dialog process	Visual dialog	Visual dialog	Visual dialog	VisDial v0.9 val	2017-06	HCIAE-NP-ATT model in \'Best of Both Worlds: Transferring Knowledge from Discriminative Learning to a Generative Visual Dialog Model\'	48.48	R-at-1	pos
Dialog process	Visual dialog	Visual dialog	Visual dialog	VisDial v0.9 val	2017-09	AMEM model in \'Visual Reference Resolution using Attention Memory for Visual Dialog\'	48.53	R-at-1	pos
Dialog process	Visual dialog	Visual dialog	Visual dialog	VisDial v0.9 val	2017-11	CoAtt model in \'Are You Talking to Me? Reasoned Visual Dialog Generation through Adversarial Learning\'	50.29	R-at-1	pos
Dialog process	Visual dialog	Visual dialog	Visual dialog	VisDial v0.9 val	2018-09	CorefNMN (ResNet-152) model in \'Visual Coreference Resolution in Visual Dialog using Neural Module Networks\'	50.92	R-at-1	pos
Dialog process	Visual dialog	Visual dialog	Visual dialog	VisDial v0.9 val	2018-12	RVA model in \'Recursive Visual Attention in Visual Dialog\'	52.71	R-at-1	pos
Dialog process	Visual dialog	Visual dialog	Visual dialog	VisDial v0.9 val	2019-02	HACAN model in \'Making History Matter: History-Advantage Sequence Training for Visual Dialog\'	54.76	R-at-1	pos
Dialog process	Visual dialog	Visual dialog	Visual dialog	VisDial v0.9 val	2019-04	9xFGA (VGG) model in \'Factor Graph Attention\'	55.16	R-at-1	pos
Dialog process	Visual dialog	Visual dialog	Visual dialog	VisDial v0.9 val	2016-05	HieCoAtt-QI model in \'Hierarchical Question-Image Co-Attention for Visual Question Answering\'	83.96	R-at-10	pos
Dialog process	Visual dialog	Visual dialog	Visual dialog	VisDial v0.9 val	2016-11	MN-QIH-D model in \'Visual Dialog\'	85.37	R-at-10	pos
Dialog process	Visual dialog	Visual dialog	Visual dialog	VisDial v0.9 val	2017-06	HCIAE-NP-ATT model in \'Best of Both Worlds: Transferring Knowledge from Discriminative Learning to a Generative Visual Dialog Model\'	87.59	R-at-10	pos
Dialog process	Visual dialog	Visual dialog	Visual dialog	VisDial v0.9 val	2017-11	CoAtt model in \'Are You Talking to Me? Reasoned Visual Dialog Generation through Adversarial Learning\'	88.81	R-at-10	pos
Dialog process	Visual dialog	Visual dialog	Visual dialog	VisDial v0.9 val	2018-12	RVA model in \'Recursive Visual Attention in Visual Dialog\'	90.73	R-at-10	pos
Dialog process	Visual dialog	Visual dialog	Visual dialog	VisDial v0.9 val	2019-04	9xFGA (VGG) model in \'Factor Graph Attention\'	92.95	R-at-10	pos
Dialog process	Visual dialog	Visual dialog	Visual dialog	VisDial v0.9 val	2016-05	HieCoAtt-QI model in \'Hierarchical Question-Image Co-Attention for Visual Question Answering\'	74.49	R-at-5	pos
Dialog process	Visual dialog	Visual dialog	Visual dialog	VisDial v0.9 val	2016-11	MN-QIH-D model in \'Visual Dialog\'	76.22	R-at-5	pos
Dialog process	Visual dialog	Visual dialog	Visual dialog	VisDial v0.9 val	2017-06	HCIAE-NP-ATT model in \'Best of Both Worlds: Transferring Knowledge from Discriminative Learning to a Generative Visual Dialog Model\'	78.75	R-at-5	pos
Dialog process	Visual dialog	Visual dialog	Visual dialog	VisDial v0.9 val	2017-11	CoAtt model in \'Are You Talking to Me? Reasoned Visual Dialog Generation through Adversarial Learning\'	80.71	R-at-5	pos
Dialog process	Visual dialog	Visual dialog	Visual dialog	VisDial v0.9 val	2018-12	RVA model in \'Recursive Visual Attention in Visual Dialog\'	82.97	R-at-5	pos
Dialog process	Visual dialog	Visual dialog	Visual dialog	VisDial v0.9 val	2019-02	HACAN model in \'Making History Matter: History-Advantage Sequence Training for Visual Dialog\'	83.03	R-at-5	pos
Dialog process	Visual dialog	Visual dialog	Visual dialog	VisDial v0.9 val	2019-04	9xFGA (VGG) model in \'Factor Graph Attention\'	86.26	R-at-5	pos
Dialog process	Visual dialog	Visual dialog	Visual dialog	Image-Chat	2020-10	Multi-Modal BlenderBot model in \'Multi-Modal Open-Domain Dialogue\'	13.1	F1	pos
Dialog process	Visual dialog	Visual dialog	Visual dialog	Image-Chat	2020-10	Multi-Modal BlenderBot model in \'Multi-Modal Open-Domain Dialogue\'	40.0	BLEU-4	pos
Dialog process	Visual dialog	Visual dialog	Visual dialog	Image-Chat	2020-10	Multi-Modal BlenderBot model in \'Multi-Modal Open-Domain Dialogue\'	18.0	ROUGE-L	pos
Natural Language Transduction	Lip reading	Lip password classification	Lip password classification	MIRACL-VC1	2020-12	AuthNet model in \'AuthNet: A Deep Learning based Authentication Mechanism using Temporal Facial Feature Movements\'	0.981	2-Class Accuracy	pos
Natural Language Transduction	Lip reading	Lip reading	Lip reading	Lip Reading in the Wild	2017-03	3D Conv + ResNet-34 + Bi-LSTM model in \'Combining Residual Networks with LSTMs for Lipreading\'	83.0	Top-1 Accuracy	pos
Natural Language Transduction	Lip reading	Lip reading	Lip reading	Lip Reading in the Wild	2018-02	3D Conv + ResNet-34 + Bi-GRU model in \'End-to-end Audiovisual Speech Recognition\'	83.39	Top-1 Accuracy	pos
Natural Language Transduction	Lip reading	Lip reading	Lip reading	Lip Reading in the Wild	2020-01	3D Conv + ResNet-18 + MS-TCN model in \'Lipreading using Temporal Convolutional Networks\'	85.3	Top-1 Accuracy	pos
Natural Language Transduction	Lip reading	Lip reading	Lip reading	Lip Reading in the Wild	2020-07	3D Conv + ResNet-18 + MS-TCN + KD (Ensemble) model in \'Towards Practical Lipreading with Distilled and Efficient Models\'	88.5	Top-1 Accuracy	pos
Natural Language Transduction	Lip reading	Lip reading	Lip reading	GRID corpus (mixed-speech)	2016-11	WAS model in \'Lip Reading Sentences in the Wild\'	-3.0	Word Error Rate (WER)	neg
Natural Language Transduction	Lip reading	Lip reading	Lip reading	GRID corpus (mixed-speech)	2018-03	LCANet model in \'LCANet: End-to-End Lipreading with Cascaded Attention-CTC\'	-2.9	Word Error Rate (WER)	neg
Natural Language Transduction	Lip reading	Lip reading	Lip reading	GRID corpus (mixed-speech)	2020-05	Lip2Wav model in \'Learning Individual Speaking Styles for Accurate Lip to Speech Synthesis\'	14.08	WER	pos
Natural Language Transduction	Lip reading	Lip reading	Lip reading	LRS3-TED	2018-07	CTC-V2P model in \'Large-Scale Visual Speech Recognition\'	-55.1	Word Error Rate (WER)	neg
Natural Language Transduction	Lip reading	Lip reading	Lip reading	LRS3-TED	2019-11	RNN-T model in \'Recurrent Neural Network Transducer for Audio-Visual Speech Recognition\'	-33.6	Word Error Rate (WER)	neg
Natural Language Transduction	Lip reading	Lip reading	Lip reading	LRS3-TED	2022-01	AV-HuBERT Large model in \'Learning Audio-Visual Speech Representation by Masked Multimodal Cluster Prediction\'	-26.9	Word Error Rate (WER)	neg
Natural Language Transduction	Lip reading	Lip reading	Lip reading	CAS-VSR-W1k (LRW-1000)	2018-10	3D Conv + ResNet-34 + Bi-GRU model in \'LRW-1000: A Naturally-Distributed Large-Scale Benchmark for Lip Reading in the Wild\'	38.19	Top-1 Accuracy	pos
Natural Language Transduction	Lip reading	Lip reading	Lip reading	CAS-VSR-W1k (LRW-1000)	2020-01	3D Conv + ResNet-18 + MS-TCN model in \'Lipreading using Temporal Convolutional Networks\'	41.4	Top-1 Accuracy	pos
Natural Language Transduction	Lip reading	Lip reading	Lip reading	CAS-VSR-W1k (LRW-1000)	2020-03	3D Conv + ResNet-18 + Bi-GRU (Face Cutout) model in \'Can We Read Speech Beyond the Lips? Rethinking RoI Selection for Deep Visual Speech Recognition\'	45.24	Top-1 Accuracy	pos
Natural Language Transduction	Lip reading	Lip reading	Lip reading	CAS-VSR-W1k (LRW-1000)	2020-11	3D-ResNet + Bi-GRU + MixUp + Label Smooth + Cosine LR (Word Boundary) model in \'Learn an Effective Lip Reading Model without Pains\'	55.7	Top-1 Accuracy	pos
Natural Language Transduction	Lip reading	Lip reading	Lip reading	LRS2	2018-09	TM-seq2seq + extLM model in \'Deep Audio-Visual Speech Recognition\'	-48.3	Word Error Rate (WER)	neg
Natural Language Transduction	Lip reading	Lip reading	Lip reading	LRS2	2021-02	Hybrid CTC / Attention model in \'End-to-end Audio-visual Speech Recognition with Conformers\'	-39.1	Word Error Rate (WER)	neg
Natural Language Transduction	Lip reading	Lip reading	Lip reading	LRS2	2021-10	VTP (more data) model in \'Sub-word Level Lip Reading With Visual Attention\'	-22.6	Word Error Rate (WER)	neg
Natural Language Transduction	Lip reading	Lip reading	Lip reading	CMLR	2019-08	WAS model in \'A Cascade Sequence-to-Sequence Model for Chinese Mandarin Lip Reading\'	38.93	CER	pos
Natural Language Transduction	Lip reading	Lip reading	Lip reading	LRW	2020-05	Lip2Wav model in \'Learning Individual Speaking Styles for Accurate Lip to Speech Synthesis\'	34.2	WER	pos
Natural Language Transduction	Lip reading	Lip reading	Lip reading	TCD-TIMIT corpus (mixed-speech)	2020-05	Lip2Wav model in \'Learning Individual Speaking Styles for Accurate Lip to Speech Synthesis\'	31.26	WER	pos
Natural language analysis	Document analysis	Document analysis	Document AI	EPHOIE	2022-04	LayoutLMv3 model in \'LayoutLMv3: Pre-training for Document AI with Unified Text and Image Masking\'	99.21	Average F1	pos
Natural language analysis	Entity Resolution	Entity Resolution	Entity Resolution	MusicBrainz20K	2018-10	FAMER-SplitMerge model in \'Scalable Matching and Clustering of Entities with FAMER\'	0.88	F1	pos
Natural language analysis	Entity Resolution	Entity Resolution	Entity Resolution	MusicBrainz20K	2021-09	ALMSER-GB model in \'Graph-boosted Active Learning for Multi-Source Entity Resolution\'	0.951	F1	pos
Natural language analysis	Entity Resolution	Entity Resolution	Entity Resolution	Abt-Buy	2018-05	DeepMatcher - Hybrid model in \'Deep Learning for Entity Matching: A Design Space Exploration\'	62.8	F1 (%)	pos
Natural language analysis	Entity Resolution	Entity Resolution	Entity Resolution	Abt-Buy	2020-04	Ditto model in \'Deep Entity Matching with Pre-Trained Language Models\'	89.33	F1 (%)	pos
Natural language analysis	Entity Resolution	Entity Resolution	Entity Resolution	Abt-Buy	2022-02	RoBERTa-SupCon model in \'Supervised Contrastive Learning for Product Matching\'	94.29	F1 (%)	pos
Natural language analysis	Entity Resolution	Entity Resolution	Entity Resolution	WDC Watches-xlarge	2020-04	Ditto model in \'Deep Entity Matching with Pre-Trained Language Models\'	96.53	F1 (%)	pos
Natural language analysis	Entity Resolution	Entity Resolution	Entity Resolution	WDC Watches-xlarge	2021-06	JointBERT model in \'Dual-Objective Fine-Tuning of BERT for Entity Matching\'	97.09	F1 (%)	pos
Natural language analysis	Entity Resolution	Entity Resolution	Entity Resolution	WDC Computers-xlarge	2020-04	Ditto model in \'Deep Entity Matching with Pre-Trained Language Models\'	95.45	F1 (%)	pos
Natural language analysis	Entity Resolution	Entity Resolution	Entity Resolution	WDC Computers-xlarge	2020-08	BERT model in \'Intermediate Training of BERT for Product Matching\'	97.37	F1 (%)	pos
Natural language analysis	Entity Resolution	Entity Resolution	Entity Resolution	WDC Computers-xlarge	2021-06	JointBERT model in \'Dual-Objective Fine-Tuning of BERT for Entity Matching\'	97.49	F1 (%)	pos
Natural language analysis	Entity Resolution	Entity Resolution	Entity Resolution	WDC Computers-xlarge	2022-02	RoBERTa-SupCon model in \'Supervised Contrastive Learning for Product Matching\'	98.33	F1 (%)	pos
Natural language analysis	Entity Resolution	Entity Resolution	Entity Resolution	Amazon-Google	2018-05	DeepMatcher - Hybrid model in \'Deep Learning for Entity Matching: A Design Space Exploration\'	69.3	F1 (%)	pos
Natural language analysis	Entity Resolution	Entity Resolution	Entity Resolution	Amazon-Google	2020-04	Ditto model in \'Deep Entity Matching with Pre-Trained Language Models\'	75.58	F1 (%)	pos
Natural language analysis	Entity Resolution	Entity Resolution	Entity Resolution	Amazon-Google	2020-10	Random Forest model in \'Profiling Entity Matching Benchmark Tasks\'	79.0	F1 (%)	pos
Natural language analysis	Entity Resolution	Entity Resolution	Entity Resolution	Amazon-Google	2022-02	RoBERTa-SupCon model in \'Supervised Contrastive Learning for Product Matching\'	79.28	F1 (%)	pos
Natural language analysis	Entity Resolution	Entity Resolution	Entity Resolution	WDC Watches-small	2020-04	Ditto model in \'Deep Entity Matching with Pre-Trained Language Models\'	85.12	F1 (%)	pos
Natural language analysis	Entity Resolution	Entity Resolution	Entity Resolution	WDC Watches-small	2022-06	HG model in \'Entity Resolution with Hierarchical Graph Attention Networks\'	94.0	F1 (%)	pos
Natural language analysis	Entity Resolution	Entity Resolution	Entity Resolution	WDC Computers-small	2020-04	Ditto model in \'Deep Entity Matching with Pre-Trained Language Models\'	80.76	F1 (%)	pos
Natural language analysis	Entity Resolution	Entity Resolution	Entity Resolution	WDC Computers-small	2020-08	BERT model in \'Intermediate Training of BERT for Product Matching\'	96.53	F1 (%)	pos
Natural language analysis	Information extraction	Clinical concept extraction	Clinical concept extraction	2010 i2b2/VA	2011-05	deBruijn et al. (System 1.1) model in \'Machine-learned solutions for three stages of clinical information extraction: the state of the art at i2b2 2010\'	85.23	Exact Span F1	pos
Natural language analysis	Information extraction	Clinical concept extraction	Clinical concept extraction	2010 i2b2/VA	2019-02	BERTlarge (MIMIC) model in \'Enhancing Clinical Concept Extraction with Contextual Embeddings\'	90.25	Exact Span F1	pos
Natural language analysis	Information extraction	Drug–drug interaction extraction	Drug–drug interaction extraction	DDI extraction 2013 corpus	2018-05	MOL+CNN model in \'Enhancing Drug-Drug Interaction Extraction from Texts by Molecular Structure Information\'	72.55	Micro F1	pos
Natural language analysis	Information extraction	Drug–drug interaction extraction	Drug–drug interaction extraction	DDI extraction 2013 corpus	2020-10	DESC+MOL+SciBERT model in \'Using Drug Descriptions and Molecular Structures for Drug-Drug Interaction Extraction from Literature\'	84.08	Micro F1	pos
Natural language analysis	Information extraction	Drug–drug interaction extraction	Drug–drug interaction extraction	DDI extraction 2013 corpus	2017-10	Hierarchy Bi-LSTMs +Att.+SDP model in \'Drug–drug interaction extraction via hierarchical RNNs on sequence and shortest dependency paths\'	0.729	F1	pos
Natural language analysis	Information extraction	Drug–drug interaction extraction	Drug–drug interaction extraction	DDI extraction 2013 corpus	2020-10	DESC+MOL+SciBERT model in \'Using Drug Descriptions and Molecular Structures for Drug-Drug Interaction Extraction from Literature\'	0.8408	F1	pos
Natural language analysis	Information extraction	Entity extraction	Joint entity and relation extraction	SciERC	2018-08	SciIE model in \'Multi-Task Identification of Entities, Relations, and Coreference for Scientific Knowledge Graph Construction\'	64.2	Entity F1	pos
Natural language analysis	Information extraction	Entity extraction	Joint entity and relation extraction	SciERC	2019-04	DyGIE model in \'A General Framework for Information Extraction using Dynamic Span Graphs\'	65.2	Entity F1	pos
Natural language analysis	Information extraction	Entity extraction	Joint entity and relation extraction	SciERC	2019-09	SpERT model in \'Span-based Joint Entity and Relation Extraction with Transformer Pre-training\'	70.33	Entity F1	pos
Natural language analysis	Information extraction	Entity extraction	Joint entity and relation extraction	SciERC	2021-09	SpERT.PL (SciBERT) model in \'Joint Entity and Relation Extraction from Scientific Documents: Role of Linguistic Information and Entity Types\'	70.53	Entity F1	pos
Natural language analysis	Information extraction	Entity extraction	Joint entity and relation extraction	SciERC	2018-08	SciIE model in \'Multi-Task Identification of Entities, Relations, and Coreference for Scientific Knowledge Graph Construction\'	39.3	Relation F1	pos
Natural language analysis	Information extraction	Entity extraction	Joint entity and relation extraction	SciERC	2019-04	DyGIE model in \'A General Framework for Information Extraction using Dynamic Span Graphs\'	41.6	Relation F1	pos
Natural language analysis	Information extraction	Entity extraction	Joint entity and relation extraction	SciERC	2019-09	SpERT (with overlap) model in \'Span-based Joint Entity and Relation Extraction with Transformer Pre-training\'	50.84	Relation F1	pos
Natural language analysis	Information extraction	Entity extraction	Joint entity and relation extraction	SciERC	2021-09	PL-Marker model in \'Packed Levitated Marker for Entity and Relation Extraction\'	53.2	Relation F1	pos
Natural language analysis	Information extraction	Entity extraction	Joint entity and relation extraction	SciERC	2020-10	Ours: cross-sentence model in \'A Frustratingly Easy Approach for Entity and Relation Extraction\'	36.7	RE+ Micro F1	pos
Natural language analysis	Information extraction	Entity extraction	Joint entity and relation extraction	SciERC	2021-08	PFN model in \'A Partition Filter Network for Joint Entity and Relation Extraction\'	38.4	RE+ Micro F1	pos
Natural language analysis	Information extraction	Entity extraction	Joint entity and relation extraction	SciERC	2021-09	PL-Marker model in \'Packed Levitated Marker for Entity and Relation Extraction\'	41.6	RE+ Micro F1	pos
Natural language analysis	Information extraction	Entity extraction	Joint entity and relation extraction	ACE 2005	2020-10	Ours: cross-sentence ALB model in \'A Frustratingly Easy Approach for Entity and Relation Extraction\'	62.2	Relation F1	pos
Natural language analysis	Information extraction	Entity extraction	Joint entity and relation extraction	DocRED	2021-02	JEREX model in \'An End-to-end Model for Entity-level Relation Extraction using Multi-instance Learning\'	40.38	Relation F1	pos
Natural language analysis	Information extraction	Entity extraction	Joint entity and relation extraction	DocRED	2021-10	REBEL model in \'REBEL: Relation Extraction By End-to-end Language generation\'	47.1	Relation F1	pos
Natural language analysis	Information extraction	Entity extraction	Joint entity and relation extraction	SemEval 2022 Task 12: Symlink - Linking Mathematical Symbols to their Descriptions	2022-03	SciBERT (mean pooling / no preprocessing) model in \'AIFB-WebScience at SemEval-2022 Task 12: Relation Extraction First -- Using Relation Extraction to Identify Entities\'	32.28	Relation F1	pos
Natural language analysis	Information extraction	Entity extraction	Joint entity and relation extraction	SemEval 2022 Task 12: Symlink - Linking Mathematical Symbols to their Descriptions	2022-03	SciBERT (mean pooling / no preprocessing) model in \'AIFB-WebScience at SemEval-2022 Task 12: Relation Extraction First -- Using Relation Extraction to Identify Entities\'	41.21	Entity F1 (partial)	pos
Natural language analysis	Information extraction	Entity extraction	Role-filler Entity Extraction	MUC-4	2021-09	TempGen model in \'Document-level Entity-based Extraction as Template Generation\'	57.76	Avg. F1	pos
Natural language analysis	Information extraction	Keyphrase extraction	Keyphrase extraction	KPTimes	2021-05	UCPhrase model in \'UCPhrase: Unsupervised Context-aware Quality Phrase Tagging\'	83.4	Recall	pos
Natural language analysis	Information extraction	Keyphrase extraction	Keyphrase extraction	KPTimes	2021-05	UCPhrase model in \'UCPhrase: Unsupervised Context-aware Quality Phrase Tagging\'	10.9	F1@10	pos
Natural language analysis	Information extraction	Keyphrase extraction	Keyphrase extraction	KP20k	2021-05	Wiki+RoBERTa model in \'UCPhrase: Unsupervised Context-aware Quality Phrase Tagging\'	73.0	Recall	pos
Natural language analysis	Information extraction	Keyphrase extraction	Keyphrase extraction	KP20k	2021-05	UCPhrase model in \'UCPhrase: Unsupervised Context-aware Quality Phrase Tagging\'	19.7	F1@10	pos
Natural language analysis	Information extraction	Keyword extraction	Keyword extraction	SemEval2017	2021-04	FRAKE model in \'FRAKE: Fusional Real-time Automatic Keyword Extraction\'	54.0	F1 score	pos
Natural language analysis	Information extraction	Keyword extraction	Keyword extraction	SemEval2017	2021-06	Phraseformer(BERT, ExEm(ft)) model in \'Phraseformer: Multimodal Key-phrase Extraction using Transformer and Graph Embedding\'	67.13	F1 score	pos
Natural language analysis	Information extraction	Keyword extraction	Keyword extraction	SemEval2017	2021-04	FRAKE model in \'FRAKE: Fusional Real-time Automatic Keyword Extraction\'	54.4	Recall-at-10	pos
Natural language analysis	Information extraction	Keyword extraction	Keyword extraction	SemEval2017	2021-04	FRAKE model in \'FRAKE: Fusional Real-time Automatic Keyword Extraction\'	53.6	Precision@10	pos
Natural language analysis	Information extraction	Keyword extraction	Keyword extraction	Inspec	2021-04	FRAKE model in \'FRAKE: Fusional Real-time Automatic Keyword Extraction\'	58.9	F1 score	pos
Natural language analysis	Information extraction	Keyword extraction	Keyword extraction	Inspec	2021-06	Phraseformer(BERT, ExEm(ft)) model in \'Phraseformer: Multimodal Key-phrase Extraction using Transformer and Graph Embedding\'	69.87	F1 score	pos
Natural language analysis	Information extraction	Keyword extraction	Keyword extraction	Inspec	2021-04	FRAKE model in \'FRAKE: Fusional Real-time Automatic Keyword Extraction\'	57.2	Precision@10	pos
Natural language analysis	Information extraction	Keyword extraction	Keyword extraction	Inspec	2021-04	FRAKE model in \'FRAKE: Fusional Real-time Automatic Keyword Extraction\'	60.7	Recall @ 10	pos
Natural language analysis	Information extraction	Keyword extraction	Keyword extraction	SemEval 2010 Task 8	2021-04	FRAKE model in \'FRAKE: Fusional Real-time Automatic Keyword Extraction\'	37.5	F1 score	pos
Natural language analysis	Information extraction	Keyword extraction	Keyword extraction	SemEval 2010 Task 8	2021-06	Phraseformer(BERT, ExEm(ft)) model in \'Phraseformer: Multimodal Key-phrase Extraction using Transformer and Graph Embedding\'	48.65	F1 score	pos
Natural language analysis	Information extraction	Keyword extraction	Keyword extraction	SemEval 2010 Task 8	2021-04	FRAKE model in \'FRAKE: Fusional Real-time Automatic Keyword Extraction\'	34.3	Recall-at-10	pos
Natural language analysis	Information extraction	Keyword extraction	Keyword extraction	SemEval 2010 Task 8	2021-04	FRAKE model in \'FRAKE: Fusional Real-time Automatic Keyword Extraction\'	41.5	Precision@10	pos
Natural language analysis	Information extraction	Language identification	Language identification	OpenSubtitles	2021-02	Apple bi-LSTM model in \'A reproduction of Apple\'s bi-directional LSTM models for language identification in short strings\'	91.37	Accuracy	pos
Natural language analysis	Information extraction	Language identification	Language identification	nordic_langid	2020-12	FastText model in \'Discriminating Between Similar Nordic Languages\'	0.9711	Accuracy	pos
Natural language analysis	Information extraction	Language identification	Language identification	Universal Dependencies	2021-02	Apple bi-LSTM model in \'A reproduction of Apple\'s bi-directional LSTM models for language identification in short strings\'	86.93	Accuracy	pos
Natural language analysis	Information extraction	Language identification	Native language identification	italki NLI	2017-09	Tubasfs model in \'Fewer features perform well at Native Language Identification task\'	0.5807	Average F1	pos
Natural language analysis	Information extraction	Low resource named entity recognition	Low resource named entity recognition	CONLL 2003 Dutch	2019-11	Zero-Resource Transfer From CoNLL-2003 English dataset. model in \'Zero-Resource Cross-Lingual Named Entity Recognition\'	74.61	F1 score	pos
Natural language analysis	Information extraction	Low resource named entity recognition	Low resource named entity recognition	CONLL 2003 German	2019-11	Zero-Resource Transfer From CoNLL-2003 English dataset. model in \'Zero-Resource Cross-Lingual Named Entity Recognition\'	65.24	F1 score	pos
Natural language analysis	Information extraction	Low resource named entity recognition	Low resource named entity recognition	Conll 2003 Spanish	2019-11	Zero-Resource Cross-lingual Transfer From CoNLL-2003 English dataset. model in \'Zero-Resource Cross-Lingual Named Entity Recognition\'	75.93	F1 score	pos
Natural language analysis	Information extraction	Named entity recognition	Chinese named entity recognition	OntoNotes 4	2018-05	Lattice model in \'Chinese NER Using Lattice LSTM\'	73.88	F1	pos
Natural language analysis	Information extraction	Named entity recognition	Chinese named entity recognition	OntoNotes 4	2019-01	Glyce + BERT model in \'Glyce: Glyph-vectors for Chinese Character Representations\'	80.62	F1	pos
Natural language analysis	Information extraction	Named entity recognition	Chinese named entity recognition	OntoNotes 4	2019-10	BERT-MRC model in \'A Unified MRC Framework for Named Entity Recognition\'	82.11	F1	pos
Natural language analysis	Information extraction	Named entity recognition	Chinese named entity recognition	OntoNotes 4	2019-11	BERT-MRC+DSC model in \'Dice Loss for Data-imbalanced NLP Tasks\'	84.47	F1	pos
Natural language analysis	Information extraction	Named entity recognition	Chinese named entity recognition	OntoNotes 4	2019-01	Glyce + BERT model in \'Glyce: Glyph-vectors for Chinese Character Representations\'	81.87	Precision	pos
Natural language analysis	Information extraction	Named entity recognition	Chinese named entity recognition	OntoNotes 4	2019-01	Glyce + BERT model in \'Glyce: Glyph-vectors for Chinese Character Representations\'	81.4	Recall	pos
Natural language analysis	Information extraction	Named entity recognition	Chinese named entity recognition	SighanNER	2018-10	BiLSTM+CRF+adversarial+self-attention model in \'Adversarial Transfer Learning for Chinese Named Entity Recognition with Self-Attention Mechanism\'	90.64	F1	pos
Natural language analysis	Information extraction	Named entity recognition	Chinese named entity recognition	MSRA Dev	2019-04	ERNIE model in \'ERNIE: Enhanced Representation through Knowledge Integration\'	95.0	F1	pos
Natural language analysis	Information extraction	Named entity recognition	Chinese named entity recognition	MSRA Dev	2019-07	ERNIE 2.0 Large model in \'ERNIE 2.0: A Continual Pre-training Framework for Language Understanding\'	96.3	F1	pos
Natural language analysis	Information extraction	Named entity recognition	Chinese named entity recognition	Resume NER	2018-05	Lattice model in \'Chinese NER Using Lattice LSTM\'	94.46	F1	pos
Natural language analysis	Information extraction	Named entity recognition	Chinese named entity recognition	Resume NER	2019-01	Glyce + BERT model in \'Glyce: Glyph-vectors for Chinese Character Representations\'	96.54	F1	pos
Natural language analysis	Information extraction	Named entity recognition	Chinese named entity recognition	Resume NER	2020-01	FGN model in \'FGN: Fusion Glyph Network for Chinese Named Entity Recognition\'	96.79	F1	pos
Natural language analysis	Information extraction	Named entity recognition	Chinese named entity recognition	Resume NER	2019-01	Glyce + BERT model in \'Glyce: Glyph-vectors for Chinese Character Representations\'	96.62	Precision	pos
Natural language analysis	Information extraction	Named entity recognition	Chinese named entity recognition	Resume NER	2019-01	Glyce + BERT model in \'Glyce: Glyph-vectors for Chinese Character Representations\'	96.48	Recall	pos
Natural language analysis	Information extraction	Named entity recognition	Chinese named entity recognition	Weibo NER	2018-05	Lattice model in \'Chinese NER Using Lattice LSTM\'	58.79	F1	pos
Natural language analysis	Information extraction	Named entity recognition	Chinese named entity recognition	Weibo NER	2019-01	Glyce + BERT model in \'Glyce: Glyph-vectors for Chinese Character Representations\'	67.6	F1	pos
Natural language analysis	Information extraction	Named entity recognition	Chinese named entity recognition	Weibo NER	2020-01	FGN model in \'FGN: Fusion Glyph Network for Chinese Named Entity Recognition\'	71.25	F1	pos
Natural language analysis	Information extraction	Named entity recognition	Chinese named entity recognition	Weibo NER	2019-01	Glyce + BERT model in \'Glyce: Glyph-vectors for Chinese Character Representations\'	67.68	Precision	pos
Natural language analysis	Information extraction	Named entity recognition	Chinese named entity recognition	Weibo NER	2019-01	Glyce + BERT model in \'Glyce: Glyph-vectors for Chinese Character Representations\'	67.71	Recall	pos
Natural language analysis	Information extraction	Named entity recognition	Chinese named entity recognition	Weibo NER	2019-04	CAN-NER Model model in \'CAN-NER: Convolutional Attention Network for Chinese Named Entity Recognition\'	55.38	Accuracy-NE	pos
Natural language analysis	Information extraction	Named entity recognition	Chinese named entity recognition	Weibo NER	2019-04	CAN-NER Model model in \'CAN-NER: Convolutional Attention Network for Chinese Named Entity Recognition\'	59.31	Overall	pos
Natural language analysis	Information extraction	Named entity recognition	Chinese named entity recognition	Weibo NER	2019-04	CAN-NER Model model in \'CAN-NER: Convolutional Attention Network for Chinese Named Entity Recognition\'	62.98	Accuracy-NM	pos
Natural language analysis	Information extraction	Named entity recognition	Chinese named entity recognition	OntoNotes 5.0	2019-09	DGLSTM-CRF model in \'Dependency-Guided LSTM-CRF for Named Entity Recognition\'	79.92	F1	pos
Natural language analysis	Information extraction	Named entity recognition	Chinese named entity recognition	MSRA	2018-05	Lattice model in \'Chinese NER Using Lattice LSTM\'	93.18	F1	pos
Natural language analysis	Information extraction	Named entity recognition	Chinese named entity recognition	MSRA	2019-01	Glyce + BERT model in \'Glyce: Glyph-vectors for Chinese Character Representations\'	95.54	F1	pos
Natural language analysis	Information extraction	Named entity recognition	Chinese named entity recognition	MSRA	2019-10	BERT-MRC model in \'A Unified MRC Framework for Named Entity Recognition\'	95.75	F1	pos
Natural language analysis	Information extraction	Named entity recognition	Chinese named entity recognition	MSRA	2019-11	BERT-MRC+DSC model in \'Dice Loss for Data-imbalanced NLP Tasks\'	96.72	F1	pos
Natural language analysis	Information extraction	Named entity recognition	Chinese named entity recognition	MSRA	2019-01	Glyce + BERT model in \'Glyce: Glyph-vectors for Chinese Character Representations\'	95.57	Precision	pos
Natural language analysis	Information extraction	Named entity recognition	Chinese named entity recognition	MSRA	2019-01	Glyce + BERT model in \'Glyce: Glyph-vectors for Chinese Character Representations\'	95.51	Recall	pos
Natural language analysis	Information extraction	Named entity recognition	Cross-domain named entity recognition	CoNLL04	2020-02	BiLSTM w/ MTL and MoEE model in \'Zero-Resource Cross-Domain Named Entity Recognition\'	70.04	F1	pos
Natural language analysis	Information extraction	Named entity recognition	Few-shot NER	Few-NERD (INTRA)	2021-09	CONTaiNER model in \'CONTaiNER: Few-Shot Named Entity Recognition via Contrastive Learning\'	33.84	10 way 1~2 shot	pos
Natural language analysis	Information extraction	Named entity recognition	Few-shot NER	Few-NERD (INTRA)	2021-09	CONTaiNER model in \'CONTaiNER: Few-Shot Named Entity Recognition via Contrastive Learning\'	40.43	5 way 1~2 shot	pos
Natural language analysis	Information extraction	Named entity recognition	Few-shot NER	Few-NERD (INTRA)	2021-09	CONTaiNER model in \'CONTaiNER: Few-Shot Named Entity Recognition via Contrastive Learning\'	53.7	5 way 5~10 shot	pos
Natural language analysis	Information extraction	Named entity recognition	Few-shot NER	Few-NERD (INTRA)	2021-09	CONTaiNER model in \'CONTaiNER: Few-Shot Named Entity Recognition via Contrastive Learning\'	47.49	10 way 5~10 shot	pos
Natural language analysis	Information extraction	Named entity recognition	Few-shot NER	Few-NERD (INTER)	2021-09	CONTaiNER model in \'CONTaiNER: Few-Shot Named Entity Recognition via Contrastive Learning\'	48.35	10 way 1~2 shot	pos
Natural language analysis	Information extraction	Named entity recognition	Few-shot NER	Few-NERD (INTER)	2021-09	CONTaiNER model in \'CONTaiNER: Few-Shot Named Entity Recognition via Contrastive Learning\'	55.95	5 way 1~2 shot	pos
Natural language analysis	Information extraction	Named entity recognition	Few-shot NER	Few-NERD (INTER)	2021-09	CONTaiNER model in \'CONTaiNER: Few-Shot Named Entity Recognition via Contrastive Learning\'	61.83	5 way 5~10 shot	pos
Natural language analysis	Information extraction	Named entity recognition	Few-shot NER	Few-NERD (INTER)	2021-09	CONTaiNER model in \'CONTaiNER: Few-Shot Named Entity Recognition via Contrastive Learning\'	57.12	10 way 5~10 shot	pos
Natural language analysis	Information extraction	Named entity recognition	Few-shot NER	XGLUE	2022-04	mGPT model in \'mGPT: Few-Shot Learners Go Multilingual\'	0.85	Avg F1	pos
Natural language analysis	Information extraction	Named entity recognition	Medical named entity recognition	ShARe/CLEF eHealth corpus	2015-07	BANNER + DNORM model in \'Challenges in clinical natural language processing for automated disorder normalization\'	0.753	F1	pos
Natural language analysis	Information extraction	Named entity recognition	Medical named entity recognition	ShARe/CLEF eHealth corpus	2019-06	NCBI_BERT(base) (P+M) model in \'Transfer Learning in Biomedical Natural Language Processing: An Evaluation of BERT and ELMo on Ten Benchmarking Datasets\'	0.792	F1	pos
Natural language analysis	Information extraction	Named entity recognition	Medical named entity recognition	ShARe/CLEF eHealth corpus	2021-06	BioELECTRA model in \'BioELECTRA:Pretrained Biomedical text Encoder using Discriminators\'	0.8371	F1	pos
Natural language analysis	Information extraction	Named entity recognition	Medical named entity recognition	ShARe/CLEF eHealth corpus	2015-07	BANNER + DNORM model in \'Challenges in clinical natural language processing for automated disorder normalization\'	0.797	Precision	pos
Natural language analysis	Information extraction	Named entity recognition	Medical named entity recognition	ShARe/CLEF eHealth corpus	2015-07	BANNER + DNORM model in \'Challenges in clinical natural language processing for automated disorder normalization\'	0.713	Recall	pos
Natural language analysis	Information extraction	Named entity recognition	Named entity recognition	HiNER-collapsed	2022-04	cfilt/HiNER-collapsed-xlm-roberta-large model in \'HiNER: A Large Hindi Named Entity Recognition Dataset\'	92.22	F1-score (Weighted)	pos
Natural language analysis	Information extraction	Named entity recognition	Named entity recognition	WLPC	2019-04	DyGIE model in \'A General Framework for Information Extraction using Dynamic Span Graphs\'	79.5	F1	pos
Natural language analysis	Information extraction	Named entity recognition	Named entity recognition	Code-Switching English-Spanish NER	2019-09	HME (word + BPE + char) model in \'Hierarchical Meta-Embeddings for Code-Switching Named Entity Recognition\'	69.17	F1	pos
Natural language analysis	Information extraction	Named entity recognition	Named entity recognition	French Treebank	2019-11	CamemBERT (subword masking) model in \'CamemBERT: a Tasty French Language Model\'	87.93	F1	pos
Natural language analysis	Information extraction	Named entity recognition	Named entity recognition	French Treebank	2019-11	CamemBERT (subword masking) model in \'CamemBERT: a Tasty French Language Model\'	88.35	Precision	pos
Natural language analysis	Information extraction	Named entity recognition	Named entity recognition	French Treebank	2019-11	CamemBERT (subword masking) model in \'CamemBERT: a Tasty French Language Model\'	87.46	Recall	pos
Natural language analysis	Information extraction	Named entity recognition	Named entity recognition	CoNLL 2003 (German)	2019-08	Straková et al., 2019 model in \'Neural Architectures for Nested NER through Linearization\'	85.1	F1	pos
Natural language analysis	Information extraction	Named entity recognition	Named entity recognition	CoNLL 2003 (German)	2020-05	Biaffine-NER model in \'Named Entity Recognition as Dependency Parsing\'	86.4	F1	pos
Natural language analysis	Information extraction	Named entity recognition	Named entity recognition	CoNLL 2003 (German)	2020-06	Cross-sentence context (CMV) model in \'Exploring Cross-sentence Contexts for Named Entity Recognition with BERT\'	87.31	F1	pos
Natural language analysis	Information extraction	Named entity recognition	Named entity recognition	CoNLL 2003 (German)	2020-10	ACE + document-context model in \'Automated Concatenation of Embeddings for Structured Prediction\'	88.38	F1	pos
Natural language analysis	Information extraction	Named entity recognition	Named entity recognition	MasakhaNER	2022-07	BERT model in \'Language Modelling with Pixels\'	110000000.0	Params	pos
Natural language analysis	Information extraction	Named entity recognition	Named entity recognition	MasakhaNER	2022-07	BERT model in \'Language Modelling with Pixels\'	92.9	ENG	pos
Natural language analysis	Information extraction	Named entity recognition	Named entity recognition	MasakhaNER	2022-07	PIXEL model in \'Language Modelling with Pixels\'	47.7	AMH	pos
Natural language analysis	Information extraction	Named entity recognition	Named entity recognition	MasakhaNER	2022-07	BERT model in \'Language Modelling with Pixels\'	83.5	IBO	pos
Natural language analysis	Information extraction	Named entity recognition	Named entity recognition	MasakhaNER	2022-07	BERT model in \'Language Modelling with Pixels\'	86.6	HAU	pos
Natural language analysis	Information extraction	Named entity recognition	Named entity recognition	MasakhaNER	2022-07	BERT model in \'Language Modelling with Pixels\'	72.0	KIN	pos
Natural language analysis	Information extraction	Named entity recognition	Named entity recognition	MasakhaNER	2022-07	BERT model in \'Language Modelling with Pixels\'	78.4	LUG	pos
Natural language analysis	Information extraction	Named entity recognition	Named entity recognition	MasakhaNER	2022-07	BERT model in \'Language Modelling with Pixels\'	73.2	LUO	pos
Natural language analysis	Information extraction	Named entity recognition	Named entity recognition	MasakhaNER	2022-07	BERT model in \'Language Modelling with Pixels\'	87.0	PCM	pos
Natural language analysis	Information extraction	Named entity recognition	Named entity recognition	MasakhaNER	2022-07	BERT model in \'Language Modelling with Pixels\'	83.3	SWA	pos
Natural language analysis	Information extraction	Named entity recognition	Named entity recognition	MasakhaNER	2022-07	BERT model in \'Language Modelling with Pixels\'	62.2	WOL	pos
Natural language analysis	Information extraction	Named entity recognition	Named entity recognition	MasakhaNER	2022-07	BERT model in \'Language Modelling with Pixels\'	73.8	YOR	pos
Natural language analysis	Information extraction	Named entity recognition	Named entity recognition	DWIE	2020-09	Joint+RelProp model in \'DWIE: an entity-centric dataset for multi-task document-level information extraction\'	74.8	F1-Hard	pos
Natural language analysis	Information extraction	Named entity recognition	Named entity recognition	DWIE	2021-07	KB-both model in \'Injecting Knowledge Base Information into End-to-End Joint Entity and Relation Extraction and Coreference Resolution\'	75.0	F1-Hard	pos
Natural language analysis	Information extraction	Named entity recognition	Named entity recognition	Few-NERD (SUP)	2021-05	BERT-Tagger model in \'Few-NERD: A Few-Shot Named Entity Recognition Dataset\'	65.56	Precision	pos
Natural language analysis	Information extraction	Named entity recognition	Named entity recognition	Few-NERD (SUP)	2021-09	PL-Marker model in \'Packed Levitated Marker for Entity and Relation Extraction\'	71.2	Precision	pos
Natural language analysis	Information extraction	Named entity recognition	Named entity recognition	Few-NERD (SUP)	2021-05	BERT-Tagger model in \'Few-NERD: A Few-Shot Named Entity Recognition Dataset\'	68.78	Recall	pos
Natural language analysis	Information extraction	Named entity recognition	Named entity recognition	Few-NERD (SUP)	2021-09	PL-Marker model in \'Packed Levitated Marker for Entity and Relation Extraction\'	70.6	Recall	pos
Natural language analysis	Information extraction	Named entity recognition	Named entity recognition	Few-NERD (SUP)	2022-03	Locate and Label model in \'Parallel Instance Query Network for Named Entity Recognition\'	70.87	Recall	pos
Natural language analysis	Information extraction	Named entity recognition	Named entity recognition	Few-NERD (SUP)	2021-05	BERT-Tagger model in \'Few-NERD: A Few-Shot Named Entity Recognition Dataset\'	67.13	F1-Measure	pos
Natural language analysis	Information extraction	Named entity recognition	Named entity recognition	Few-NERD (SUP)	2021-09	PL-Marker model in \'Packed Levitated Marker for Entity and Relation Extraction\'	70.9	F1-Measure	pos
Natural language analysis	Information extraction	Named entity recognition	Named entity recognition	CoNLL 2002 (Spanish)	2019-08	Straková et al., 2019 model in \'Neural Architectures for Nested NER through Linearization\'	88.8	F1	pos
Natural language analysis	Information extraction	Named entity recognition	Named entity recognition	CoNLL 2002 (Spanish)	2020-05	Biaffine-NER model in \'Named Entity Recognition as Dependency Parsing\'	90.3	F1	pos
Natural language analysis	Information extraction	Named entity recognition	Named entity recognition	CoNLL 2002 (Spanish)	2020-10	ACE + document-context model in \'Automated Concatenation of Embeddings for Structured Prediction\'	95.9	F1	pos
Natural language analysis	Information extraction	Named entity recognition	Named entity recognition	WNUT 2016	2016-12	CambridgeLTL model in \'Bidirectional LSTM for Named Entity Recognition in Twitter Messages\'	52.41	F1	pos
Natural language analysis	Information extraction	Named entity recognition	Named entity recognition	WNUT 2016	2020-10	SA-NER model in \'Named Entity Recognition for Social Media Texts with Semantic Augmentation\'	55.01	F1	pos
Natural language analysis	Information extraction	Named entity recognition	Named entity recognition	WNUT 2016	2021-05	CL-KL model in \'Improving Named Entity Recognition by External Context Retrieving and Cooperative Learning\'	58.98	F1	pos
Natural language analysis	Information extraction	Named entity recognition	Named entity recognition	WNUT 2016	2022-05	HGN model in \'Hero-Gang Neural Model For Named Entity Recognition\'	59.5	F1	pos
Natural language analysis	Information extraction	Named entity recognition	Named entity recognition	CMeEE	2021-06	MacBERT-large model in \'CBLUE: A Chinese Biomedical Language Understanding Evaluation Benchmark\'	62.4	Micro F1	pos
Natural language analysis	Information extraction	Named entity recognition	Named entity recognition	LeNER-Br	2018-09	LSTM-CRF model in \'LeNER-Br: a Dataset for Named Entity Recognition in Brazilian Legal Text\'	0.8661	Micro F1 (Exact Span)	pos
Natural language analysis	Information extraction	Named entity recognition	Named entity recognition	LeNER-Br	2018-09	LSTM-CRF model in \'LeNER-Br: a Dataset for Named Entity Recognition in Brazilian Legal Text\'	0.9253	Micro F1 (Tokens)	pos
Natural language analysis	Information extraction	Named entity recognition	Named entity recognition	BC5CDR-disease	2019-06	NCBI_BERT(base) (P) model in \'Transfer Learning in Biomedical Natural Language Processing: An Evaluation of BERT and ELMo on Ten Benchmarking Datasets\'	86.6	F1	pos
Natural language analysis	Information extraction	Named entity recognition	Named entity recognition	BC5CDR-disease	2020-10	BioMegatron model in \'BioMegatron: Larger Biomedical Domain Language Model\'	88.5	F1	pos
Natural language analysis	Information extraction	Named entity recognition	Named entity recognition	WNUT 2020	2020-10	Baseline model in \'WNUT-2020 Task 1 Overview: Extracting Entities and Relations from Wet Lab Protocols\'	65.73	F1	pos
Natural language analysis	Information extraction	Named entity recognition	Named entity recognition	WNUT 2020	2020-11	mgsohrab model in \'mgsohrab at WNUT 2020 Shared Task-1: Neural Exhaustive Approach for Entity and Relation Recognition Over Wet Lab Protocols\'	76.6	F1	pos
Natural language analysis	Information extraction	Named entity recognition	Named entity recognition	WNUT 2020	2020-10	Baseline model in \'WNUT-2020 Task 1 Overview: Extracting Entities and Relations from Wet Lab Protocols\'	70.06	Precision	pos
Natural language analysis	Information extraction	Named entity recognition	Named entity recognition	WNUT 2020	2020-10	Baseline model in \'WNUT-2020 Task 1 Overview: Extracting Entities and Relations from Wet Lab Protocols\'	61.91	Recall	pos
Natural language analysis	Information extraction	Named entity recognition	Named entity recognition	SciERC	2018-08	SCIIE model in \'Multi-Task Identification of Entities, Relations, and Coreference for Scientific Knowledge Graph Construction\'	64.2	F1	pos
Natural language analysis	Information extraction	Named entity recognition	Named entity recognition	SciERC	2018-10	BERT Base model in \'BERT: Pre-training of Deep Bidirectional Transformers for Language Understanding\'	65.24	F1	pos
Natural language analysis	Information extraction	Named entity recognition	Named entity recognition	SciERC	2019-03	SciBERT (SciVocab) model in \'SciBERT: A Pretrained Language Model for Scientific Text\'	67.57	F1	pos
Natural language analysis	Information extraction	Named entity recognition	Named entity recognition	SciERC	2019-09	SpERT model in \'Span-based Joint Entity and Relation Extraction with Transformer Pre-training\'	70.33	F1	pos
Natural language analysis	Information extraction	Named entity recognition	Named entity recognition	ACE 2004	2018-10	Neural segmental hypergraphs model in \'Neural Segmental Hypergraphs for Overlapping Mention Recognition\'	75.1	F1	pos
Natural language analysis	Information extraction	Named entity recognition	Named entity recognition	ACE 2004	2019-06	MGNER model in \'Multi-Grained Named Entity Recognition\'	79.5	F1	pos
Natural language analysis	Information extraction	Named entity recognition	Named entity recognition	ACE 2004	2019-08	seq2seq+BERT+Flair model in \'Neural Architectures for Nested NER through Linearization\'	84.4	F1	pos
Natural language analysis	Information extraction	Named entity recognition	Named entity recognition	ACE 2004	2019-09	Second-best learning and decoding model in \'Nested Named Entity Recognition via Second-best Sequence Learning and Decoding\'	85.82	F1	pos
Natural language analysis	Information extraction	Named entity recognition	Named entity recognition	ACE 2004	2020-05	Biaffine-NER model in \'Named Entity Recognition as Dependency Parsing\'	86.7	F1	pos
Natural language analysis	Information extraction	Named entity recognition	Named entity recognition	ACE 2004	2020-10	Ours: cross-sentence ALB model in \'A Frustratingly Easy Approach for Entity and Relation Extraction\'	90.3	F1	pos
Natural language analysis	Information extraction	Named entity recognition	Named entity recognition	GENIA	2018-06	Neural layered model model in \'A Neural Layered Model for Nested Named Entity Recognition\'	74.7	F1	pos
Natural language analysis	Information extraction	Named entity recognition	Named entity recognition	GENIA	2019-06	Anchor-Region Networks model in \'Sequence-to-Nuggets: Nested Entity Mention Detection via Anchor-Region Networks\'	74.8	F1	pos
Natural language analysis	Information extraction	Named entity recognition	Named entity recognition	GENIA	2019-08	seq2seq+BERT+Flair model in \'Neural Architectures for Nested NER through Linearization\'	78.31	F1	pos
Natural language analysis	Information extraction	Named entity recognition	Named entity recognition	GENIA	2020-05	Biaffine-NER model in \'Named Entity Recognition as Dependency Parsing\'	80.5	F1	pos
Natural language analysis	Information extraction	Named entity recognition	Named entity recognition	i2b2 De-identification Dataset	2020-05	BiLSTM with ELMo model in \'MASK: A flexible framework to facilitate de-identification of clinical texts\'	0.97	F1	pos
Natural language analysis	Information extraction	Named entity recognition	Named entity recognition	i2b2 De-identification Dataset	2020-05	BiLSTM with ELMo model in \'MASK: A flexible framework to facilitate de-identification of clinical texts\'	96.0	Precision	pos
Natural language analysis	Information extraction	Named entity recognition	Named entity recognition	DaNE	2018-02	DaLUKE v. 0.0.5 model in \'007: Democratically Finding The Cause of Packet Drops\'	82.9	Micro-average F1	pos
Natural language analysis	Information extraction	Named entity recognition	Named entity recognition	DaNE	2021-07	DaCy-large model in \'DaCy: A Unified Framework for Danish NLP\'	84.39	Micro-average F1	pos
Natural language analysis	Information extraction	Named entity recognition	Named entity recognition	SoSciSoCi	2020-03	Bi-LSTM-CRF (SSC->GSC) model in \'Investigating Software Usage in the Social Sciences: A Knowledge Graph Approach\'	0.82	F1	pos
Natural language analysis	Information extraction	Named entity recognition	Named entity recognition	SoSciSoCi	2020-03	Bi-LSTM-CRF (SSC->GSC) model in \'Investigating Software Usage in the Social Sciences: A Knowledge Graph Approach\'	0.83	Precision	pos
Natural language analysis	Information extraction	Named entity recognition	Named entity recognition	SoSciSoCi	2020-03	Bi-LSTM-CRF (SSC->GSC) model in \'Investigating Software Usage in the Social Sciences: A Knowledge Graph Approach\'	0.82	Recall	pos
Natural language analysis	Information extraction	Named entity recognition	Named entity recognition	BC5CDR-chemical	2019-04	Att-BiLSTM-CRF model in \'An attention-based BiLSTM-CRF approach to document-level chemical named entity recognition\'	92.57	F1	pos
Natural language analysis	Information extraction	Named entity recognition	Named entity recognition	BC5CDR-chemical	2019-06	NCBI_BERT(base) (P) model in \'Transfer Learning in Biomedical Natural Language Processing: An Evaluation of BERT and ELMo on Ten Benchmarking Datasets\'	93.5	F1	pos
Natural language analysis	Information extraction	Named entity recognition	Named entity recognition	BC5CDR-chemical	2020-11	Spark NLP model in \'Biomedical Named Entity Recognition at Scale\'	94.88	F1	pos
Natural language analysis	Information extraction	Named entity recognition	Named entity recognition	BC5CDR	2018-09	CollaboNet model in \'CollaboNet: collaboration of deep neural networks for biomedical named entity recognition\'	87.12	F1	pos
Natural language analysis	Information extraction	Named entity recognition	Named entity recognition	BC5CDR	2019-03	SciBERT (SciVocab) model in \'SciBERT: A Pretrained Language Model for Scientific Text\'	88.94	F1	pos
Natural language analysis	Information extraction	Named entity recognition	Named entity recognition	BC5CDR	2019-08	BioFLAIR model in \'BioFLAIR: Pretrained Pooled Contextualized Embeddings for Biomedical Sequence Labeling Tasks\'	89.42	F1	pos
Natural language analysis	Information extraction	Named entity recognition	Named entity recognition	BC5CDR	2020-11	Spark NLP model in \'Biomedical Named Entity Recognition at Scale\'	89.73	F1	pos
Natural language analysis	Information extraction	Named entity recognition	Named entity recognition	BC5CDR	2021-04	ELECTRAMed model in \'ELECTRAMed: a new pre-trained language representation model for biomedical NLP\'	90.03	F1	pos
Natural language analysis	Information extraction	Named entity recognition	Named entity recognition	BC5CDR	2021-05	CL-L2 model in \'Improving Named Entity Recognition by External Context Retrieving and Cooperative Learning\'	90.99	F1	pos
Natural language analysis	Information extraction	Named entity recognition	Named entity recognition	WetLab	2019-04	BiLSTM-CRF with ELMo model in \'Using Similarity Measures to Select Pretraining Data for NER\'	79.62	F1	pos
Natural language analysis	Information extraction	Named entity recognition	Named entity recognition	CoNLL 2002 (Dutch)	2019-08	Straková et al., 2019 model in \'Neural Architectures for Nested NER through Linearization\'	92.7	F1	pos
Natural language analysis	Information extraction	Named entity recognition	Named entity recognition	CoNLL 2002 (Dutch)	2020-05	Biaffine-NER model in \'Named Entity Recognition as Dependency Parsing\'	93.7	F1	pos
Natural language analysis	Information extraction	Named entity recognition	Named entity recognition	CoNLL 2002 (Dutch)	2020-10	ACE + document-context model in \'Automated Concatenation of Embeddings for Structured Prediction\'	95.7	F1	pos
Natural language analysis	Information extraction	Named entity recognition	Named entity recognition	NCBI-disease	2018-10	BERT Base model in \'BERT: Pre-training of Deep Bidirectional Transformers for Language Understanding\'	86.37	F1	pos
Natural language analysis	Information extraction	Named entity recognition	Named entity recognition	NCBI-disease	2019-01	BioBERT model in \'BioBERT: a pre-trained biomedical language representation model for biomedical text mining\'	89.71	F1	pos
Natural language analysis	Information extraction	Named entity recognition	Named entity recognition	NCBI-disease	2020-11	Spark NLP model in \'Biomedical Named Entity Recognition at Scale\'	90.48	F1	pos
Natural language analysis	Information extraction	Named entity recognition	Named entity recognition	SLUE	2021-11	W2V2-L-LL60K (pipeline approach, uses LM) model in \'SLUE: New Benchmark Tasks for Spoken Language Understanding Evaluation on Natural Speech\'	69.6	F1 (%)	pos
Natural language analysis	Information extraction	Named entity recognition	Named entity recognition	SLUE	2021-11	W2V2-L-LL60K (pipeline approach, uses LM) model in \'SLUE: New Benchmark Tasks for Spoken Language Understanding Evaluation on Natural Speech\'	82.2	label-F1 (%)	pos
Natural language analysis	Information extraction	Named entity recognition	Named entity recognition	Species800	2020-11	BLSTM-CNN-Char (SparkNLP) model in \'Biomedical Named Entity Recognition at Scale\'	80.91	F1	pos
Natural language analysis	Information extraction	Named entity recognition	Named entity recognition	Species800	2022-07	BertForTokenClassification (Spark NLP) model in \'Accurate clinical and biomedical Named entity recognition at scale\'	82.59	F1	pos
Natural language analysis	Information extraction	Named entity recognition	Named entity recognition	ACE 2005	2018-06	Neural layered model model in \'A Neural Layered Model for Nested Named Entity Recognition\'	72.2	F1	pos
Natural language analysis	Information extraction	Named entity recognition	Named entity recognition	ACE 2005	2018-10	Neural segmental hypergraphs model in \'Neural Segmental Hypergraphs for Overlapping Mention Recognition\'	74.5	F1	pos
Natural language analysis	Information extraction	Named entity recognition	Named entity recognition	ACE 2005	2019-06	Merge and Label model in \'Merge and Label: A novel neural network architecture for nested NER\'	82.4	F1	pos
Natural language analysis	Information extraction	Named entity recognition	Named entity recognition	ACE 2005	2019-08	seq2seq+BERT+Flair model in \'Neural Architectures for Nested NER through Linearization\'	84.33	F1	pos
Natural language analysis	Information extraction	Named entity recognition	Named entity recognition	ACE 2005	2019-09	Second-best learning and decoding model in \'Nested Named Entity Recognition via Second-best Sequence Learning and Decoding\'	84.34	F1	pos
Natural language analysis	Information extraction	Named entity recognition	Named entity recognition	ACE 2005	2019-10	BERT-MRC model in \'A Unified MRC Framework for Named Entity Recognition\'	86.88	F1	pos
Natural language analysis	Information extraction	Named entity recognition	Named entity recognition	ACE 2005	2020-10	Ours: cross-sentence ALB model in \'A Frustratingly Easy Approach for Entity and Relation Extraction\'	90.9	F1	pos
Natural language analysis	Information extraction	Named entity recognition	Named entity recognition	LINNAEUS	2019-08	BioFLAIR model in \'BioFLAIR: Pretrained Pooled Contextualized Embeddings for Biomedical Sequence Labeling Tasks\'	87.02	F1	pos
Natural language analysis	Information extraction	Named entity recognition	Named entity recognition	BioNLP13-CG	2020-11	BLSTM-CNN-Char (SparkNLP) model in \'Biomedical Named Entity Recognition at Scale\'	85.58	F1	pos
Natural language analysis	Information extraction	Named entity recognition	Named entity recognition	BioNLP13-CG	2022-07	BertForTokenClassification (Spark NLP) model in \'Accurate clinical and biomedical Named entity recognition at scale\'	87.83	F1	pos
Natural language analysis	Information extraction	Named entity recognition	Named entity recognition	CoNLL 2000	2018-05	SWEM-CRF model in \'Baseline Needs More Love: On Simple Word-Embedding-Based Models and Associated Pooling Mechanisms\'	90.34	F1	pos
Natural language analysis	Information extraction	Named entity recognition	Named entity recognition	IECSIL FIRE-2018 Shared Task	2021-02	XLM-RoBERTa model in \'Analysis Of Contextual and Non-Contextual Word Embedding Models For Hindi NER With Web Application For Data Collection\'	90.8419	Average F1	pos
Natural language analysis	Information extraction	Named entity recognition	Named entity recognition	JNLPBA	2019-01	BioBERT model in \'BioBERT: a pre-trained biomedical language representation model for biomedical text mining\'	77.59	F1	pos
Natural language analysis	Information extraction	Named entity recognition	Named entity recognition	JNLPBA	2020-07	PubMedBERT uncased model in \'Domain-Specific Language Model Pretraining for Biomedical Natural Language Processing\'	79.1	F1	pos
Natural language analysis	Information extraction	Named entity recognition	Named entity recognition	JNLPBA	2020-11	Spark NLP model in \'Biomedical Named Entity Recognition at Scale\'	81.29	F1	pos
Natural language analysis	Information extraction	Named entity recognition	Named entity recognition	JNLPBA	2021-04	KeBioLM model in \'Improving Biomedical Pretrained Language Models with Knowledge\'	82.0	F1	pos
Natural language analysis	Information extraction	Named entity recognition	Named entity recognition	NEMO-Corpus (token,test)	2020-07	LSTM-CharLSTM-CRF token-multi model in \'Neural Modeling for Named Entities and Morphology (NEMO^2)\'	77.75	F1	pos
Natural language analysis	Information extraction	Named entity recognition	Named entity recognition	NEMO-Corpus (token,test)	2021-04	AlephBERT-base model in \'AlephBERT:A Hebrew Large Pre-Trained Language Model to Start-off your Hebrew NLP Application With\'	84.91	F1	pos
Natural language analysis	Information extraction	Named entity recognition	Named entity recognition	OntoNotes 5.0	2022-05	HGN model in \'Hero-Gang Neural Model For Named Entity Recognition\'	90.92	Average F1	pos
Natural language analysis	Information extraction	Named entity recognition	Named entity recognition	BC7 NLM-Chem	2021-11	PubMedBERT+MLP+CRF model in \'Chemical detection and indexing in PubMed full text articles using deep learning and rule-based methods\'	0.8454	F1-score (strict)	pos
Natural language analysis	Information extraction	Named entity recognition	Named entity recognition	BC7 NLM-Chem	2022-07	PubMedBERT+MLP+CRF model in \'Chemical identification and indexing in PubMed full-text articles using deep learning and heuristics\'	0.8731	F1-score (strict)	pos
Natural language analysis	Information extraction	Named entity recognition	Named entity recognition	HiNER-original	2022-04	cfilt/HiNER-original-xlm-roberta-large model in \'HiNER: A Large Hindi Named Entity Recognition Dataset\'	88.78	F1-score (Weighted)	pos
Natural language analysis	Information extraction	Named entity recognition	Named entity recognition	WNUT 2017	2017-09	SpinningBytes model in \'Transfer Learning and Sentence Level Features for Named Entity Recognition on Tweets\'	40.78	F1	pos
Natural language analysis	Information extraction	Named entity recognition	Named entity recognition	WNUT 2017	2019-06	Aguilar et al. model in \'Modeling Noisiness to Recognize Named Entities using Multitask Neural Networks on Social Media\'	45.55	F1	pos
Natural language analysis	Information extraction	Named entity recognition	Named entity recognition	WNUT 2017	2019-09	CrossWeigh + Pooled Flair model in \'CrossWeigh: Training Named Entity Tagger from Imperfect Annotations\'	50.03	F1	pos
Natural language analysis	Information extraction	Named entity recognition	Named entity recognition	WNUT 2017	2019-12	Truecase model in \'Robust Named Entity Recognition with Truecasing Pretraining\'	52.3	F1	pos
Natural language analysis	Information extraction	Named entity recognition	Named entity recognition	WNUT 2017	2020-05	BERTweet model in \'BERTweet: A pre-trained language model for English Tweets\'	56.5	F1	pos
Natural language analysis	Information extraction	Named entity recognition	Named entity recognition	WNUT 2017	2021-04	TNER -xlm-r-large model in \'T-NER: An All-Round Python Library for Transformer-based Named Entity Recognition\'	58.5	F1	pos
Natural language analysis	Information extraction	Named entity recognition	Named entity recognition	WNUT 2017	2021-05	CL-KL model in \'Improving Named Entity Recognition by External Context Retrieving and Cooperative Learning\'	60.45	F1	pos
Natural language analysis	Information extraction	Named entity recognition	Named entity recognition	WNUT 2017	2019-08	Cross-BiLSTM-CNN model in \'Why Attention? Analyze BiLSTM Deficiency and Its Remedies in the Case of NER\'	58.28	Precision	pos
Natural language analysis	Information extraction	Named entity recognition	Named entity recognition	WNUT 2017	2019-08	Cross-BiLSTM-CNN model in \'Why Attention? Analyze BiLSTM Deficiency and Its Remedies in the Case of NER\'	33.92	Recall	pos
Natural language analysis	Information extraction	Named entity recognition	Named entity recognition	WNUT 2017	2017-09	SpinningBytes model in \'Transfer Learning and Sentence Level Features for Named Entity Recognition on Tweets\'	39.33	F1 (surface form)	pos
Natural language analysis	Information extraction	Named entity recognition	Named entity recognition	WNUT 2017	2019-06	Aguilar et al. model in \'Modeling Noisiness to Recognize Named Entities using Multitask Neural Networks on Social Media\'	40.24	F1 (surface form)	pos
Natural language analysis	Information extraction	Named entity recognition	Named entity recognition	AnatEM	2022-07	BertForTokenClassification (Spark NLP) model in \'Accurate clinical and biomedical Named entity recognition at scale\'	91.65	F1	pos
Natural language analysis	Information extraction	Named entity recognition	Named entity recognition	NEMO-Corpus (morph,test)	2020-07	LSTM-CharCNN-CRF morph hybrid model in \'Neural Modeling for Named Entities and Morphology (NEMO^2)\'	77.11	F1	pos
Natural language analysis	Information extraction	Named entity recognition	Named entity recognition	NEMO-Corpus (morph,test)	2021-04	AlephBERT-base Pipeline model in \'AlephBERT:A Hebrew Large Pre-Trained Language Model to Start-off your Hebrew NLP Application With\'	80.15	F1	pos
Natural language analysis	Information extraction	Named entity recognition	Named entity recognition	Adverse Drug Events (ADE) Corpus	2022-01	Spark NLP model in \'Mining Adverse Drug Reactions from Unstructured Mediums at Scale\'	91.75	NER Macro F1	pos
Natural language analysis	Information extraction	Named entity recognition	Named entity recognition	Species-800	2019-08	BioFLAIR model in \'BioFLAIR: Pretrained Pooled Contextualized Embeddings for Biomedical Sequence Labeling Tasks\'	82.44	F1	pos
Natural language analysis	Information extraction	Named entity recognition	Named entity recognition	Species-800	2020-11	Spark NLP model in \'Biomedical Named Entity Recognition at Scale\'	82.59	F1	pos
Natural language analysis	Information extraction	Named entity recognition	Named entity recognition	CoNLL 2003 (English)	2015-11	Bi-LSTM-CNN model in \'Named Entity Recognition with Bidirectional LSTM-CNNs\'	91.62	F1	pos
Natural language analysis	Information extraction	Named entity recognition	Named entity recognition	CoNLL 2003 (English)	2017-04	TagLM model in \'Semi-supervised sequence tagging with bidirectional language models\'	91.93	F1	pos
Natural language analysis	Information extraction	Named entity recognition	Named entity recognition	CoNLL 2003 (English)	2018-02	BiLSTM-CRF+ELMo model in \'Deep contextualized word representations\'	92.22	F1	pos
Natural language analysis	Information extraction	Named entity recognition	Named entity recognition	CoNLL 2003 (English)	2018-08	Flair embeddings model in \'Contextual String Embeddings for Sequence Labeling\'	93.09	F1	pos
Natural language analysis	Information extraction	Named entity recognition	Named entity recognition	CoNLL 2003 (English)	2019-03	CNN Large + fine-tune model in \'Cloze-driven Pretraining of Self-attention Networks\'	93.5	F1	pos
Natural language analysis	Information extraction	Named entity recognition	Named entity recognition	CoNLL 2003 (English)	2020-06	Cross-sentence context (First) model in \'Exploring Cross-sentence Contexts for Named Entity Recognition with BERT\'	93.74	F1	pos
Natural language analysis	Information extraction	Named entity recognition	Named entity recognition	CoNLL 2003 (English)	2020-10	ACE + document-context model in \'Automated Concatenation of Embeddings for Structured Prediction\'	94.6	F1	pos
Natural language analysis	Information extraction	Named entity recognition	Named entity recognition	Ontonotes v5 (English)	2014-01	Joint Model model in \'A Joint Model for Entity Analysis: Coreference, Typing, and Linking\'	84.04	F1	pos
Natural language analysis	Information extraction	Named entity recognition	Named entity recognition	Ontonotes v5 (English)	2015-11	Chiu and Nichols (2016) model in \'Named Entity Recognition with Bidirectional LSTM-CNNs\'	86.19	F1	pos
Natural language analysis	Information extraction	Named entity recognition	Named entity recognition	Ontonotes v5 (English)	2017-02	BiLSTM-CRF model in \'Fast and Accurate Entity Recognition with Iterated Dilated Convolutions\'	86.99	F1	pos
Natural language analysis	Information extraction	Named entity recognition	Named entity recognition	Ontonotes v5 (English)	2018-06	Bi-LSTM-CRF + Lexical Features model in \'Robust Lexical Features for Improved Neural Network Named-Entity Recognition\'	87.95	F1	pos
Natural language analysis	Information extraction	Named entity recognition	Named entity recognition	Ontonotes v5 (English)	2018-09	CVT + Multi-Task + Large model in \'Semi-Supervised Sequence Modeling with Cross-View Training\'	88.81	F1	pos
Natural language analysis	Information extraction	Named entity recognition	Named entity recognition	Ontonotes v5 (English)	2019-07	HSCRF + softdict model in \'Towards Improving Neural Named Entity Recognition with Gazetteers\'	89.94	F1	pos
Natural language analysis	Information extraction	Named entity recognition	Named entity recognition	Ontonotes v5 (English)	2019-10	BERT-MRC model in \'A Unified MRC Framework for Named Entity Recognition\'	91.11	F1	pos
Natural language analysis	Information extraction	Named entity recognition	Named entity recognition	Ontonotes v5 (English)	2019-11	BERT-MRC+DSC model in \'Dice Loss for Data-imbalanced NLP Tasks\'	92.07	F1	pos
Natural language analysis	Information extraction	Named entity recognition	Named entity recognition	Ontonotes v5 (English)	2019-08	Att-BiLSTM-CNN model in \'Why Attention? Analyze BiLSTM Deficiency and Its Remedies in the Case of NER\'	88.71	Precision	pos
Natural language analysis	Information extraction	Named entity recognition	Named entity recognition	Ontonotes v5 (English)	2021-09	PL-Marker model in \'Packed Levitated Marker for Entity and Relation Extraction\'	92.0	Precision	pos
Natural language analysis	Information extraction	Named entity recognition	Named entity recognition	Ontonotes v5 (English)	2019-08	Att-BiLSTM-CNN model in \'Why Attention? Analyze BiLSTM Deficiency and Its Remedies in the Case of NER\'	88.11	Recall	pos
Natural language analysis	Information extraction	Named entity recognition	Named entity recognition	Ontonotes v5 (English)	2021-09	PL-Marker model in \'Packed Levitated Marker for Entity and Relation Extraction\'	91.7	Recall	pos
Natural language analysis	Information extraction	Named entity recognition	Named entity recognition	BC2GM	2020-07	PubMedBERT uncased model in \'Domain-Specific Language Model Pretraining for Biomedical Natural Language Processing\'	84.52	F1	pos
Natural language analysis	Information extraction	Named entity recognition	Named entity recognition	BC2GM	2020-11	Spark NLP model in \'Biomedical Named Entity Recognition at Scale\'	88.75	F1	pos
Natural language analysis	Information extraction	Named entity recognition	Named entity recognition	CoNLL 2003 (German) Revised	2018-08	Flair model in \'Contextual String Embeddings for Sequence Labeling\'	88.3	F1	pos
Natural language analysis	Information extraction	Named entity recognition	Named entity recognition	CoNLL 2003 (German) Revised	2020-10	ACE + document-context model in \'Automated Concatenation of Embeddings for Structured Prediction\'	91.7	F1	pos
Natural language analysis	Information extraction	Named entity recognition	Named entity recognition	CoNLL 2003 (German) Revised	2020-11	FLERT XLM-R model in \'FLERT: Document-Level Features for Named Entity Recognition\'	92.23	F1	pos
Natural language analysis	Information extraction	Named entity recognition	Named entity recognition	BC4CHEMD	2019-04	Att-BiLSTM-CRF model in \'An attention-based BiLSTM-CRF approach to document-level chemical named entity recognition\'	91.14	F1	pos
Natural language analysis	Information extraction	Named entity recognition	Named entity recognition	BC4CHEMD	2020-11	BLSTM-CNN-Char (SparkNLP) model in \'Biomedical Named Entity Recognition at Scale\'	93.72	F1	pos
Natural language analysis	Information extraction	Named entity recognition	Named entity recognition	BC4CHEMD	2022-07	BertForTokenClassification (Spark NLP) model in \'Accurate clinical and biomedical Named entity recognition at scale\'	94.39	F1	pos
Natural language analysis	Information extraction	Named entity recognition	Named entity recognition	CoNLL++	2016-03	BiLSTM-CNN-CRF model in \'End-to-end Sequence Labeling via Bi-directional LSTM-CNNs-CRF\'	91.87	F1	pos
Natural language analysis	Information extraction	Named entity recognition	Named entity recognition	CoNLL++	2018-02	BiLSTM-CRF+ELMo model in \'Deep contextualized word representations\'	93.42	F1	pos
Natural language analysis	Information extraction	Named entity recognition	Named entity recognition	CoNLL++	2019-09	CrossWeigh + Pooled Flair model in \'CrossWeigh: Training Named Entity Tagger from Imperfect Annotations\'	94.28	F1	pos
Natural language analysis	Information extraction	Named entity recognition	Named entity recognition	CoNLL++	2021-04	Noise-robust Co-regularization + LUKE model in \'Learning from Noisy Labels for Entity-Centric Information Extraction\'	95.88	F1	pos
Natural language analysis	Information extraction	Named entity recognition	Named entity recognition in Vietnamese	PhoNER COVID19	2021-04	PhoBERT model in \'COVID-19 Named Entity Recognition for Vietnamese\'	94.5	F1 (%)	pos
Natural language analysis	Information extraction	Named entity recognition	Named entity recognition in Vietnamese	PhoNER COVID19	2022-06	ViHealthBERT model in \'ViHealthBERT: Pre-trained Language Models for Vietnamese in Health Text Mining\'	96.7	F1 (%)	pos
Natural language analysis	Information extraction	Named entity recognition	Named entity recognition in Vietnamese	VLSP-2016	2018-02	Bi-LSTM-CNN-CRF model in \'A Deep Neural Network Model for the Task of Named Entity Recognition\'	94.43	F1	pos
Natural language analysis	Information extraction	Named entity recognition	Nested named entity recognition	NNE	2018-10	Neural Segmental Hypergraphs model in \'Neural Segmental Hypergraphs for Overlapping Mention Recognition\'	91.4	Micro F1	pos
Natural language analysis	Information extraction	Named entity recognition	Nested named entity recognition	NNE	2019-09	Second-best learning and decoding model in \'Nested Named Entity Recognition via Second-best Sequence Learning and Decoding\'	93.19	Micro F1	pos
Natural language analysis	Information extraction	Named entity recognition	Nested named entity recognition	NNE	2020-07	Pyramid model in \'Pyramid: A Layered Model for Nested Named Entity Recognition\'	94.68	Micro F1	pos
Natural language analysis	Information extraction	Named entity recognition	Nested named entity recognition	GENIA	2019-08	seq2seq+BERT+Flair model in \'Neural Architectures for Nested NER through Linearization\'	78.31	F1	pos
Natural language analysis	Information extraction	Named entity recognition	Nested named entity recognition	GENIA	2020-07	Pyramid + BERT model in \'Pyramid: A Layered Model for Nested Named Entity Recognition\'	79.19	F1	pos
Natural language analysis	Information extraction	Named entity recognition	Nested named entity recognition	GENIA	2021-05	Locate and Label model in \'Locate and Label: A Two-stage Identifier for Nested Named Entity Recognition\'	80.54	F1	pos
Natural language analysis	Information extraction	Named entity recognition	Nested named entity recognition	GENIA	2021-10	Triaffine + BioBERT model in \'Fusing Heterogeneous Factors with Triaffine Mechanism for Nested Named Entity Recognition\'	81.23	F1	pos
Natural language analysis	Information extraction	Named entity recognition	Nested named entity recognition	GENIA	2021-12	W2NER model in \'Unified Named Entity Recognition as Word-Word Relation Classification\'	81.39	F1	pos
Natural language analysis	Information extraction	Named entity recognition	Nested named entity recognition	GENIA	2022-03	PIQN model in \'Parallel Instance Query Network for Named Entity Recognition\'	81.77	F1	pos
Natural language analysis	Information extraction	Named entity recognition	Nested named entity recognition	TAC-KBP 2017	2021-10	Triaffine + ALBERT model in \'Fusing Heterogeneous Factors with Triaffine Mechanism for Nested Named Entity Recognition\'	87.27	F1	pos
Natural language analysis	Information extraction	Named entity recognition	Nested named entity recognition	ACE 2004	2019-06	MGNER model in \'Multi-Grained Named Entity Recognition\'	79.5	F1	pos
Natural language analysis	Information extraction	Named entity recognition	Nested named entity recognition	ACE 2004	2019-08	seq2seq+BERT+Flair model in \'Neural Architectures for Nested NER through Linearization\'	84.4	F1	pos
Natural language analysis	Information extraction	Named entity recognition	Nested named entity recognition	ACE 2004	2019-09	Second-best learning and decoding + BERT + Flair model in \'Nested Named Entity Recognition via Second-best Sequence Learning and Decoding\'	85.82	F1	pos
Natural language analysis	Information extraction	Named entity recognition	Nested named entity recognition	ACE 2004	2020-12	PO-TreeCRFs model in \'Nested Named Entity Recognition with Partially-Observed TreeCRFs\'	86.6	F1	pos
Natural language analysis	Information extraction	Named entity recognition	Nested named entity recognition	ACE 2004	2021-05	Locate and Label model in \'Locate and Label: A Two-stage Identifier for Nested Named Entity Recognition\'	87.41	F1	pos
Natural language analysis	Information extraction	Named entity recognition	Nested named entity recognition	ACE 2004	2021-10	Triaffine + ALBERT model in \'Fusing Heterogeneous Factors with Triaffine Mechanism for Nested Named Entity Recognition\'	88.56	F1	pos
Natural language analysis	Information extraction	Named entity recognition	Nested named entity recognition	Chilean Waiting List	2022-04	Multiple Single-entity NER (MSEN) [Word embeddings + Character embeddings + Flair embeddings] model in \'Automatic Extraction of Nested Entities in Clinical Referrals in Spanish\'	80.27	NER Micro F1	pos
Natural language analysis	Information extraction	Named entity recognition	Nested named entity recognition	ACE 2005	2018-10	neural transition-based model model in \'A Neural Transition-based Model for Nested Mention Recognition\'	73.0	F1	pos
Natural language analysis	Information extraction	Named entity recognition	Nested named entity recognition	ACE 2005	2019-06	Merge and Label model in \'Merge and Label: A novel neural network architecture for nested NER\'	82.4	F1	pos
Natural language analysis	Information extraction	Named entity recognition	Nested named entity recognition	ACE 2005	2019-08	seq2seq+BERT+Flair model in \'Neural Architectures for Nested NER through Linearization\'	84.33	F1	pos
Natural language analysis	Information extraction	Named entity recognition	Nested named entity recognition	ACE 2005	2019-09	Second-best learning and decoding + BERT + Flair model in \'Nested Named Entity Recognition via Second-best Sequence Learning and Decoding\'	84.34	F1	pos
Natural language analysis	Information extraction	Named entity recognition	Nested named entity recognition	ACE 2005	2020-12	PO-TreeCRFs model in \'Nested Named Entity Recognition with Partially-Observed TreeCRFs\'	85.4	F1	pos
Natural language analysis	Information extraction	Named entity recognition	Nested named entity recognition	ACE 2005	2021-05	Sequence-to-Set model in \'A Sequence-to-Set Network for Nested Named Entity Recognition\'	87.05	F1	pos
Natural language analysis	Information extraction	Named entity recognition	Nested named entity recognition	ACE 2005	2021-10	Triaffine + ALBERT model in \'Fusing Heterogeneous Factors with Triaffine Mechanism for Nested Named Entity Recognition\'	88.83	F1	pos
Natural language analysis	Information extraction	Named entity recognition	Scientific concept extraction	STM-corpus	2020-01	SciBERT (active learning) model in \'Domain-independent Extraction of Scientific Concepts from Research Articles\'	66.4	Exact Span F1	pos
Natural language analysis	Information extraction	Nested mention recognition	Nested mention recognition	ACE 2004	2018-10	Neural transition-based model model in \'A Neural Transition-based Model for Nested Mention Recognition\'	73.1	F1	pos
Natural language analysis	Information extraction	Nested mention recognition	Nested mention recognition	ACE 2004	2019-10	BERT-MRC model in \'A Unified MRC Framework for Named Entity Recognition\'	85.98	F1	pos
Natural language analysis	Information extraction	Open information extraction	Event extraction	GENIA	2020-06	DeepEventMine model in \'DeepEventMine: end-to-end neural nested event extraction from biomedical texts\'	63.96	F1	pos
Natural language analysis	Information extraction	Open information extraction	Event extraction	Epigenetics and Post-translational Modifications 2011 (EPI)	2020-06	DeepEventMine model in \'DeepEventMine: end-to-end neural nested event extraction from biomedical texts\'	65.57	F1	pos
Natural language analysis	Information extraction	Open information extraction	Event extraction	GENIA 2013	2020-06	DeepEventMine model in \'DeepEventMine: end-to-end neural nested event extraction from biomedical texts\'	56.72	F1	pos
Natural language analysis	Information extraction	Open information extraction	Event extraction	Pathway Curation 2013 (PC)	2020-06	DeepEventMine model in \'DeepEventMine: end-to-end neural nested event extraction from biomedical texts\'	57.72	F1	pos
Natural language analysis	Information extraction	Open information extraction	Event extraction	Multi-Level Event Extraction (MLEE)	2020-06	DeepEventMine model in \'DeepEventMine: end-to-end neural nested event extraction from biomedical texts\'	61.87	F1	pos
Natural language analysis	Information extraction	Open information extraction	Event extraction	Infectious Diseases 2011 (ID)	2020-06	DeepEventMine model in \'DeepEventMine: end-to-end neural nested event extraction from biomedical texts\'	61.62	F1	pos
Natural language analysis	Information extraction	Open information extraction	Event extraction	Cancer Genetics 2013 (CG)	2020-06	DeepEventMine model in \'DeepEventMine: end-to-end neural nested event extraction from biomedical texts\'	61.74	F1	pos
Natural language analysis	Information extraction	Open information extraction	Open information extraction	BenchIE	2021-09	ClausIE model in \'BenchIE: A Framework for Multi-Faceted Fact-Based Open Information Extraction Evaluation\'	0.34	F1	pos
Natural language analysis	Information extraction	Open information extraction	Open information extraction	BenchIE	2021-09	ClausIE model in \'BenchIE: A Framework for Multi-Faceted Fact-Based Open Information Extraction Evaluation\'	0.5	Precision	pos
Natural language analysis	Information extraction	Open information extraction	Open information extraction	BenchIE	2021-09	MinIE model in \'BenchIE: A Framework for Multi-Faceted Fact-Based Open Information Extraction Evaluation\'	0.28	Recall	pos
Natural language analysis	Information extraction	Open information extraction	Open information extraction	CaRB OIE benchmark (Greek Use-case)	2021-03	PENELOPIE Greek OIE model in \'PENELOPIE: Enabling Open Information Extraction for the Greek Language through Machine Translation\'	0.255	F1	pos
Natural language analysis	Information extraction	Open information extraction	Open information extraction	Penn Treebank	2021-09	DeepEx (zero-shot) model in \'Zero-Shot Information Extraction as a Unified Text-to-Triple Translation\'	81.5	AUC	pos
Natural language analysis	Information extraction	Open information extraction	Open information extraction	Penn Treebank	2021-09	DeepEx (zero-shot) model in \'Zero-Shot Information Extraction as a Unified Text-to-Triple Translation\'	88.5	F1	pos
Natural language analysis	Information extraction	Open information extraction	Open information extraction	OIE2016	2021-09	DeepEx (zero-shot) model in \'Zero-Shot Information Extraction as a Unified Text-to-Triple Translation\'	58.6	AUC	pos
Natural language analysis	Information extraction	Open information extraction	Open information extraction	OIE2016	2019-01	SpanOIE model in \'Span Model for Open Information Extraction on Accurate Corpus\'	68.65	F1	pos
Natural language analysis	Information extraction	Open information extraction	Open information extraction	OIE2016	2021-09	DeepEx (zero-shot) model in \'Zero-Shot Information Extraction as a Unified Text-to-Triple Translation\'	72.6	F1	pos
Natural language analysis	Information extraction	Open information extraction	Open information extraction	NYT	2021-09	DeepEx (zero-shot) model in \'Zero-Shot Information Extraction as a Unified Text-to-Triple Translation\'	72.5	AUC	pos
Natural language analysis	Information extraction	Open information extraction	Open information extraction	NYT	2021-09	DeepEx (zero-shot) model in \'Zero-Shot Information Extraction as a Unified Text-to-Triple Translation\'	85.5	F1	pos
Natural language analysis	Information extraction	Open information extraction	Open information extraction	Web	2021-09	DeepEx (zero-shot) model in \'Zero-Shot Information Extraction as a Unified Text-to-Triple Translation\'	82.4	AUC	pos
Natural language analysis	Information extraction	Open information extraction	Open information extraction	Web	2021-09	DeepEx (zero-shot) model in \'Zero-Shot Information Extraction as a Unified Text-to-Triple Translation\'	91.2	F1	pos
Natural language analysis	Information extraction	Participant intervention comparison outcome extraction	Participant intervention comparison outcome extraction	EBM-NLP	2018-06	bi-LSTM model in \'A Corpus with Multi-Level Annotations of Patients, Interventions and Outcomes to Support Language Processing for Medical Literature\'	66.3	F1	pos
Natural language analysis	Information extraction	Participant intervention comparison outcome extraction	Participant intervention comparison outcome extraction	EBM-NLP	2019-03	SciBERT (SciVocab) model in \'SciBERT: A Pretrained Language Model for Scientific Text\'	71.18	F1	pos
Natural language analysis	Information extraction	Participant intervention comparison outcome extraction	Participant intervention comparison outcome extraction	EBM-NLP	2020-07	PubMedBERT uncased model in \'Domain-Specific Language Model Pretraining for Biomedical Natural Language Processing\'	73.38	F1	pos
Natural language analysis	Information extraction	Relation extraction	4-ary Relation Extraction	SciREX	2021-09	TempGen model in \'Document-level Entity-based Extraction as Template Generation\'	3.55	Avg. F1	pos
Natural language analysis	Information extraction	Relation extraction	Binary Relation Extraction	SciREX	2021-09	TempGen model in \'Document-level Entity-based Extraction as Template Generation\'	14.47	Avg. F1	pos
Natural language analysis	Information extraction	Relation extraction	Biomedical relation extraction	CMeIE	2021-06	RoBERTa-wwm-ext-large model in \'CBLUE: A Chinese Biomedical Language Understanding Evaluation Benchmark\'	55.9	Micro F1	pos
Natural language analysis	Information extraction	Relation extraction	Biomedical relation extraction	DDI extraction 2013 corpus	2019-06	NCBI_BERT(large) (P) model in \'Transfer Learning in Biomedical Natural Language Processing: An Evaluation of BERT and ELMo on Ten Benchmarking Datasets\'	79.9	F1	pos
Natural language analysis	Information extraction	Relation extraction	Biomedical relation extraction	DDI extraction 2013 corpus	2022-03	BioLinkBERT (large) model in \'LinkBERT: Pretraining Language Models with Document Links\'	83.35	F1	pos
Natural language analysis	Information extraction	Relation extraction	Dialog relation extraction	DialogRE	2020-12	SimpleRE model in \'An Embarrassingly Simple Model for Dialogue Relation Extraction\'	66.7	F1 (v2)	pos
Natural language analysis	Information extraction	Relation extraction	Dialog relation extraction	DialogRE	2021-05	Dual model in \'Semantic Representation for Dialogue Modeling\'	67.1	F1 (v2)	pos
Natural language analysis	Information extraction	Relation extraction	Dialog relation extraction	DialogRE	2021-06	SocAoG model in \'SocAoG: Incremental Graph Parsing for Social Relation Inference in Dialogues\'	69.1	F1 (v2)	pos
Natural language analysis	Information extraction	Relation extraction	Dialog relation extraction	DialogRE	2021-09	TUCORE-GCN_RoBERTa model in \'Graph Based Network with Contextualized Representations of Turns in Dialogue\'	73.1	F1 (v2)	pos
Natural language analysis	Information extraction	Relation extraction	Dialog relation extraction	DialogRE	2020-12	SimpleRE model in \'An Embarrassingly Simple Model for Dialogue Relation Extraction\'	63.3	F1c (v2)	pos
Natural language analysis	Information extraction	Relation extraction	Dialog relation extraction	DialogRE	2021-06	SocAoG model in \'SocAoG: Incremental Graph Parsing for Social Relation Inference in Dialogues\'	66.5	F1c (v2)	pos
Natural language analysis	Information extraction	Relation extraction	Dialog relation extraction	DialogRE	2020-04	BERTS model in \'Dialogue-Based Relation Extraction\'	61.2	F1 (v1)	pos
Natural language analysis	Information extraction	Relation extraction	Dialog relation extraction	DialogRE	2020-12	SimpleRE model in \'An Embarrassingly Simple Model for Dialogue Relation Extraction\'	66.3	F1 (v1)	pos
Natural language analysis	Information extraction	Relation extraction	Dialog relation extraction	DialogRE	2021-05	Dual model in \'Semantic Representation for Dialogue Modeling\'	67.3	F1 (v1)	pos
Natural language analysis	Information extraction	Relation extraction	Dialog relation extraction	DialogRE	2020-04	BERTS model in \'Dialogue-Based Relation Extraction\'	55.4	F1c (v1)	pos
Natural language analysis	Information extraction	Relation extraction	Dialog relation extraction	DialogRE	2020-12	GDPNet model in \'GDPNet: Refining Latent Multi-View Graph for Relation Extraction\'	60.1	F1c (v1)	pos
Natural language analysis	Information extraction	Relation extraction	Dialog relation extraction	DialogRE	2021-05	Dual model in \'Semantic Representation for Dialogue Modeling\'	61.4	F1c (v1)	pos
Natural language analysis	Information extraction	Relation extraction	Dialog relation extraction	DialogRE	2020-12	SimpleRE model in \'An Embarrassingly Simple Model for Dialogue Relation Extraction\'	65.2	F1 (Chinese)	pos
Natural language analysis	Information extraction	Relation extraction	Dialog relation extraction	DDRel	2020-12	BERT model in \'DDRel: A New Dataset for Interpersonal Relation Classification in Dyadic Dialogues\'	39.73	Pair-level 13-class Acc	pos
Natural language analysis	Information extraction	Relation extraction	Dialog relation extraction	DDRel	2020-12	BERT model in \'DDRel: A New Dataset for Interpersonal Relation Classification in Dyadic Dialogues\'	58.13	Pair-level 4-class Acc	pos
Natural language analysis	Information extraction	Relation extraction	Dialog relation extraction	DDRel	2020-12	BERT model in \'DDRel: A New Dataset for Interpersonal Relation Classification in Dyadic Dialogues\'	42.33	Pair-level 6-class Acc	pos
Natural language analysis	Information extraction	Relation extraction	Dialog relation extraction	DDRel	2020-12	BERT model in \'DDRel: A New Dataset for Interpersonal Relation Classification in Dyadic Dialogues\'	39.4	Session-level 13-class Acc	pos
Natural language analysis	Information extraction	Relation extraction	Dialog relation extraction	DDRel	2020-12	BERT model in \'DDRel: A New Dataset for Interpersonal Relation Classification in Dyadic Dialogues\'	47.1	Session-level 4-class Acc	pos
Natural language analysis	Information extraction	Relation extraction	Dialog relation extraction	DDRel	2020-12	BERT model in \'DDRel: A New Dataset for Interpersonal Relation Classification in Dyadic Dialogues\'	41.87	Session-level 6-class Acc	pos
Natural language analysis	Information extraction	Relation extraction	DrugProt	DrugProt	2021-10	R-BERT-CNN model in \'R-BERT-CNN: Drug-target interactions extraction from biomedical literature\'	55.67	F1 (micro)	pos
Natural language analysis	Information extraction	Relation extraction	Few-Shot Relation Classification	FREDo (cross-domain)	2022-05	DL-MNAV+SIE+SBN model in \'Few-Shot Document-Level Relation Extraction\'	2.85	F1 (1-Doc)	pos
Natural language analysis	Information extraction	Relation extraction	Few-Shot Relation Classification	FREDo (cross-domain)	2022-05	DL-MNAV+SIE+SBN model in \'Few-Shot Document-Level Relation Extraction\'	3.72	F1 (3-Doc)	pos
Natural language analysis	Information extraction	Relation extraction	Few-Shot Relation Classification	DocRED	2022-05	DL-MNAV model in \'Few-Shot Document-Level Relation Extraction\'	7.05	F1 (1-Doc)	pos
Natural language analysis	Information extraction	Relation extraction	Few-Shot Relation Classification	DocRED	2022-05	DL-MNAV model in \'Few-Shot Document-Level Relation Extraction\'	8.42	F1 (3-Doc)	pos
Natural language analysis	Information extraction	Relation extraction	Joint entity and relation extraction	SciERC	2018-08	SciIE model in \'Multi-Task Identification of Entities, Relations, and Coreference for Scientific Knowledge Graph Construction\'	64.2	Entity F1	pos
Natural language analysis	Information extraction	Relation extraction	Joint entity and relation extraction	SciERC	2019-04	DyGIE model in \'A General Framework for Information Extraction using Dynamic Span Graphs\'	65.2	Entity F1	pos
Natural language analysis	Information extraction	Relation extraction	Joint entity and relation extraction	SciERC	2019-09	SpERT model in \'Span-based Joint Entity and Relation Extraction with Transformer Pre-training\'	70.33	Entity F1	pos
Natural language analysis	Information extraction	Relation extraction	Joint entity and relation extraction	SciERC	2021-09	SpERT.PL (SciBERT) model in \'Joint Entity and Relation Extraction from Scientific Documents: Role of Linguistic Information and Entity Types\'	70.53	Entity F1	pos
Natural language analysis	Information extraction	Relation extraction	Joint entity and relation extraction	SciERC	2018-08	SciIE model in \'Multi-Task Identification of Entities, Relations, and Coreference for Scientific Knowledge Graph Construction\'	39.3	Relation F1	pos
Natural language analysis	Information extraction	Relation extraction	Joint entity and relation extraction	SciERC	2019-04	DyGIE model in \'A General Framework for Information Extraction using Dynamic Span Graphs\'	41.6	Relation F1	pos
Natural language analysis	Information extraction	Relation extraction	Joint entity and relation extraction	SciERC	2019-09	SpERT (with overlap) model in \'Span-based Joint Entity and Relation Extraction with Transformer Pre-training\'	50.84	Relation F1	pos
Natural language analysis	Information extraction	Relation extraction	Joint entity and relation extraction	SciERC	2021-09	PL-Marker model in \'Packed Levitated Marker for Entity and Relation Extraction\'	53.2	Relation F1	pos
Natural language analysis	Information extraction	Relation extraction	Joint entity and relation extraction	SciERC	2020-10	Ours: cross-sentence model in \'A Frustratingly Easy Approach for Entity and Relation Extraction\'	36.7	RE+ Micro F1	pos
Natural language analysis	Information extraction	Relation extraction	Joint entity and relation extraction	SciERC	2021-08	PFN model in \'A Partition Filter Network for Joint Entity and Relation Extraction\'	38.4	RE+ Micro F1	pos
Natural language analysis	Information extraction	Relation extraction	Joint entity and relation extraction	SciERC	2021-09	PL-Marker model in \'Packed Levitated Marker for Entity and Relation Extraction\'	41.6	RE+ Micro F1	pos
Natural language analysis	Information extraction	Relation extraction	Joint entity and relation extraction	ACE 2005	2020-10	Ours: cross-sentence ALB model in \'A Frustratingly Easy Approach for Entity and Relation Extraction\'	62.2	Relation F1	pos
Natural language analysis	Information extraction	Relation extraction	Joint entity and relation extraction	DocRED	2021-02	JEREX model in \'An End-to-end Model for Entity-level Relation Extraction using Multi-instance Learning\'	40.38	Relation F1	pos
Natural language analysis	Information extraction	Relation extraction	Joint entity and relation extraction	DocRED	2021-10	REBEL model in \'REBEL: Relation Extraction By End-to-end Language generation\'	47.1	Relation F1	pos
Natural language analysis	Information extraction	Relation extraction	Joint entity and relation extraction	SemEval 2022 Task 12: Symlink - Linking Mathematical Symbols to their Descriptions	2022-03	SciBERT (mean pooling / no preprocessing) model in \'AIFB-WebScience at SemEval-2022 Task 12: Relation Extraction First -- Using Relation Extraction to Identify Entities\'	32.28	Relation F1	pos
Natural language analysis	Information extraction	Relation extraction	Joint entity and relation extraction	SemEval 2022 Task 12: Symlink - Linking Mathematical Symbols to their Descriptions	2022-03	SciBERT (mean pooling / no preprocessing) model in \'AIFB-WebScience at SemEval-2022 Task 12: Relation Extraction First -- Using Relation Extraction to Identify Entities\'	41.21	Entity F1 (partial)	pos
Natural language analysis	Information extraction	Relation extraction	Relation classification	Discovery Dataset	2019-03	BERT model in \'Mining Discourse Markers for Unsupervised Sentence Representation Learning\'	20.6	1:1 Accuracy	pos
Natural language analysis	Information extraction	Relation extraction	Relation classification	AbstRCT - Neoplasm	2021-02	ResAttArg model in \'Multi-Task Attentive Residual Networks for Argument Mining\'	70.92	Macro F1	pos
Natural language analysis	Information extraction	Relation extraction	Relation classification	MATRES	2022-04	SCS-EERE model in \'Selecting Optimal Context Sentences for Event-Event Relation Extraction\'	0.834	F1	pos
Natural language analysis	Information extraction	Relation extraction	Relation classification	FewRel	2021-09	DeepEx (zero-shot top-10) model in \'Zero-Shot Information Extraction as a Unified Text-to-Triple Translation\'	92.9	F1	pos
Natural language analysis	Information extraction	Relation extraction	Relation classification	DRI Corpus	2021-02	ResAttArg model in \'Multi-Task Attentive Residual Networks for Argument Mining\'	37.72	Macro F1	pos
Natural language analysis	Information extraction	Relation extraction	Relation classification	SemEval 2010 Task 8	2012-07	MVRNN model in \'Semantic Compositionality through Recursive Matrix-Vector Spaces\'	82.4	F1	pos
Natural language analysis	Information extraction	Relation extraction	Relation classification	SemEval 2010 Task 8	2015-06	depLCNN + NS model in \'Semantic Relation Classification via Convolutional Neural Networks with Simple Negative Sampling\'	85.6	F1	pos
Natural language analysis	Information extraction	Relation extraction	Relation classification	SemEval 2010 Task 8	2016-01	DRNNs model in \'Improved Relation Classification by Deep Recurrent Neural Networks with Data Augmentation\'	86.1	F1	pos
Natural language analysis	Information extraction	Relation extraction	Relation classification	SemEval 2010 Task 8	2016-08	BRCNN model in \'Bidirectional Recurrent Convolutional Neural Network for Relation Classification\'	86.3	F1	pos
Natural language analysis	Information extraction	Relation extraction	Relation classification	TACRED	2021-01	TANL model in \'Structured Prediction as Translation between Augmented Natural Languages\'	71.9	F1	pos
Natural language analysis	Information extraction	Relation extraction	Relation classification	TACRED	2021-09	DeepEx (zero-shot top-10) model in \'Zero-Shot Information Extraction as a Unified Text-to-Triple Translation\'	76.4	F1	pos
Natural language analysis	Information extraction	Relation extraction	Relation classification	CDCP	2021-02	ResAttArg model in \'Multi-Task Attentive Residual Networks for Argument Mining\'	42.95	Macro F1	pos
Natural language analysis	Information extraction	Relation extraction	Relation extraction	PGR	2021-12	Spark NLP model in \'Deeper Clinical Document Understanding Using Relation Extraction\'	87.9	Macro F1	pos
Natural language analysis	Information extraction	Relation extraction	Relation extraction	SKE	2021-05	ReRe (exact) model in \'Revisiting the Negative Data of Distantly Supervised Relation Extraction\'	87.21	F1	pos
Natural language analysis	Information extraction	Relation extraction	Relation extraction	DWIE	2020-09	Joint+AttProp model in \'DWIE: an entity-centric dataset for multi-task document-level information extraction\'	50.4	F1-Hard	pos
Natural language analysis	Information extraction	Relation extraction	Relation extraction	DWIE	2021-07	KB-both model in \'Injecting Knowledge Base Information into End-to-End Joint Entity and Relation Extraction and Coreference Resolution\'	52.1	F1-Hard	pos
Natural language analysis	Information extraction	Relation extraction	Relation extraction	2012 i2b2 Temporal Relations	2021-12	Spark NLP model in \'Deeper Clinical Document Understanding Using Relation Extraction\'	73.6	Macro F1	pos
Natural language analysis	Information extraction	Relation extraction	Relation extraction	NYT10-HRL	2018-11	HRL Takanobu et al. (2019) model in \'A Hierarchical Framework for Relation Extraction with Reinforcement Learning\'	64.4	F1	pos
Natural language analysis	Information extraction	Relation extraction	Relation extraction	NYT10-HRL	2019-09	CasRel (exact) model in \'A Novel Cascade Binary Tagging Framework for Relational Triple Extraction\'	70.11	F1	pos
Natural language analysis	Information extraction	Relation extraction	Relation extraction	NYT10-HRL	2020-10	TPLinker Wang et al. (2020)* model in \'TPLinker: Single-stage Joint Extraction of Entities and Relations Through Token Pair Linking\'	72.45	F1	pos
Natural language analysis	Information extraction	Relation extraction	Relation extraction	NYT10-HRL	2021-05	ReRe model in \'Revisiting the Negative Data of Distantly Supervised Relation Extraction\'	73.95	F1	pos
Natural language analysis	Information extraction	Relation extraction	Relation extraction	WNUT 2020	2020-10	Baseline model in \'WNUT-2020 Task 1 Overview: Extracting Entities and Relations from Wet Lab Protocols\'	72.5	F1	pos
Natural language analysis	Information extraction	Relation extraction	Relation extraction	WNUT 2020	2020-10	Baseline model in \'WNUT-2020 Task 1 Overview: Extracting Entities and Relations from Wet Lab Protocols\'	80.1	Precision	pos
Natural language analysis	Information extraction	Relation extraction	Relation extraction	WNUT 2020	2020-10	Baseline model in \'WNUT-2020 Task 1 Overview: Extracting Entities and Relations from Wet Lab Protocols\'	66.21	Recall	pos
Natural language analysis	Information extraction	Relation extraction	Relation extraction	Adverse Drug Events (ADE) Corpus	2018-04	multi-head model in \'Joint entity recognition and relation extraction as a multi-head selection problem\'	74.58	RE+ Macro F1	pos
Natural language analysis	Information extraction	Relation extraction	Relation extraction	Adverse Drug Events (ADE) Corpus	2018-08	multi-head + AT model in \'Adversarial training for multi-context joint entity and relation extraction\'	75.52	RE+ Macro F1	pos
Natural language analysis	Information extraction	Relation extraction	Relation extraction	Adverse Drug Events (ADE) Corpus	2019-05	Relation-Metric model in \'Neural Metric Learning for Fast End-to-End Relation Extraction\'	77.19	RE+ Macro F1	pos
Natural language analysis	Information extraction	Relation extraction	Relation extraction	Adverse Drug Events (ADE) Corpus	2019-09	SpERT (without overlap) model in \'Span-based Joint Entity and Relation Extraction with Transformer Pre-training\'	79.24	RE+ Macro F1	pos
Natural language analysis	Information extraction	Relation extraction	Relation extraction	Adverse Drug Events (ADE) Corpus	2020-02	Deeper model in \'Deeper Task-Specificity Improves Joint Entity and Relation Extraction\'	83.74	RE+ Macro F1	pos
Natural language analysis	Information extraction	Relation extraction	Relation extraction	Adverse Drug Events (ADE) Corpus	2021-12	Spark NLP model in \'Deeper Clinical Document Understanding Using Relation Extraction\'	90.0	RE+ Macro F1	pos
Natural language analysis	Information extraction	Relation extraction	Relation extraction	Adverse Drug Events (ADE) Corpus	2020-10	Table-Sequence model in \'Two are Better than One: Joint Entity and Relation Extraction with Table-Sequence Encoders\'	80.1	RE Macro F1	pos
Natural language analysis	Information extraction	Relation extraction	Relation extraction	Adverse Drug Events (ADE) Corpus	2021-12	Spark NLP model in \'Deeper Clinical Document Understanding Using Relation Extraction\'	90.0	RE Macro F1	pos
Natural language analysis	Information extraction	Relation extraction	Relation extraction	Adverse Drug Events (ADE) Corpus	2018-04	multi-head model in \'Joint entity recognition and relation extraction as a multi-head selection problem\'	86.4	NER Macro F1	pos
Natural language analysis	Information extraction	Relation extraction	Relation extraction	Adverse Drug Events (ADE) Corpus	2018-08	multi-head + AT model in \'Adversarial training for multi-context joint entity and relation extraction\'	86.73	NER Macro F1	pos
Natural language analysis	Information extraction	Relation extraction	Relation extraction	Adverse Drug Events (ADE) Corpus	2019-05	Relation-Metric model in \'Neural Metric Learning for Fast End-to-End Relation Extraction\'	87.02	NER Macro F1	pos
Natural language analysis	Information extraction	Relation extraction	Relation extraction	Adverse Drug Events (ADE) Corpus	2019-09	SpERT (with overlap) model in \'Span-based Joint Entity and Relation Extraction with Transformer Pre-training\'	89.28	NER Macro F1	pos
Natural language analysis	Information extraction	Relation extraction	Relation extraction	Adverse Drug Events (ADE) Corpus	2020-02	Deeper model in \'Deeper Task-Specificity Improves Joint Entity and Relation Extraction\'	89.48	NER Macro F1	pos
Natural language analysis	Information extraction	Relation extraction	Relation extraction	Adverse Drug Events (ADE) Corpus	2020-10	Table-Sequence model in \'Two are Better than One: Joint Entity and Relation Extraction with Table-Sequence Encoders\'	89.7	NER Macro F1	pos
Natural language analysis	Information extraction	Relation extraction	Relation extraction	Adverse Drug Events (ADE) Corpus	2021-09	SpERT.PL (with overlap and BioBERT) model in \'Joint Entity and Relation Extraction from Scientific Documents: Role of Linguistic Information and Entity Types\'	91.17	NER Macro F1	pos
Natural language analysis	Information extraction	Relation extraction	Relation extraction	Adverse Drug Events (ADE) Corpus	2021-12	Spark NLP model in \'Deeper Clinical Document Understanding Using Relation Extraction\'	91.75	NER Macro F1	pos
Natural language analysis	Information extraction	Relation extraction	Relation extraction	2018 n2c2 (Track 2) - Adverse Drug Events and Medication Extraction	2021-12	Spark NLP model in \'Deeper Clinical Document Understanding Using Relation Extraction\'	96.7	Macro F1	pos
Natural language analysis	Information extraction	Relation extraction	Relation extraction	Re-TACRED	2017-09	PA-LSTM model in \'Position-aware Attention and Supervised Data Improve Slot Filling\'	79.4	F1	pos
Natural language analysis	Information extraction	Relation extraction	Relation extraction	Re-TACRED	2018-09	C-GCN model in \'Graph Convolution over Pruned Dependency Trees Improves Relation Extraction\'	80.3	F1	pos
Natural language analysis	Information extraction	Relation extraction	Relation extraction	Re-TACRED	2019-07	SpanBERT model in \'SpanBERT: Improving Pre-training by Representing and Predicting Spans\'	85.3	F1	pos
Natural language analysis	Information extraction	Relation extraction	Relation extraction	Re-TACRED	2021-02	RoBERTa-large-typed-marker model in \'An Improved Baseline for Sentence-level Relation Extraction\'	91.1	F1	pos
Natural language analysis	Information extraction	Relation extraction	Relation extraction	Re-TACRED	2021-07	EXOBRAIN model in \'Improving Sentence-Level Relation Extraction through Curriculum Learning\'	91.4	F1	pos
Natural language analysis	Information extraction	Relation extraction	Relation extraction	ADE Corpus	2021-08	PFN model in \'A Partition Filter Network for Joint Entity and Relation Extraction\'	83.2	RE+ Macro F1	pos
Natural language analysis	Information extraction	Relation extraction	Relation extraction	ADE Corpus	2021-08	PFN model in \'A Partition Filter Network for Joint Entity and Relation Extraction\'	91.3	NER Macro F1	pos
Natural language analysis	Information extraction	Relation extraction	Relation extraction	NYT Corpus	2012-07	MIML-RE model in \'Multi-instance Multi-label Learning for Relation Extraction\'	60.7	P-at-10%	pos
Natural language analysis	Information extraction	Relation extraction	Relation extraction	NYT Corpus	2016-08	PCNN+ATT model in \'Neural Relation Extraction with Selective Attention over Instances\'	69.4	P-at-10%	pos
Natural language analysis	Information extraction	Relation extraction	Relation extraction	NYT Corpus	2018-12	RESIDE model in \'RESIDE: Improving Distantly-Supervised Neural Relation Extraction using Side Information\'	73.6	P-at-10%	pos
Natural language analysis	Information extraction	Relation extraction	Relation extraction	NYT Corpus	2019-03	HRERE model in \'Connecting Language and Knowledge with Heterogeneous Representations for Neural Relation Extraction\'	84.9	P-at-10%	pos
Natural language analysis	Information extraction	Relation extraction	Relation extraction	NYT Corpus	2020-09	RECON model in \'RECON: Relation Extraction using Knowledge Graph Context in a Graph Neural Network\'	87.5	P-at-10%	pos
Natural language analysis	Information extraction	Relation extraction	Relation extraction	NYT Corpus	2021-06	KGPOOL model in \'KGPool: Dynamic Knowledge Graph Context Selection for Relation Extraction\'	92.3	P-at-10%	pos
Natural language analysis	Information extraction	Relation extraction	Relation extraction	NYT Corpus	2016-08	PCNN+ATT model in \'Neural Relation Extraction with Selective Attention over Instances\'	51.8	P-at-30%	pos
Natural language analysis	Information extraction	Relation extraction	Relation extraction	NYT Corpus	2018-12	RESIDE model in \'RESIDE: Improving Distantly-Supervised Neural Relation Extraction using Side Information\'	59.5	P-at-30%	pos
Natural language analysis	Information extraction	Relation extraction	Relation extraction	NYT Corpus	2019-03	HRERE model in \'Connecting Language and Knowledge with Heterogeneous Representations for Neural Relation Extraction\'	72.8	P-at-30%	pos
Natural language analysis	Information extraction	Relation extraction	Relation extraction	NYT Corpus	2020-09	RECON model in \'RECON: Relation Extraction using Knowledge Graph Context in a Graph Neural Network\'	74.1	P-at-30%	pos
Natural language analysis	Information extraction	Relation extraction	Relation extraction	NYT Corpus	2021-06	KGPOOL model in \'KGPool: Dynamic Knowledge Graph Context Selection for Relation Extraction\'	86.7	P-at-30%	pos
Natural language analysis	Information extraction	Relation extraction	Relation extraction	CDR	2020-05	LSR w/o MDP Nodes model in \'Reasoning with Latent Structure Refinement for Document-Level Relation Extraction\'	64.8	F1	pos
Natural language analysis	Information extraction	Relation extraction	Relation extraction	CDR	2020-10	SciBERT-ATLOPBASE model in \'Document-Level Relation Extraction with Adaptive Thresholding and Localized Context Pooling\'	69.4	F1	pos
Natural language analysis	Information extraction	Relation extraction	Relation extraction	CDR	2021-06	DocuNet-SciBERTbase model in \'Document-level Relation Extraction as Semantic Segmentation\'	76.3	F1	pos
Natural language analysis	Information extraction	Relation extraction	Relation extraction	CDR	2021-09	SAISORE+CR+ET-SciBERT model in \'SAIS: Supervising and Augmenting Intermediate Steps for Document-Level Relation Extraction\'	79.0	F1	pos
Natural language analysis	Information extraction	Relation extraction	Relation extraction	NYT-single	2017-06	NovelTagging model in \'Joint Extraction of Entities and Relations Based on a Novel Tagging Scheme\'	49.5	F1	pos
Natural language analysis	Information extraction	Relation extraction	Relation extraction	NYT-single	2019-07	PA-LSTM model in \'Joint extraction of entities and overlapping relations using position-attentive sequence labeling\'	53.8	F1	pos
Natural language analysis	Information extraction	Relation extraction	Relation extraction	NYT-single	2019-09	ETL-Span model in \'Joint Extraction of Entities and Relations Based on a Novel Decomposition Strategy\'	59.0	F1	pos
Natural language analysis	Information extraction	Relation extraction	Relation extraction	Dataset: Relationship extraction for knowledge graph creation from biomedical literature (Gene-Disease relationships)	2022-01	DistilBERT model in \'Relationship extraction for knowledge graph creation from biomedical literature\'	91.0	F1	pos
Natural language analysis	Information extraction	Relation extraction	Relation extraction	SemEval-2010 Task 8	2014-08	CNN model in \'Relation Classification via Convolutional Deep Neural Network\'	82.7	F1	pos
Natural language analysis	Information extraction	Relation extraction	Relation extraction	SemEval-2010 Task 8	2015-04	CR-CNN model in \'Classifying Relations by Ranking with Convolutional Neural Networks\'	84.1	F1	pos
Natural language analysis	Information extraction	Relation extraction	Relation extraction	SemEval-2010 Task 8	2016-08	Att-Pooling-CNN model in \'Relation Classification via Multi-Level Attention CNNs\'	88.0	F1	pos
Natural language analysis	Information extraction	Relation extraction	Relation extraction	SemEval-2010 Task 8	2019-02	Entity-Aware BERT model in \'Extracting Multiple-Relations in One-Pass with Pre-Trained Transformers\'	89.0	F1	pos
Natural language analysis	Information extraction	Relation extraction	Relation extraction	SemEval-2010 Task 8	2019-05	R-BERT model in \'Enriching Pre-trained Language Model with Entity Information for Relation Classification\'	89.25	F1	pos
Natural language analysis	Information extraction	Relation extraction	Relation extraction	SemEval-2010 Task 8	2019-06	BERTEM+MTB model in \'Matching the Blanks: Distributional Similarity for Relation Learning\'	89.5	F1	pos
Natural language analysis	Information extraction	Relation extraction	Relation extraction	SemEval-2010 Task 8	2019-11	EPGNN model in \'Improving Relation Classification by Entity Pair Graph\'	90.2	F1	pos
Natural language analysis	Information extraction	Relation extraction	Relation extraction	SemEval-2010 Task 8	2019-12	Skeleton-Aware BERT model in \'Enhancing Relation Extraction Using Syntactic Indicators and Sentential Contexts\'	90.36	F1	pos
Natural language analysis	Information extraction	Relation extraction	Relation extraction	SemEval-2010 Task 8	2020-04	REDN model in \'Downstream Model Design of Pre-trained Language Model for Relation Extraction Task\'	91.0	F1	pos
Natural language analysis	Information extraction	Relation extraction	Relation extraction	SemEval-2010 Task 8	2020-10	QA model in \'Relation Classification as Two-way Span-Prediction\'	91.9	F1	pos
Natural language analysis	Information extraction	Relation extraction	Relation extraction	WebNLG	2017-06	NovelTagging model in \'Joint Extraction of Entities and Relations Based on a Novel Tagging Scheme\'	28.3	F1	pos
Natural language analysis	Information extraction	Relation extraction	Relation extraction	WebNLG	2018-07	CopyRE MultiDecoder model in \'Extracting Relational Facts by an End-to-End Neural Model with Copy Mechanism\'	37.1	F1	pos
Natural language analysis	Information extraction	Relation extraction	Relation extraction	WebNLG	2019-09	HBT (CasRel) model in \'A Novel Cascade Binary Tagging Framework for Relational Triple Extraction\'	91.8	F1	pos
Natural language analysis	Information extraction	Relation extraction	Relation extraction	WebNLG	2020-10	TPLinker model in \'TPLinker: Single-stage Joint Extraction of Entities and Relations Through Token Pair Linking\'	91.9	F1	pos
Natural language analysis	Information extraction	Relation extraction	Relation extraction	WebNLG	2020-11	SPN model in \'Joint Entity and Relation Extraction with Set Prediction Networks\'	93.4	F1	pos
Natural language analysis	Information extraction	Relation extraction	Relation extraction	WebNLG	2021-08	PFN model in \'A Partition Filter Network for Joint Entity and Relation Extraction\'	93.6	F1	pos
Natural language analysis	Information extraction	Relation extraction	Relation extraction	WebNLG	2021-08	PFN model in \'A Partition Filter Network for Joint Entity and Relation Extraction\'	98.0	NER Micro F1	pos
Natural language analysis	Information extraction	Relation extraction	Relation extraction	ChemProt	2020-07	PubMedBERT uncased model in \'Domain-Specific Language Model Pretraining for Biomedical Natural Language Processing\'	77.24	Micro F1	pos
Natural language analysis	Information extraction	Relation extraction	Relation extraction	ChemProt	2022-03	BioLinkBERT (large) model in \'LinkBERT: Pretraining Language Models with Document Links\'	79.98	Micro F1	pos
Natural language analysis	Information extraction	Relation extraction	Relation extraction	ChemProt	2019-01	BioBERT model in \'BioBERT: a pre-trained biomedical language representation model for biomedical text mining\'	76.46	F1	pos
Natural language analysis	Information extraction	Relation extraction	Relation extraction	ChemProt	2019-03	SciBert (Finetune) model in \'SciBERT: A Pretrained Language Model for Scientific Text\'	83.64	F1	pos
Natural language analysis	Information extraction	Relation extraction	Relation extraction	ChemProt	2021-05	SciFive-Large model in \'SciFive: a text-to-text transformer model for biomedical literature\'	88.95	F1	pos
Natural language analysis	Information extraction	Relation extraction	Relation extraction	NYT11-HRL	2016-01	SPTree model in \'End-to-End Relation Extraction using LSTMs on Sequences and Tree Structures\'	0.531	F1	pos
Natural language analysis	Information extraction	Relation extraction	Relation extraction	NYT11-HRL	2018-11	HRL model in \'A Hierarchical Framework for Relation Extraction with Reinforcement Learning\'	0.538	F1	pos
Natural language analysis	Information extraction	Relation extraction	Relation extraction	NYT11-HRL	2019-09	CasRel model in \'A Novel Cascade Binary Tagging Framework for Relational Triple Extraction\'	0.539	F1	pos
Natural language analysis	Information extraction	Relation extraction	Relation extraction	NYT11-HRL	2020-10	TPLinker model in \'TPLinker: Single-stage Joint Extraction of Entities and Relations Through Token Pair Linking\'	0.5567	F1	pos
Natural language analysis	Information extraction	Relation extraction	Relation extraction	NYT11-HRL	2021-05	RERE model in \'Revisiting the Negative Data of Distantly Supervised Relation Extraction\'	0.5623	F1	pos
Natural language analysis	Information extraction	Relation extraction	Relation extraction	TACRED	2017-09	PA-LSTM model in \'Position-aware Attention and Supervised Data Improve Slot Filling\'	65.1	F1	pos
Natural language analysis	Information extraction	Relation extraction	Relation extraction	TACRED	2018-09	C-GCN + PA-LSTM model in \'Graph Convolution over Pruned Dependency Trees Improves Relation Extraction\'	68.2	F1	pos
Natural language analysis	Information extraction	Relation extraction	Relation extraction	TACRED	2019-05	R-BERT model in \'Enriching Pre-trained Language Model with Entity Information for Relation Classification\'	69.4	F1	pos
Natural language analysis	Information extraction	Relation extraction	Relation extraction	TACRED	2019-06	BERTEM+MTB model in \'Matching the Blanks: Distributional Similarity for Relation Learning\'	71.5	F1	pos
Natural language analysis	Information extraction	Relation extraction	Relation extraction	TACRED	2019-11	KEPLER model in \'KEPLER: A Unified Model for Knowledge Embedding and Pre-trained Language Representation\'	71.7	F1	pos
Natural language analysis	Information extraction	Relation extraction	Relation extraction	TACRED	2020-02	K-ADAPTER (F+L) model in \'K-Adapter: Infusing Knowledge into Pre-Trained Models with Adapters\'	72.04	F1	pos
Natural language analysis	Information extraction	Relation extraction	Relation extraction	TACRED	2020-09	DeNERT-KG model in \'DeNERT-KG: Named Entity and Relation Extraction Model Using DQN, Knowledge Graph, and BERT\'	72.4	F1	pos
Natural language analysis	Information extraction	Relation extraction	Relation extraction	TACRED	2020-10	Relation Reduction model in \'Relation Classification as Two-way Span-Prediction\'	74.8	F1	pos
Natural language analysis	Information extraction	Relation extraction	Relation extraction	TACRED	2021-05	RECENT+SpanBERT model in \'Relation Classification with Entity Type Restriction\'	75.2	F1	pos
Natural language analysis	Information extraction	Relation extraction	Relation extraction	TACRED	2022-06	RE-MC model in \'Enhancing Targeted Minority Class Prediction in Sentence-Level Relation Extraction\'	75.4	F1	pos
Natural language analysis	Information extraction	Relation extraction	Relation extraction	TACRED	2019-06	BERTEM+MTB model in \'Matching the Blanks: Distributional Similarity for Relation Learning\'	64.8	F1 (10% Few-Shot)	pos
Natural language analysis	Information extraction	Relation extraction	Relation extraction	TACRED	2021-09	NLI_DeBERTa model in \'Label Verbalization and Entailment for Effective Zero- and Few-Shot Relation Extraction\'	67.9	F1 (10% Few-Shot)	pos
Natural language analysis	Information extraction	Relation extraction	Relation extraction	TACRED	2020-02	K-ADAPTER (F+L) model in \'K-Adapter: Infusing Knowledge into Pre-Trained Models with Adapters\'	45.1	F1 (5% Few-Shot)	pos
Natural language analysis	Information extraction	Relation extraction	Relation extraction	TACRED	2020-10	LUKE model in \'LUKE: Deep Contextualized Entity Representations with Entity-aware Self-attention\'	51.6	F1 (5% Few-Shot)	pos
Natural language analysis	Information extraction	Relation extraction	Relation extraction	TACRED	2021-09	NLI_DeBERTa model in \'Label Verbalization and Entailment for Effective Zero- and Few-Shot Relation Extraction\'	69.0	F1 (5% Few-Shot)	pos
Natural language analysis	Information extraction	Relation extraction	Relation extraction	TACRED	2019-06	BERTEM+MTB model in \'Matching the Blanks: Distributional Similarity for Relation Learning\'	43.4	F1 (1% Few-Shot)	pos
Natural language analysis	Information extraction	Relation extraction	Relation extraction	TACRED	2021-09	NLI_DeBERTa model in \'Label Verbalization and Entailment for Effective Zero- and Few-Shot Relation Extraction\'	63.7	F1 (1% Few-Shot)	pos
Natural language analysis	Information extraction	Relation extraction	Relation extraction	TACRED	2021-09	NLI_DeBERTa model in \'Label Verbalization and Entailment for Effective Zero- and Few-Shot Relation Extraction\'	62.8	F1 (Zero-Shot)	pos
Natural language analysis	Information extraction	Relation extraction	Relation extraction	Wikipedia-Wikidata relations	2017-09	ContextAtt model in \'Context-Aware Representations for Knowledge Base Relation Extraction\'	-0.159	Error rate	neg
Natural language analysis	Information extraction	Relation extraction	Relation extraction	WLPC	2019-04	DyGIE model in \'A General Framework for Information Extraction using Dynamic Span Graphs\'	64.1	F1	pos
Natural language analysis	Information extraction	Relation extraction	Relation extraction	WLPC	2019-11	SpanRel model in \'Generalizing Natural Language Analysis through Span-relation Representations\'	65.5	F1	pos
Natural language analysis	Information extraction	Relation extraction	Relation extraction	GAD	2020-07	PubMedBERT uncased model in \'Domain-Specific Language Model Pretraining for Biomedical Natural Language Processing\'	82.34	Micro F1	pos
Natural language analysis	Information extraction	Relation extraction	Relation extraction	GAD	2022-03	BioLinkBERT (large) model in \'LinkBERT: Pretraining Language Models with Document Links\'	84.9	Micro F1	pos
Natural language analysis	Information extraction	Relation extraction	Relation extraction	GAD	2021-04	KeBioLM model in \'Improving Biomedical Pretrained Language Models with Knowledge\'	84.3	F1	pos
Natural language analysis	Information extraction	Relation extraction	Relation extraction	GAD	2022-03	BioLinkBERT (large) model in \'LinkBERT: Pretraining Language Models with Document Links\'	84.9	F1	pos
Natural language analysis	Information extraction	Relation extraction	Relation extraction	MUC6	2018-10	iDepNN model in \'Neural Relation Extraction Within and Across Sentence Boundaries\'	0.94	Average F1	pos
Natural language analysis	Information extraction	Relation extraction	Relation extraction	SciERC	2019-03	SciBERT (SciVocab) model in \'SciBERT: A Pretrained Language Model for Scientific Text\'	74.64	F1	pos
Natural language analysis	Information extraction	Relation extraction	Relation extraction	SciERC	2021-08	PFN model in \'A Partition Filter Network for Joint Entity and Relation Extraction\'	38.4	RE+ Micro F1	pos
Natural language analysis	Information extraction	Relation extraction	Relation extraction	SciERC	2021-08	PFN model in \'A Partition Filter Network for Joint Entity and Relation Extraction\'	66.8	NER Micro F1	pos
Natural language analysis	Information extraction	Relation extraction	Relation extraction	Dataset: Relationship extraction for knowledge graph creation from biomedical literature (Gene-Disease relationships) n	2022-01	DistilBERT model in \'Relationship extraction for knowledge graph creation from biomedical literature\'	89.0	F1	pos
Natural language analysis	Information extraction	Relation extraction	Relation extraction	ACE 2004	2014-06	Joint w/ Global model in \'Incremental Joint Extraction of Entity Mentions and Relations\'	45.3	RE+ Micro F1	pos
Natural language analysis	Information extraction	Relation extraction	Relation extraction	ACE 2004	2016-01	SPTree model in \'End-to-End Relation Extraction using LSTMs on Sequences and Tree Structures\'	48.4	RE+ Micro F1	pos
Natural language analysis	Information extraction	Relation extraction	Relation extraction	ACE 2004	2019-05	Multi-turn QA model in \'Entity-Relation Extraction as Multi-Turn Question Answering\'	49.4	RE+ Micro F1	pos
Natural language analysis	Information extraction	Relation extraction	Relation extraction	ACE 2004	2020-10	Ours: cross-sentence ALB model in \'A Frustratingly Easy Approach for Entity and Relation Extraction\'	62.2	RE+ Micro F1	pos
Natural language analysis	Information extraction	Relation extraction	Relation extraction	ACE 2004	2021-08	PFN model in \'A Partition Filter Network for Joint Entity and Relation Extraction\'	62.5	RE+ Micro F1	pos
Natural language analysis	Information extraction	Relation extraction	Relation extraction	ACE 2004	2021-09	PL-Marker model in \'Packed Levitated Marker for Entity and Relation Extraction\'	66.5	RE+ Micro F1	pos
Natural language analysis	Information extraction	Relation extraction	Relation extraction	ACE 2004	2014-06	Joint w/ Global model in \'Incremental Joint Extraction of Entity Mentions and Relations\'	48.3	RE Micro F1	pos
Natural language analysis	Information extraction	Relation extraction	Relation extraction	ACE 2004	2017-07	Attention model in \'Going out on a limb: Joint Extraction of Entity Mentions and Relations without Dependency Trees\'	49.3	RE Micro F1	pos
Natural language analysis	Information extraction	Relation extraction	Relation extraction	ACE 2004	2019-04	DyGIE model in \'A General Framework for Information Extraction using Dynamic Span Graphs\'	59.7	RE Micro F1	pos
Natural language analysis	Information extraction	Relation extraction	Relation extraction	ACE 2004	2020-10	Ours: cross-sentence ALB model in \'A Frustratingly Easy Approach for Entity and Relation Extraction\'	66.1	RE Micro F1	pos
Natural language analysis	Information extraction	Relation extraction	Relation extraction	ACE 2004	2021-09	PL-Marker model in \'Packed Levitated Marker for Entity and Relation Extraction\'	69.7	RE Micro F1	pos
Natural language analysis	Information extraction	Relation extraction	Relation extraction	ACE 2004	2014-06	Joint w/ Global model in \'Incremental Joint Extraction of Entity Mentions and Relations\'	79.7	NER Micro F1	pos
Natural language analysis	Information extraction	Relation extraction	Relation extraction	ACE 2004	2016-01	SPTree model in \'End-to-End Relation Extraction using LSTMs on Sequences and Tree Structures\'	81.8	NER Micro F1	pos
Natural language analysis	Information extraction	Relation extraction	Relation extraction	ACE 2004	2019-04	DyGIE model in \'A General Framework for Information Extraction using Dynamic Span Graphs\'	87.4	NER Micro F1	pos
Natural language analysis	Information extraction	Relation extraction	Relation extraction	ACE 2004	2020-10	Ours: cross-sentence ALB model in \'A Frustratingly Easy Approach for Entity and Relation Extraction\'	90.3	NER Micro F1	pos
Natural language analysis	Information extraction	Relation extraction	Relation extraction	ACE 2004	2021-09	PL-Marker model in \'Packed Levitated Marker for Entity and Relation Extraction\'	90.4	NER Micro F1	pos
Natural language analysis	Information extraction	Relation extraction	Relation extraction	SemEval 2018 Task 10	2018-04	Gradient boosting with co-occurrence count features and JoBimText features model in \'BomJi at SemEval-2018 Task 10: Combining Vector-, Pattern- and Graph-based Information to Identify Discriminative Attributes\'	0.73	F1-Score	pos
Natural language analysis	Information extraction	Relation extraction	Relation extraction	SemEval 2018 Task 10	2018-06	SVM with GloVe model in \'SUNNYNLP at SemEval-2018 Task 10: A Support-Vector-Machine-Based Method for Detecting Semantic Difference using Taxonomy and Word Embedding Features\'	0.76	F1-Score	pos
Natural language analysis	Information extraction	Relation extraction	Relation extraction	GDA	2020-05	LSR w/o MDP Nodes model in \'Reasoning with Latent Structure Refinement for Document-Level Relation Extraction\'	82.2	F1	pos
Natural language analysis	Information extraction	Relation extraction	Relation extraction	GDA	2020-10	SciBERT-ATLOPBASE model in \'Document-Level Relation Extraction with Adaptive Thresholding and Localized Context Pooling\'	83.9	F1	pos
Natural language analysis	Information extraction	Relation extraction	Relation extraction	GDA	2021-06	DocuNet-SciBERTbase model in \'Document-level Relation Extraction as Semantic Segmentation\'	85.3	F1	pos
Natural language analysis	Information extraction	Relation extraction	Relation extraction	GDA	2021-09	SAISORE+CR+ET-SciBERT model in \'SAIS: Supervising and Augmenting Intermediate Steps for Document-Level Relation Extraction\'	87.1	F1	pos
Natural language analysis	Information extraction	Relation extraction	Relation extraction	2010 i2b2/VA	2021-12	Spark NLP model in \'Deeper Clinical Document Understanding Using Relation Extraction\'	69.1	Macro F1	pos
Natural language analysis	Information extraction	Relation extraction	Relation extraction	DuIE	2020-08	BiTT model in \'BiTT: Bidirectional Tree Tagging for Joint Extraction of Overlapping Entities and Relations\'	76.9	F1	pos
Natural language analysis	Information extraction	Relation extraction	Relation extraction	ACE 2005	2021-06	HySPA (ours) w/ RoBERTa model in \'HySPA: Hybrid Span Generation for Scalable Text-to-Graph Extraction\'	68.2	Relation F1	pos
Natural language analysis	Information extraction	Relation extraction	Relation extraction	ACE 2005	2014-06	Joint w/ Global model in \'Incremental Joint Extraction of Entity Mentions and Relations\'	49.5	RE+ Micro F1	pos
Natural language analysis	Information extraction	Relation extraction	Relation extraction	ACE 2005	2016-01	SPTree model in \'End-to-End Relation Extraction using LSTMs on Sequences and Tree Structures\'	55.6	RE+ Micro F1	pos
Natural language analysis	Information extraction	Relation extraction	Relation extraction	ACE 2005	2017-09	Global model in \'End-to-End Neural Relation Extraction with Global Optimization\'	57.5	RE+ Micro F1	pos
Natural language analysis	Information extraction	Relation extraction	Relation extraction	ACE 2005	2018-10	MRT model in \'Extracting Entities and Relations with Joint Minimum Risk Training\'	59.6	RE+ Micro F1	pos
Natural language analysis	Information extraction	Relation extraction	Relation extraction	ACE 2005	2019-05	Multi-turn QA model in \'Entity-Relation Extraction as Multi-Turn Question Answering\'	60.2	RE+ Micro F1	pos
Natural language analysis	Information extraction	Relation extraction	Relation extraction	ACE 2005	2020-07	MRC4ERE++ model in \'Asking Effective and Diverse Questions: A Machine Reading Comprehension based Framework for Joint Entity-Relation Extraction\'	62.1	RE+ Micro F1	pos
Natural language analysis	Information extraction	Relation extraction	Relation extraction	ACE 2005	2020-10	Ours: cross-sentence ALB model in \'A Frustratingly Easy Approach for Entity and Relation Extraction\'	67.0	RE+ Micro F1	pos
Natural language analysis	Information extraction	Relation extraction	Relation extraction	ACE 2005	2021-09	PL-Marker model in \'Packed Levitated Marker for Entity and Relation Extraction\'	71.1	RE+ Micro F1	pos
Natural language analysis	Information extraction	Relation extraction	Relation extraction	ACE 2005	2014-06	Joint w/ Global model in \'Incremental Joint Extraction of Entity Mentions and Relations\'	52.1	RE Micro F1	pos
Natural language analysis	Information extraction	Relation extraction	Relation extraction	ACE 2005	2017-07	Attention model in \'Going out on a limb: Joint Extraction of Entity Mentions and Relations without Dependency Trees\'	55.9	RE Micro F1	pos
Natural language analysis	Information extraction	Relation extraction	Relation extraction	ACE 2005	2018-11	Hierarchical Multi-task model in \'A Hierarchical Multi-task Approach for Learning Embeddings from Semantic Tasks\'	62.7	RE Micro F1	pos
Natural language analysis	Information extraction	Relation extraction	Relation extraction	ACE 2005	2019-04	DyGIE model in \'A General Framework for Information Extraction using Dynamic Span Graphs\'	63.2	RE Micro F1	pos
Natural language analysis	Information extraction	Relation extraction	Relation extraction	ACE 2005	2019-09	DYGIE++ model in \'Entity, Relation, and Event Extraction with Contextualized Span Representations\'	63.4	RE Micro F1	pos
Natural language analysis	Information extraction	Relation extraction	Relation extraction	ACE 2005	2020-10	Ours: cross-sentence ALB model in \'A Frustratingly Easy Approach for Entity and Relation Extraction\'	69.4	RE Micro F1	pos
Natural language analysis	Information extraction	Relation extraction	Relation extraction	ACE 2005	2021-09	PL-Marker model in \'Packed Levitated Marker for Entity and Relation Extraction\'	73.0	RE Micro F1	pos
Natural language analysis	Information extraction	Relation extraction	Relation extraction	ACE 2005	2014-06	Joint w/ Global model in \'Incremental Joint Extraction of Entity Mentions and Relations\'	80.8	NER Micro F1	pos
Natural language analysis	Information extraction	Relation extraction	Relation extraction	ACE 2005	2016-01	SPTree model in \'End-to-End Relation Extraction using LSTMs on Sequences and Tree Structures\'	83.4	NER Micro F1	pos
Natural language analysis	Information extraction	Relation extraction	Relation extraction	ACE 2005	2017-09	Global model in \'End-to-End Neural Relation Extraction with Global Optimization\'	83.6	NER Micro F1	pos
Natural language analysis	Information extraction	Relation extraction	Relation extraction	ACE 2005	2018-11	Hierarchical Multi-task model in \'A Hierarchical Multi-task Approach for Learning Embeddings from Semantic Tasks\'	87.5	NER Micro F1	pos
Natural language analysis	Information extraction	Relation extraction	Relation extraction	ACE 2005	2019-04	DyGIE model in \'A General Framework for Information Extraction using Dynamic Span Graphs\'	88.4	NER Micro F1	pos
Natural language analysis	Information extraction	Relation extraction	Relation extraction	ACE 2005	2019-09	DYGIE++ model in \'Entity, Relation, and Event Extraction with Contextualized Span Representations\'	88.6	NER Micro F1	pos
Natural language analysis	Information extraction	Relation extraction	Relation extraction	ACE 2005	2020-10	Ours: cross-sentence ALB model in \'A Frustratingly Easy Approach for Entity and Relation Extraction\'	90.9	NER Micro F1	pos
Natural language analysis	Information extraction	Relation extraction	Relation extraction	ACE 2005	2021-09	PL-Marker model in \'Packed Levitated Marker for Entity and Relation Extraction\'	91.1	NER Micro F1	pos
Natural language analysis	Information extraction	Relation extraction	Relation extraction	ACE 2005	2015-05	FCM model in \'Improved Relation Extraction with Feature-Rich Compositional Embedding Models\'	58.2	Relation classification F1	pos
Natural language analysis	Information extraction	Relation extraction	Relation extraction	ACE 2005	2015-06	CNN model in \'Relation Extraction: Perspective from Convolutional Neural Networks\'	61.3	Relation classification F1	pos
Natural language analysis	Information extraction	Relation extraction	Relation extraction	ACE 2005	2015-11	RNN+CNN model in \'Combining Neural Networks and Log-linear Models to Improve Relation Extraction\'	67.7	Relation classification F1	pos
Natural language analysis	Information extraction	Relation extraction	Relation extraction	ACE 2005	2019-11	Dual Pointer Network model in \'Relation Extraction among Multiple Entities Using a Dual Pointer Network with a Multi-Head Attention Mechanism\'	80.5	Relation classification F1	pos
Natural language analysis	Information extraction	Relation extraction	Relation extraction	ACE 2005	2021-03	Dual Pointer Network(multi-head) model in \'Dual Pointer Network for Fast Extraction of Multiple Relations in a Sentence\'	80.8	Relation classification F1	pos
Natural language analysis	Information extraction	Relation extraction	Relation extraction	JNLPBA	2019-03	SciBERT (SciVocab) model in \'SciBERT: A Pretrained Language Model for Scientific Text\'	76.09	F1	pos
Natural language analysis	Information extraction	Relation extraction	Relation extraction	NYT21	2021-05	ReRe model in \'Revisiting the Negative Data of Distantly Supervised Relation Extraction\'	59.62	F1	pos
Natural language analysis	Information extraction	Relation extraction	Relation extraction	DocRED	2019-06	BiLSTM model in \'DocRED: A Large-Scale Document-Level Relation Extraction Dataset\'	51.06	F1	pos
Natural language analysis	Information extraction	Relation extraction	Relation extraction	DocRED	2019-09	Two-Step+BERT-base model in \'Fine-tune Bert for DocRED with Two-step Process\'	53.92	F1	pos
Natural language analysis	Information extraction	Relation extraction	Relation extraction	DocRED	2020-03	HIN-BERT-base model in \'HIN: Hierarchical Inference Network for Document-Level Relation Extraction\'	55.6	F1	pos
Natural language analysis	Information extraction	Relation extraction	Relation extraction	DocRED	2020-04	CorefRoBERTa-large model in \'Coreferential Reasoning Learning for Language Representation\'	60.25	F1	pos
Natural language analysis	Information extraction	Relation extraction	Relation extraction	DocRED	2020-08	E2GRE-RoBERTa-large model in \'Entity and Evidence Guided Relation Extraction for DocRED\'	62.5	F1	pos
Natural language analysis	Information extraction	Relation extraction	Relation extraction	DocRED	2020-09	GAIN-BERT-large model in \'Double Graph Based Reasoning for Document-level Relation Extraction\'	62.76	F1	pos
Natural language analysis	Information extraction	Relation extraction	Relation extraction	DocRED	2020-10	ATLOP-RoBERTa-large model in \'Document-Level Relation Extraction with Adaptive Thresholding and Localized Context Pooling\'	63.4	F1	pos
Natural language analysis	Information extraction	Relation extraction	Relation extraction	DocRED	2021-02	SSAN-RoBERTa-large+Adaptation model in \'Entity Structure Within and Throughout: Modeling Mention Dependencies for Document-Level Relation Extraction\'	65.92	F1	pos
Natural language analysis	Information extraction	Relation extraction	Relation extraction	DocRED	2022-03	KD-Rb-l model in \'Document-Level Relation Extraction with Adaptive Focal Loss and Knowledge Distillation\'	67.28	F1	pos
Natural language analysis	Information extraction	Relation extraction	Relation extraction	DocRED	2019-06	BiLSTM model in \'DocRED: A Large-Scale Document-Level Relation Extraction Dataset\'	44.73	Ign F1	pos
Natural language analysis	Information extraction	Relation extraction	Relation extraction	DocRED	2019-09	BERT-base model in \'Fine-tune Bert for DocRED with Two-step Process\'	56.17	Ign F1	pos
Natural language analysis	Information extraction	Relation extraction	Relation extraction	DocRED	2020-04	CorefRoBERTa-large model in \'Coreferential Reasoning Learning for Language Representation\'	57.9	Ign F1	pos
Natural language analysis	Information extraction	Relation extraction	Relation extraction	DocRED	2020-08	E2GRE-RoBERTa-large model in \'Entity and Evidence Guided Relation Extraction for DocRED\'	60.3	Ign F1	pos
Natural language analysis	Information extraction	Relation extraction	Relation extraction	DocRED	2020-09	GAIN-BERT-large model in \'Double Graph Based Reasoning for Document-level Relation Extraction\'	60.31	Ign F1	pos
Natural language analysis	Information extraction	Relation extraction	Relation extraction	DocRED	2020-10	ATLOP-RoBERTa-large model in \'Document-Level Relation Extraction with Adaptive Thresholding and Localized Context Pooling\'	61.39	Ign F1	pos
Natural language analysis	Information extraction	Relation extraction	Relation extraction	DocRED	2021-02	SSAN-RoBERTa-large+Adaptation model in \'Entity Structure Within and Throughout: Modeling Mention Dependencies for Document-Level Relation Extraction\'	63.78	Ign F1	pos
Natural language analysis	Information extraction	Relation extraction	Relation extraction	DocRED	2022-03	KD-Rb-l model in \'Document-Level Relation Extraction with Adaptive Focal Loss and Knowledge Distillation\'	65.24	Ign F1	pos
Natural language analysis	Information extraction	Relation extraction	Relation extraction	FewRel	2019-05	ERNIE model in \'ERNIE: Enhanced Language Representation with Informative Entities\'	88.32	F1	pos
Natural language analysis	Information extraction	Relation extraction	Relation extraction	FewRel	2019-05	ERNIE model in \'ERNIE: Enhanced Language Representation with Informative Entities\'	88.49	Precision	pos
Natural language analysis	Information extraction	Relation extraction	Relation extraction	FewRel	2019-05	ERNIE model in \'ERNIE: Enhanced Language Representation with Informative Entities\'	88.44	Recall	pos
Natural language analysis	Information extraction	Relation extraction	Relation extraction	DDI	2020-07	PubMedBERT uncased model in \'Domain-Specific Language Model Pretraining for Biomedical Natural Language Processing\'	82.36	Micro F1	pos
Natural language analysis	Information extraction	Relation extraction	Relation extraction	DDI	2022-03	BioLinkBERT (large) model in \'LinkBERT: Pretraining Language Models with Document Links\'	83.35	Micro F1	pos
Natural language analysis	Information extraction	Relation extraction	Relation extraction	DDI	2021-04	KeBioLM model in \'Improving Biomedical Pretrained Language Models with Knowledge\'	81.9	F1	pos
Natural language analysis	Information extraction	Relation extraction	Relation extraction	DDI	2022-03	BioLinkBERT (large) model in \'LinkBERT: Pretraining Language Models with Document Links\'	83.35	F1	pos
Natural language analysis	Information extraction	Relation extraction	Relation extraction	NYT29	2018-11	HRLRE model in \'A Hierarchical Framework for Relation Extraction with Reinforcement Learning\'	64.3	F1	pos
Natural language analysis	Information extraction	Relation extraction	Relation extraction	NYT29	2019-11	WDec model in \'Effective Modeling of Encoder-Decoder Architecture for Joint Entity and Relation Extraction\'	71.6	F1	pos
Natural language analysis	Information extraction	Relation extraction	Relation extraction	NYT24	2018-11	HRLRE model in \'A Hierarchical Framework for Relation Extraction with Reinforcement Learning\'	77.6	F1	pos
Natural language analysis	Information extraction	Relation extraction	Relation extraction	NYT24	2019-11	WDec model in \'Effective Modeling of Encoder-Decoder Architecture for Joint Entity and Relation Extraction\'	84.4	F1	pos
Natural language analysis	Information extraction	Relation extraction	Relation extraction	CoNLL04	2018-04	multi-head model in \'Joint entity recognition and relation extraction as a multi-head selection problem\'	83.9	NER Macro F1	pos
Natural language analysis	Information extraction	Relation extraction	Relation extraction	CoNLL04	2018-12	Biaffine attention model in \'End-to-end neural relation extraction using deep biaffine attention\'	86.2	NER Macro F1	pos
Natural language analysis	Information extraction	Relation extraction	Relation extraction	CoNLL04	2019-09	SpERT model in \'Span-based Joint Entity and Relation Extraction with Transformer Pre-training\'	86.25	NER Macro F1	pos
Natural language analysis	Information extraction	Relation extraction	Relation extraction	CoNLL04	2020-02	Deeper model in \'Deeper Task-Specificity Improves Joint Entity and Relation Extraction\'	87.0	NER Macro F1	pos
Natural language analysis	Information extraction	Relation extraction	Relation extraction	CoNLL04	2014-10	Table Representation model in \'Modeling Joint Entity and Relation Extraction with Table Representation\'	61.0	RE+ Micro F1	pos
Natural language analysis	Information extraction	Relation extraction	Relation extraction	CoNLL04	2017-09	Global model in \'End-to-End Neural Relation Extraction with Global Optimization\'	67.8	RE+ Micro F1	pos
Natural language analysis	Information extraction	Relation extraction	Relation extraction	CoNLL04	2019-05	Multi-turn QA model in \'Entity-Relation Extraction as Multi-Turn Question Answering\'	68.9	RE+ Micro F1	pos
Natural language analysis	Information extraction	Relation extraction	Relation extraction	CoNLL04	2019-09	SpERT model in \'Span-based Joint Entity and Relation Extraction with Transformer Pre-training\'	71.47	RE+ Micro F1	pos
Natural language analysis	Information extraction	Relation extraction	Relation extraction	CoNLL04	2020-10	Table-Sequence model in \'Two are Better than One: Joint Entity and Relation Extraction with Table-Sequence Encoders\'	73.6	RE+ Micro F1	pos
Natural language analysis	Information extraction	Relation extraction	Relation extraction	CoNLL04	2021-10	REBEL model in \'REBEL: Relation Extraction By End-to-end Language generation\'	75.4	RE+ Micro F1	pos
Natural language analysis	Information extraction	Relation extraction	Relation extraction	CoNLL04	2014-10	Table Representation model in \'Modeling Joint Entity and Relation Extraction with Table Representation\'	80.7	NER Micro F1	pos
Natural language analysis	Information extraction	Relation extraction	Relation extraction	CoNLL04	2017-09	Global model in \'End-to-End Neural Relation Extraction with Global Optimization\'	85.6	NER Micro F1	pos
Natural language analysis	Information extraction	Relation extraction	Relation extraction	CoNLL04	2019-05	Multi-turn QA model in \'Entity-Relation Extraction as Multi-Turn Question Answering\'	87.8	NER Micro F1	pos
Natural language analysis	Information extraction	Relation extraction	Relation extraction	CoNLL04	2019-09	SpERT model in \'Span-based Joint Entity and Relation Extraction with Transformer Pre-training\'	88.94	NER Micro F1	pos
Natural language analysis	Information extraction	Relation extraction	Relation extraction	CoNLL04	2020-02	Deeper model in \'Deeper Task-Specificity Improves Joint Entity and Relation Extraction\'	89.78	NER Micro F1	pos
Natural language analysis	Information extraction	Relation extraction	Relation extraction	CoNLL04	2020-10	TablERT model in \'Named Entity Recognition and Relation Extraction using Enhanced Table Filling by Contextualized Representations\'	90.2	NER Micro F1	pos
Natural language analysis	Information extraction	Relation extraction	Relation extraction	CoNLL04	2021-01	TriMF model in \'A Trigger-Sense Memory Flow Framework for Joint Entity and Relation Extraction\'	90.3	NER Micro F1	pos
Natural language analysis	Information extraction	Relation extraction	Relation extraction	CoNLL04	2018-04	multi-head model in \'Joint entity recognition and relation extraction as a multi-head selection problem\'	62.04	RE+ Macro F1	pos
Natural language analysis	Information extraction	Relation extraction	Relation extraction	CoNLL04	2018-12	Biaffine attention model in \'End-to-end neural relation extraction using deep biaffine attention\'	64.4	RE+ Macro F1	pos
Natural language analysis	Information extraction	Relation extraction	Relation extraction	CoNLL04	2019-09	SpERT model in \'Span-based Joint Entity and Relation Extraction with Transformer Pre-training\'	72.87	RE+ Macro F1	pos
Natural language analysis	Information extraction	Relation extraction	Relation extraction	CoNLL04	2020-10	Table-Sequence model in \'Two are Better than One: Joint Entity and Relation Extraction with Table-Sequence Encoders\'	75.4	RE+ Macro F1	pos
Natural language analysis	Information extraction	Relation extraction	Relation extraction	CoNLL04	2021-10	REBEL model in \'REBEL: Relation Extraction By End-to-end Language generation\'	76.65	RE+ Macro F1	pos
Natural language analysis	Information extraction	Relation extraction	Relation extraction	NYT	2017-06	NovelTagging model in \'Joint Extraction of Entities and Relations Based on a Novel Tagging Scheme\'	42.0	F1	pos
Natural language analysis	Information extraction	Relation extraction	Relation extraction	NYT	2018-07	CopyRE MultiDecoder model in \'Extracting Relational Facts by an End-to-End Neural Model with Copy Mechanism\'	58.7	F1	pos
Natural language analysis	Information extraction	Relation extraction	Relation extraction	NYT	2019-09	HBT(CasRel) model in \'A Novel Cascade Binary Tagging Framework for Relational Triple Extraction\'	89.6	F1	pos
Natural language analysis	Information extraction	Relation extraction	Relation extraction	NYT	2020-10	PCNN+RL+HME model in \'RH-Net: Improving Neural Relation Extraction via Reinforcement Learning and Hierarchical Relational Searching\'	90.0	F1	pos
Natural language analysis	Information extraction	Relation extraction	Relation extraction	NYT	2020-11	SPN model in \'Joint Entity and Relation Extraction with Set Prediction Networks\'	92.5	F1	pos
Natural language analysis	Information extraction	Relation extraction	Relation extraction	NYT	2021-10	REBEL model in \'REBEL: Relation Extraction By End-to-end Language generation\'	93.4	F1	pos
Natural language analysis	Information extraction	Relation extraction	Relation extraction	NYT	2021-08	PFN model in \'A Partition Filter Network for Joint Entity and Relation Extraction\'	95.8	NER Micro F1	pos
Natural language analysis	Information extraction	Relation extraction	Relation extraction	NYT	2021-06	DIRECT model in \'Adjacency List Oriented Relational Fact Extraction via Adaptive Multi-task Learning\'	90.2	F1 (strict)	pos
Natural language analysis	Information extraction	Relation extraction	Relation extraction	NYT	2021-10	REBEL model in \'REBEL: Relation Extraction By End-to-end Language generation\'	92.0	F1 (strict)	pos
Natural language analysis	Information extraction	Relation extraction	Relationship extraction using distant supervision	NYT	2020-12	DocDS model in \'From Bag of Sentences to Document: Distantly Supervised Relation Extraction via Machine Reading Comprehension\'	0.595	PR AUC	pos
Natural language analysis	Information extraction	Relation extraction	Relationship extraction using distant supervision	NYT	2020-12	DocDS model in \'From Bag of Sentences to Document: Distantly Supervised Relation Extraction via Machine Reading Comprehension\'	0.939	P@100	pos
Natural language analysis	Information extraction	Relation extraction	Relationship extraction using distant supervision	NYT	2020-12	DocDS model in \'From Bag of Sentences to Document: Distantly Supervised Relation Extraction via Machine Reading Comprehension\'	0.889	P@200	pos
Natural language analysis	Information extraction	Relation extraction	Relationship extraction using distant supervision	NYT	2020-12	DocDS model in \'From Bag of Sentences to Document: Distantly Supervised Relation Extraction via Machine Reading Comprehension\'	0.873	P@300	pos
Natural language analysis	Information extraction	Relation extraction	Relationship extraction using distant supervision	New York Times Corpus	2018-08	BGRU-SET model in \'Neural Relation Extraction via Inner-Sentence Noise Reduction and Transfer Learning\'	0.39	AUC	pos
Natural language analysis	Information extraction	Relation extraction	Relationship extraction using distant supervision	New York Times Corpus	2021-02	REDSandT model in \'Improving Distantly-Supervised Relation Extraction through BERT-based Label & Instance Embeddings\'	0.424	AUC	pos
Natural language analysis	Information extraction	Relation extraction	Relationship extraction using distant supervision	New York Times Corpus	2021-05	CGRE model in \'Distantly-Supervised Long-Tailed Relation Extraction Using Constraint Graphs\'	0.52	AUC	pos
Natural language analysis	Information extraction	Relation extraction	Relationship extraction using distant supervision	New York Times Corpus	2015-09	PCNN model in \'Distant Supervision for Relation Extraction via Piecewise Convolutional Neural Networks\'	61.3	P-at-10%	pos
Natural language analysis	Information extraction	Relation extraction	Relationship extraction using distant supervision	New York Times Corpus	2018-04	BGWA model in \'Improving Distantly Supervised Relation Extraction using Word and Entity Based Attention\'	70.9	P-at-10%	pos
Natural language analysis	Information extraction	Relation extraction	Relationship extraction using distant supervision	New York Times Corpus	2021-05	CGRE model in \'Distantly-Supervised Long-Tailed Relation Extraction Using Constraint Graphs\'	84.5	P-at-10%	pos
Natural language analysis	Information extraction	Relation extraction	Relationship extraction using distant supervision	New York Times Corpus	2015-09	PCNN model in \'Distant Supervision for Relation Extraction via Piecewise Convolutional Neural Networks\'	46.5	P-at-30%	pos
Natural language analysis	Information extraction	Relation extraction	Relationship extraction using distant supervision	New York Times Corpus	2018-04	BGWA model in \'Improving Distantly Supervised Relation Extraction using Word and Entity Based Attention\'	52.4	P-at-30%	pos
Natural language analysis	Information extraction	Relation extraction	Relationship extraction using distant supervision	New York Times Corpus	2021-05	CGRE model in \'Distantly-Supervised Long-Tailed Relation Extraction Using Constraint Graphs\'	71.5	P-at-30%	pos
Natural language analysis	Information extraction	Relation extraction	Relationship extraction using distant supervision	New York Times Corpus	2018-08	BGRU-SET model in \'Neural Relation Extraction via Inner-Sentence Noise Reduction and Transfer Learning\'	0.39	Average Precision	pos
Natural language analysis	Information extraction	Relation extraction	Zero-shot Relation Triplet Extraction	Wiki-ZSL	2020-10	TableSequence model in \'Two are Better than One: Joint Entity and Relation Extraction with Table-Sequence Encoders\'	6.4	Avg. F1	pos
Natural language analysis	Information extraction	Relation extraction	Zero-shot Relation Triplet Extraction	Wiki-ZSL	2022-03	RelationPrompt model in \'RelationPrompt: Leveraging Prompts to Generate Synthetic Data for Zero-Shot Relation Triplet Extraction\'	31.19	Avg. F1	pos
Natural language analysis	Information extraction	Relation extraction	Zero-shot Relation Triplet Extraction	FewRel	2020-10	TableSequence model in \'Two are Better than One: Joint Entity and Relation Extraction with Table-Sequence Encoders\'	6.37	Avg. F1	pos
Natural language analysis	Information extraction	Relation extraction	Zero-shot Relation Triplet Extraction	FewRel	2022-03	RelationPrompt model in \'RelationPrompt: Leveraging Prompts to Generate Synthetic Data for Zero-Shot Relation Triplet Extraction\'	24.61	Avg. F1	pos
Natural language analysis	Information extraction	Scientific results extraction	Scientific results extraction	NLP-TDMS (Exp, arXiv only)	2019-06	TDMS-IE model in \'Identification of Tasks, Datasets, Evaluation Metrics, and Numeric Scores for Scientific Leaderboards Construction\'	8.8	Macro F1	pos
Natural language analysis	Information extraction	Scientific results extraction	Scientific results extraction	NLP-TDMS (Exp, arXiv only)	2020-04	AxCell model in \'AxCell: Automatic Extraction of Results from Machine Learning Papers\'	19.7	Macro F1	pos
Natural language analysis	Information extraction	Scientific results extraction	Scientific results extraction	NLP-TDMS (Exp, arXiv only)	2019-06	TDMS-IE model in \'Identification of Tasks, Datasets, Evaluation Metrics, and Numeric Scores for Scientific Leaderboards Construction\'	7.5	Micro F1	pos
Natural language analysis	Information extraction	Scientific results extraction	Scientific results extraction	NLP-TDMS (Exp, arXiv only)	2020-04	AxCell model in \'AxCell: Automatic Extraction of Results from Machine Learning Papers\'	25.8	Micro F1	pos
Natural language analysis	Information extraction	Scientific results extraction	Scientific results extraction	NLP-TDMS (Exp, arXiv only)	2019-06	TDMS-IE model in \'Identification of Tasks, Datasets, Evaluation Metrics, and Numeric Scores for Scientific Leaderboards Construction\'	9.5	Macro Precision	pos
Natural language analysis	Information extraction	Scientific results extraction	Scientific results extraction	NLP-TDMS (Exp, arXiv only)	2020-04	AxCell model in \'AxCell: Automatic Extraction of Results from Machine Learning Papers\'	20.2	Macro Precision	pos
Natural language analysis	Information extraction	Scientific results extraction	Scientific results extraction	NLP-TDMS (Exp, arXiv only)	2019-06	TDMS-IE model in \'Identification of Tasks, Datasets, Evaluation Metrics, and Numeric Scores for Scientific Leaderboards Construction\'	8.6	Macro Recall	pos
Natural language analysis	Information extraction	Scientific results extraction	Scientific results extraction	NLP-TDMS (Exp, arXiv only)	2020-04	AxCell model in \'AxCell: Automatic Extraction of Results from Machine Learning Papers\'	20.6	Macro Recall	pos
Natural language analysis	Information extraction	Scientific results extraction	Scientific results extraction	NLP-TDMS (Exp, arXiv only)	2019-06	TDMS-IE model in \'Identification of Tasks, Datasets, Evaluation Metrics, and Numeric Scores for Scientific Leaderboards Construction\'	6.8	Micro Precision	pos
Natural language analysis	Information extraction	Scientific results extraction	Scientific results extraction	NLP-TDMS (Exp, arXiv only)	2020-04	AxCell model in \'AxCell: Automatic Extraction of Results from Machine Learning Papers\'	27.4	Micro Precision	pos
Natural language analysis	Information extraction	Scientific results extraction	Scientific results extraction	NLP-TDMS (Exp, arXiv only)	2019-06	TDMS-IE model in \'Identification of Tasks, Datasets, Evaluation Metrics, and Numeric Scores for Scientific Leaderboards Construction\'	8.4	Micro Recall	pos
Natural language analysis	Information extraction	Scientific results extraction	Scientific results extraction	NLP-TDMS (Exp, arXiv only)	2020-04	AxCell model in \'AxCell: Automatic Extraction of Results from Machine Learning Papers\'	24.4	Micro Recall	pos
Natural language analysis	Information extraction	Scientific results extraction	Scientific results extraction	PWC Leaderboards (restricted)	2020-04	AxCell model in \'AxCell: Automatic Extraction of Results from Machine Learning Papers\'	21.1	Macro F1	pos
Natural language analysis	Information extraction	Scientific results extraction	Scientific results extraction	PWC Leaderboards (restricted)	2020-04	AxCell model in \'AxCell: Automatic Extraction of Results from Machine Learning Papers\'	28.7	Micro F1	pos
Natural language analysis	Information extraction	Scientific results extraction	Scientific results extraction	PWC Leaderboards (restricted)	2020-04	AxCell model in \'AxCell: Automatic Extraction of Results from Machine Learning Papers\'	24.0	Macro Precision	pos
Natural language analysis	Information extraction	Scientific results extraction	Scientific results extraction	PWC Leaderboards (restricted)	2020-04	AxCell model in \'AxCell: Automatic Extraction of Results from Machine Learning Papers\'	21.8	Macro Recall	pos
Natural language analysis	Information extraction	Scientific results extraction	Scientific results extraction	PWC Leaderboards (restricted)	2020-04	AxCell model in \'AxCell: Automatic Extraction of Results from Machine Learning Papers\'	37.4	Micro Precision	pos
Natural language analysis	Information extraction	Scientific results extraction	Scientific results extraction	PWC Leaderboards (restricted)	2020-04	AxCell model in \'AxCell: Automatic Extraction of Results from Machine Learning Papers\'	23.2	Micro Recall	pos
Natural language analysis	Information extraction	Temporal information extraction	Temporal Tagging	TempEval-3	2021-09	R2R model in \'BERT got a Date: Introducing Transformers to Temporal Tagging\'	90.43	Type	pos
Natural language analysis	Information extraction	Temporal information extraction	Temporal Tagging	TempEval-3	2021-09	R2R model in \'BERT got a Date: Introducing Transformers to Temporal Tagging\'	96.37	Strict Detection (Pr.)	pos
Natural language analysis	Information extraction	Temporal information extraction	Temporal Tagging	TempEval-3	2021-09	R2R model in \'BERT got a Date: Introducing Transformers to Temporal Tagging\'	96.37	Strict Detection (Re.)	pos
Natural language analysis	Information extraction	Temporal information extraction	Temporal Tagging	TempEval-3	2021-09	R2R model in \'BERT got a Date: Introducing Transformers to Temporal Tagging\'	96.37	Strict Detection (F1)	pos
Natural language analysis	Information extraction	Temporal information extraction	Temporal Tagging	TempEval-3	2021-09	B2B model in \'BERT got a Date: Introducing Transformers to Temporal Tagging\'	100.0	Relaxed Detection (Pr.)	pos
Natural language analysis	Information extraction	Temporal information extraction	Temporal Tagging	TempEval-3	2021-09	R2R model in \'BERT got a Date: Introducing Transformers to Temporal Tagging\'	100.0	Relaxed Detection (Re.)	pos
Natural language analysis	Information extraction	Temporal information extraction	Temporal Tagging	TempEval-3	2021-09	R2R model in \'BERT got a Date: Introducing Transformers to Temporal Tagging\'	100.0	Relaxed Detection (F1)	pos
Natural language analysis	Information extraction	Temporal information extraction	Temporal information extraction	TempEval-3	2013-06	ClearTK model in \'ClearTK-TimeML: A minimalist approach to TempEval 2013\'	30.98	Temporal awareness	pos
Natural language analysis	Information extraction	Temporal information extraction	Temporal information extraction	TempEval-3	2019-06	Ning et al. model in \'A Structured Learning Approach to Temporal Relation Extraction\'	67.2	Temporal awareness	pos
Natural language analysis	Information extraction	Temporal information extraction	Temporal information extraction	TimeBank	2014-01	CAEVO model in \'Dense Event Ordering with a Multi-Pass Architecture\'	0.507	F1 score	pos
Natural language analysis	Information extraction	Temporal information extraction	Temporal information extraction	TimeBank	2016-12	Catena model in \'CATENA: CAusal and TEmporal relation extraction from NAtural language texts\'	0.511	F1 score	pos
Natural language analysis	Information extraction	Term Extraction	Term Extraction	AWARE	2021-11	Baseline model in \'AWARE: Aspect-Based Sentiment Analysis Dataset of Apps Reviews for Requirements Elicitation\'	0.82	F1-Score	pos
Natural language analysis	Information extraction	Term Extraction	Term Extraction	SemEval 2014 Task 4 Laptop	2019-07	Seq2Seq4ATE model in \'Exploring Sequence-to-Sequence Learning in Aspect Term Extraction\'	0.8031	F1-Score	pos
Natural language analysis	Information extraction	Timex normalization	Timex normalization	TimeBank	2012-05	TIMEN model in \'TIMEN: An Open Temporal Expression Normalisation Resource\'	0.89	F1-Score	pos
Natural language analysis	Information extraction	Timex normalization	Timex normalization	PNT	2015-09	HeidelTime model in \'A Baseline Temporal Tagger for all Languages\'	0.74	F1-Score	pos
Natural language analysis	Information extraction	Timex normalization	Timex normalization	PNT	2018-01	Laparra et al. model in \'From Characters to Time Intervals: New Paradigms for Evaluation and Neural Parsing of Time Normalizations\'	0.764	F1-Score	pos
Natural language analysis	Information retrieval	Ad-hoc information retrieval	Ad-hoc information retrieval	TREC Robust04	2017-04	FNRM-RankProb_Embed model in \'Neural Ranking Models with Weak Supervision\'	0.2837	MAP	pos
Natural language analysis	Information retrieval	Ad-hoc information retrieval	Ad-hoc information retrieval	TREC Robust04	2018-10	SNRM-PRF model in \'From Neural Re-Ranking to Neural Ranking: Learning a Sparse Representation for Inverted Indexing\'	0.2971	MAP	pos
Natural language analysis	Information retrieval	Ad-hoc information retrieval	Ad-hoc information retrieval	TREC Robust04	2018-12	Anserini BM25+RM3 model in \'The Neural Hype and Comparisons Against Weak Baselines\'	0.302	MAP	pos
Natural language analysis	Information retrieval	Ad-hoc information retrieval	Ad-hoc information retrieval	TREC Robust04	2019-03	BERT FT(Microblog) model in \'Simple Applications of BERT for Ad Hoc Document Retrieval\'	0.3278	MAP	pos
Natural language analysis	Information retrieval	Ad-hoc information retrieval	Ad-hoc information retrieval	TREC Robust04	2020-03	monoT5-3B (zero-shot) model in \'Document Ranking with a Pretrained Sequence-to-Sequence Model\'	0.3876	MAP	pos
Natural language analysis	Information retrieval	Ad-hoc information retrieval	Ad-hoc information retrieval	TREC Robust04	2017-11	DRMM model in \'A Deep Relevance Matching Model for Ad-hoc Retrieval\'	0.431	nDCG-at-20	pos
Natural language analysis	Information retrieval	Ad-hoc information retrieval	Ad-hoc information retrieval	TREC Robust04	2018-09	POSIT-DRMM-MV model in \'Deep Relevance Ranking Using Enhanced Document-Query Interactions\'	0.464	nDCG-at-20	pos
Natural language analysis	Information retrieval	Ad-hoc information retrieval	Ad-hoc information retrieval	TREC Robust04	2019-04	CEDR-KNRM model in \'CEDR: Contextualized Embeddings for Document Ranking\'	0.5381	nDCG-at-20	pos
Natural language analysis	Information retrieval	Ad-hoc information retrieval	Ad-hoc information retrieval	TREC Robust04	2020-03	monoT5-3B (zero-shot) model in \'Document Ranking with a Pretrained Sequence-to-Sequence Model\'	0.6091	nDCG-at-20	pos
Natural language analysis	Information retrieval	Ad-hoc information retrieval	Ad-hoc information retrieval	TREC Robust04	2017-11	DRMM model in \'A Deep Relevance Matching Model for Ad-hoc Retrieval\'	0.382	P-at-20	pos
Natural language analysis	Information retrieval	Ad-hoc information retrieval	Ad-hoc information retrieval	TREC Robust04	2018-09	POSIT-DRMM-MV model in \'Deep Relevance Ranking Using Enhanced Document-Query Interactions\'	0.389	P-at-20	pos
Natural language analysis	Information retrieval	Ad-hoc information retrieval	Ad-hoc information retrieval	TREC Robust04	2018-10	NPRF-DRMM model in \'NPRF: A Neural Pseudo Relevance Feedback Framework for Ad-hoc Information Retrieval\'	0.4064	P-at-20	pos
Natural language analysis	Information retrieval	Ad-hoc information retrieval	Ad-hoc information retrieval	TREC Robust04	2019-03	BERT FT(Microblog) model in \'Simple Applications of BERT for Ad Hoc Document Retrieval\'	0.4287	P-at-20	pos
Natural language analysis	Information retrieval	Ad-hoc information retrieval	Ad-hoc information retrieval	TREC Robust04	2019-04	CEDR-KNRM model in \'CEDR: Contextualized Embeddings for Document Ranking\'	0.4667	P-at-20	pos
Natural language analysis	Information retrieval	Ad-hoc information retrieval	Ad-hoc information retrieval	TREC Robust04	2020-03	monoT5-3B (zero-shot) model in \'Document Ranking with a Pretrained Sequence-to-Sequence Model\'	0.5165	P-at-20	pos
Natural language analysis	Information retrieval	Ad-hoc information retrieval	Document ranking	DaReCzech	2021-12	Query-doc RobeCzech (Roberta-base) model in \'Siamese BERT-based Model for Web Search Relevance Ranking Evaluated on a New Czech Dataset\'	46.73	P-at-10	pos
Natural language analysis	Information retrieval	Ad-hoc information retrieval	Document ranking	ClueWeb09-B	2019-06	XLNet model in \'XLNet: Generalized Autoregressive Pretraining for Language Understanding\'	31.1	nDCG-at-20	pos
Natural language analysis	Information retrieval	Ad-hoc information retrieval	Document ranking	ClueWeb09-B	2019-06	XLNet model in \'XLNet: Generalized Autoregressive Pretraining for Language Understanding\'	20.28	ERR-at-20	pos
Natural language analysis	Information retrieval	Conversational response selection	Conversational response selection	RRS	2016-12	SMN model in \'Sequential Matching Network: A New Architecture for Multi-turn Response Selection in Retrieval-based Chatbots\'	0.501	MRR	pos
Natural language analysis	Information retrieval	Conversational response selection	Conversational response selection	RRS	2018-07	DAM model in \'Multi-Turn Response Selection for Chatbots with Deep Attention Matching Network\'	0.534	MRR	pos
Natural language analysis	Information retrieval	Conversational response selection	Conversational response selection	RRS	2019-08	BERT model in \'An Effective Domain Adaptive Post-Training Method for BERT in Response Selection\'	0.639	MRR	pos
Natural language analysis	Information retrieval	Conversational response selection	Conversational response selection	RRS	2020-04	SA-BERT+BERT-FP model in \'Speaker-Aware BERT for Multi-Turn Response Selection in Retrieval-Based Chatbots\'	0.715	MRR	pos
Natural language analysis	Information retrieval	Conversational response selection	Conversational response selection	RRS	2016-12	SMN model in \'Sequential Matching Network: A New Architecture for Multi-turn Response Selection in Retrieval-based Chatbots\'	0.309	P-at-1	pos
Natural language analysis	Information retrieval	Conversational response selection	Conversational response selection	RRS	2018-07	DAM model in \'Multi-Turn Response Selection for Chatbots with Deep Attention Matching Network\'	0.347	P-at-1	pos
Natural language analysis	Information retrieval	Conversational response selection	Conversational response selection	RRS	2019-08	BERT model in \'An Effective Domain Adaptive Post-Training Method for BERT in Response Selection\'	0.453	P-at-1	pos
Natural language analysis	Information retrieval	Conversational response selection	Conversational response selection	RRS	2020-04	SA-BERT+BERT-FP model in \'Speaker-Aware BERT for Multi-Turn Response Selection in Retrieval-Based Chatbots\'	0.555	P-at-1	pos
Natural language analysis	Information retrieval	Conversational response selection	Conversational response selection	RRS	2016-12	SMN model in \'Sequential Matching Network: A New Architecture for Multi-turn Response Selection in Retrieval-based Chatbots\'	0.487	MAP	pos
Natural language analysis	Information retrieval	Conversational response selection	Conversational response selection	RRS	2018-07	DAM model in \'Multi-Turn Response Selection for Chatbots with Deep Attention Matching Network\'	0.511	MAP	pos
Natural language analysis	Information retrieval	Conversational response selection	Conversational response selection	RRS	2019-08	BERT model in \'An Effective Domain Adaptive Post-Training Method for BERT in Response Selection\'	0.625	MAP	pos
Natural language analysis	Information retrieval	Conversational response selection	Conversational response selection	RRS	2020-04	SA-BERT+BERT-FP model in \'Speaker-Aware BERT for Multi-Turn Response Selection in Retrieval-Based Chatbots\'	0.701	MAP	pos
Natural language analysis	Information retrieval	Conversational response selection	Conversational response selection	RRS	2021-05	BERT-FP model in \'Fine-grained Post-training for Improving Retrieval-based Dialogue Systems\'	0.702	MAP	pos
Natural language analysis	Information retrieval	Conversational response selection	Conversational response selection	RRS	2016-12	SMN model in \'Sequential Matching Network: A New Architecture for Multi-turn Response Selection in Retrieval-based Chatbots\'	0.281	R10-at-1	pos
Natural language analysis	Information retrieval	Conversational response selection	Conversational response selection	RRS	2018-07	DAM model in \'Multi-Turn Response Selection for Chatbots with Deep Attention Matching Network\'	0.308	R10-at-1	pos
Natural language analysis	Information retrieval	Conversational response selection	Conversational response selection	RRS	2019-08	BERT model in \'An Effective Domain Adaptive Post-Training Method for BERT in Response Selection\'	0.404	R10-at-1	pos
Natural language analysis	Information retrieval	Conversational response selection	Conversational response selection	RRS	2020-04	SA-BERT+BERT-FP model in \'Speaker-Aware BERT for Multi-Turn Response Selection in Retrieval-Based Chatbots\'	0.497	R10-at-1	pos
Natural language analysis	Information retrieval	Conversational response selection	Conversational response selection	RRS	2016-12	SMN model in \'Sequential Matching Network: A New Architecture for Multi-turn Response Selection in Retrieval-based Chatbots\'	0.442	R10-at-2	pos
Natural language analysis	Information retrieval	Conversational response selection	Conversational response selection	RRS	2018-07	DAM model in \'Multi-Turn Response Selection for Chatbots with Deep Attention Matching Network\'	0.457	R10-at-2	pos
Natural language analysis	Information retrieval	Conversational response selection	Conversational response selection	RRS	2019-08	BERT model in \'An Effective Domain Adaptive Post-Training Method for BERT in Response Selection\'	0.606	R10-at-2	pos
Natural language analysis	Information retrieval	Conversational response selection	Conversational response selection	RRS	2020-04	SA-BERT+BERT-FP model in \'Speaker-Aware BERT for Multi-Turn Response Selection in Retrieval-Based Chatbots\'	0.685	R10-at-2	pos
Natural language analysis	Information retrieval	Conversational response selection	Conversational response selection	RRS	2021-05	BERT-FP model in \'Fine-grained Post-training for Improving Retrieval-based Dialogue Systems\'	0.708	R10-at-2	pos
Natural language analysis	Information retrieval	Conversational response selection	Conversational response selection	RRS	2016-12	SMN model in \'Sequential Matching Network: A New Architecture for Multi-turn Response Selection in Retrieval-based Chatbots\'	0.723	R10-at-5	pos
Natural language analysis	Information retrieval	Conversational response selection	Conversational response selection	RRS	2018-07	DAM model in \'Multi-Turn Response Selection for Chatbots with Deep Attention Matching Network\'	0.751	R10-at-5	pos
Natural language analysis	Information retrieval	Conversational response selection	Conversational response selection	RRS	2019-08	BERT model in \'An Effective Domain Adaptive Post-Training Method for BERT in Response Selection\'	0.875	R10-at-5	pos
Natural language analysis	Information retrieval	Conversational response selection	Conversational response selection	RRS	2020-04	SA-BERT+BERT-FP model in \'Speaker-Aware BERT for Multi-Turn Response Selection in Retrieval-Based Chatbots\'	0.931	R10-at-5	pos
Natural language analysis	Information retrieval	Conversational response selection	Conversational response selection	RRS Ranking Test	2019-04	Poly-encoder model in \'Poly-encoders: Transformer Architectures and Pre-training Strategies for Fast and Accurate Multi-sentence Scoring\'	0.765	NDCG@5	pos
Natural language analysis	Information retrieval	Conversational response selection	Conversational response selection	RRS Ranking Test	2019-04	Poly-encoder model in \'Poly-encoders: Transformer Architectures and Pre-training Strategies for Fast and Accurate Multi-sentence Scoring\'	0.679	NDCG@3	pos
Natural language analysis	Information retrieval	Conversational response selection	Conversational response selection	Advising Corpus	2019-01	CtxDec & -Rev model in \'Sequential Attention-based Network for Noetic End-to-End Response Selection\'	31.0	R-at-1	pos
Natural language analysis	Information retrieval	Conversational response selection	Conversational response selection	Advising Corpus	2019-01	CtxDec & -Rev model in \'Sequential Attention-based Network for Noetic End-to-End Response Selection\'	78.8	R-at-10	pos
Natural language analysis	Information retrieval	Conversational response selection	Conversational response selection	Advising Corpus	2019-01	CtxDec & -Rev model in \'Sequential Attention-based Network for Noetic End-to-End Response Selection\'	97.8	R@50	pos
Natural language analysis	Information retrieval	Conversational response selection	Conversational response selection	DSTC7 Ubuntu	2018-12	Sequential Inference Models model in \'Building Sequential Inference Models for End-to-End Response Selection\'	60.8	1-of-100 Accuracy	pos
Natural language analysis	Information retrieval	Conversational response selection	Conversational response selection	DSTC7 Ubuntu	2019-01	Sequential Attention-based Network model in \'Sequential Attention-based Network for Noetic End-to-End Response Selection\'	64.5	1-of-100 Accuracy	pos
Natural language analysis	Information retrieval	Conversational response selection	Conversational response selection	DSTC7 Ubuntu	2019-04	Bi-encoder (v2) model in \'Poly-encoders: Transformer Architectures and Pre-training Strategies for Fast and Accurate Multi-sentence Scoring\'	70.9	1-of-100 Accuracy	pos
Natural language analysis	Information retrieval	Conversational response selection	Conversational response selection	DSTC7 Ubuntu	2019-11	Multi-context ConveRT model in \'ConveRT: Efficient and Accurate Conversational Representations from Transformers\'	71.2	1-of-100 Accuracy	pos
Natural language analysis	Information retrieval	Conversational response selection	Conversational response selection	PolyAI AmazonQA	2019-04	PolyAI Encoder model in \'A Repository of Conversational Datasets\'	71.3	1-of-100 Accuracy	pos
Natural language analysis	Information retrieval	Conversational response selection	Conversational response selection	PolyAI AmazonQA	2019-11	ConveRT model in \'ConveRT: Efficient and Accurate Conversational Representations from Transformers\'	84.3	1-of-100 Accuracy	pos
Natural language analysis	Information retrieval	Conversational response selection	Conversational response selection	Ubuntu Dialogue (v1, Ranking)	2015-06	Dual-LSTM model in \'The Ubuntu Dialogue Corpus: A Large Dataset for Research in Unstructured Multi-Turn Dialogue Systems\'	0.604	R10-at-1	pos
Natural language analysis	Information retrieval	Conversational response selection	Conversational response selection	Ubuntu Dialogue (v1, Ranking)	2015-10	Dual-BiLSTM model in \'Improved Deep Learning Baselines for Ubuntu Corpus Dialogs\'	0.63	R10-at-1	pos
Natural language analysis	Information retrieval	Conversational response selection	Conversational response selection	Ubuntu Dialogue (v1, Ranking)	2016-11	Multi-View model in \'Multi-view Response Selection for Human-Computer Conversation\'	0.662	R10-at-1	pos
Natural language analysis	Information retrieval	Conversational response selection	Conversational response selection	Ubuntu Dialogue (v1, Ranking)	2016-12	SMN model in \'Sequential Matching Network: A New Architecture for Multi-turn Response Selection in Retrieval-based Chatbots\'	0.726	R10-at-1	pos
Natural language analysis	Information retrieval	Conversational response selection	Conversational response selection	Ubuntu Dialogue (v1, Ranking)	2018-06	DUA model in \'Modeling Multi-turn Conversation with Deep Utterance Aggregation\'	0.752	R10-at-1	pos
Natural language analysis	Information retrieval	Conversational response selection	Conversational response selection	Ubuntu Dialogue (v1, Ranking)	2018-07	DAM model in \'Multi-Turn Response Selection for Chatbots with Deep Attention Matching Network\'	0.767	R10-at-1	pos
Natural language analysis	Information retrieval	Conversational response selection	Conversational response selection	Ubuntu Dialogue (v1, Ranking)	2019-01	ESIM model in \'Sequential Attention-based Network for Noetic End-to-End Response Selection\'	0.796	R10-at-1	pos
Natural language analysis	Information retrieval	Conversational response selection	Conversational response selection	Ubuntu Dialogue (v1, Ranking)	2019-04	Poly-encoder model in \'Poly-encoders: Transformer Architectures and Pre-training Strategies for Fast and Accurate Multi-sentence Scoring\'	0.882	R10-at-1	pos
Natural language analysis	Information retrieval	Conversational response selection	Conversational response selection	Ubuntu Dialogue (v1, Ranking)	2020-09	BERT-SL model in \'Learning an Effective Context-Response Matching Model with Self-Supervised Tasks for Retrieval-based Dialogues\'	0.884	R10-at-1	pos
Natural language analysis	Information retrieval	Conversational response selection	Conversational response selection	Ubuntu Dialogue (v1, Ranking)	2021-05	BERT-FP model in \'Fine-grained Post-training for Improving Retrieval-based Dialogue Systems\'	0.911	R10-at-1	pos
Natural language analysis	Information retrieval	Conversational response selection	Conversational response selection	Ubuntu Dialogue (v1, Ranking)	2015-06	Dual-LSTM model in \'The Ubuntu Dialogue Corpus: A Large Dataset for Research in Unstructured Multi-Turn Dialogue Systems\'	0.745	R10-at-2	pos
Natural language analysis	Information retrieval	Conversational response selection	Conversational response selection	Ubuntu Dialogue (v1, Ranking)	2015-10	Dual-BiLSTM model in \'Improved Deep Learning Baselines for Ubuntu Corpus Dialogs\'	0.78	R10-at-2	pos
Natural language analysis	Information retrieval	Conversational response selection	Conversational response selection	Ubuntu Dialogue (v1, Ranking)	2016-11	Multi-View model in \'Multi-view Response Selection for Human-Computer Conversation\'	0.801	R10-at-2	pos
Natural language analysis	Information retrieval	Conversational response selection	Conversational response selection	Ubuntu Dialogue (v1, Ranking)	2016-12	SMN model in \'Sequential Matching Network: A New Architecture for Multi-turn Response Selection in Retrieval-based Chatbots\'	0.822	R10-at-2	pos
Natural language analysis	Information retrieval	Conversational response selection	Conversational response selection	Ubuntu Dialogue (v1, Ranking)	2018-06	DUA model in \'Modeling Multi-turn Conversation with Deep Utterance Aggregation\'	0.868	R10-at-2	pos
Natural language analysis	Information retrieval	Conversational response selection	Conversational response selection	Ubuntu Dialogue (v1, Ranking)	2018-07	DAM model in \'Multi-Turn Response Selection for Chatbots with Deep Attention Matching Network\'	0.874	R10-at-2	pos
Natural language analysis	Information retrieval	Conversational response selection	Conversational response selection	Ubuntu Dialogue (v1, Ranking)	2019-01	ESIM model in \'Sequential Attention-based Network for Noetic End-to-End Response Selection\'	0.894	R10-at-2	pos
Natural language analysis	Information retrieval	Conversational response selection	Conversational response selection	Ubuntu Dialogue (v1, Ranking)	2019-04	Poly-encoder model in \'Poly-encoders: Transformer Architectures and Pre-training Strategies for Fast and Accurate Multi-sentence Scoring\'	0.949	R10-at-2	pos
Natural language analysis	Information retrieval	Conversational response selection	Conversational response selection	Ubuntu Dialogue (v1, Ranking)	2021-05	BERT-FP model in \'Fine-grained Post-training for Improving Retrieval-based Dialogue Systems\'	0.962	R10-at-2	pos
Natural language analysis	Information retrieval	Conversational response selection	Conversational response selection	Ubuntu Dialogue (v1, Ranking)	2015-06	Dual-LSTM model in \'The Ubuntu Dialogue Corpus: A Large Dataset for Research in Unstructured Multi-Turn Dialogue Systems\'	0.926	R10-at-5	pos
Natural language analysis	Information retrieval	Conversational response selection	Conversational response selection	Ubuntu Dialogue (v1, Ranking)	2015-10	Dual-BiLSTM model in \'Improved Deep Learning Baselines for Ubuntu Corpus Dialogs\'	0.944	R10-at-5	pos
Natural language analysis	Information retrieval	Conversational response selection	Conversational response selection	Ubuntu Dialogue (v1, Ranking)	2016-11	Multi-View model in \'Multi-view Response Selection for Human-Computer Conversation\'	0.951	R10-at-5	pos
Natural language analysis	Information retrieval	Conversational response selection	Conversational response selection	Ubuntu Dialogue (v1, Ranking)	2016-12	SMN model in \'Sequential Matching Network: A New Architecture for Multi-turn Response Selection in Retrieval-based Chatbots\'	0.96	R10-at-5	pos
Natural language analysis	Information retrieval	Conversational response selection	Conversational response selection	Ubuntu Dialogue (v1, Ranking)	2018-06	DUA model in \'Modeling Multi-turn Conversation with Deep Utterance Aggregation\'	0.962	R10-at-5	pos
Natural language analysis	Information retrieval	Conversational response selection	Conversational response selection	Ubuntu Dialogue (v1, Ranking)	2018-07	DAM model in \'Multi-Turn Response Selection for Chatbots with Deep Attention Matching Network\'	0.969	R10-at-5	pos
Natural language analysis	Information retrieval	Conversational response selection	Conversational response selection	Ubuntu Dialogue (v1, Ranking)	2019-01	ESIM model in \'Sequential Attention-based Network for Noetic End-to-End Response Selection\'	0.975	R10-at-5	pos
Natural language analysis	Information retrieval	Conversational response selection	Conversational response selection	Ubuntu Dialogue (v1, Ranking)	2019-04	Poly-encoder model in \'Poly-encoders: Transformer Architectures and Pre-training Strategies for Fast and Accurate Multi-sentence Scoring\'	0.99	R10-at-5	pos
Natural language analysis	Information retrieval	Conversational response selection	Conversational response selection	Ubuntu Dialogue (v1, Ranking)	2021-05	BERT-FP model in \'Fine-grained Post-training for Improving Retrieval-based Dialogue Systems\'	0.994	R10-at-5	pos
Natural language analysis	Information retrieval	Conversational response selection	Conversational response selection	Ubuntu Dialogue (v1, Ranking)	2015-06	Dual-LSTM model in \'The Ubuntu Dialogue Corpus: A Large Dataset for Research in Unstructured Multi-Turn Dialogue Systems\'	0.878	R2-at-1	pos
Natural language analysis	Information retrieval	Conversational response selection	Conversational response selection	Ubuntu Dialogue (v1, Ranking)	2015-10	Dual-BiLSTM model in \'Improved Deep Learning Baselines for Ubuntu Corpus Dialogs\'	0.895	R2-at-1	pos
Natural language analysis	Information retrieval	Conversational response selection	Conversational response selection	Ubuntu Dialogue (v1, Ranking)	2016-11	Multi-View model in \'Multi-view Response Selection for Human-Computer Conversation\'	0.908	R2-at-1	pos
Natural language analysis	Information retrieval	Conversational response selection	Conversational response selection	Ubuntu Dialogue (v1, Ranking)	2016-12	SMN model in \'Sequential Matching Network: A New Architecture for Multi-turn Response Selection in Retrieval-based Chatbots\'	0.926	R2-at-1	pos
Natural language analysis	Information retrieval	Conversational response selection	Conversational response selection	Ubuntu Dialogue (v1, Ranking)	2018-07	DAM model in \'Multi-Turn Response Selection for Chatbots with Deep Attention Matching Network\'	0.938	R2-at-1	pos
Natural language analysis	Information retrieval	Conversational response selection	Conversational response selection	Ubuntu Dialogue (v1, Ranking)	2019-01	IMN model in \'Interactive Matching Network for Multi-Turn Response Selection in Retrieval-Based Chatbots\'	0.946	R2-at-1	pos
Natural language analysis	Information retrieval	Conversational response selection	Conversational response selection	Ubuntu Dialogue (v1, Ranking)	2019-07	IoI-local model in \'One Time of Interaction May Not Be Enough: Go Deep with an Interaction-over-Interaction Network for Response Selection in Dialogues\'	0.947	R2-at-1	pos
Natural language analysis	Information retrieval	Conversational response selection	Conversational response selection	Ubuntu Dialogue (v1, Ranking)	2020-04	SA-BERT model in \'Speaker-Aware BERT for Multi-Turn Response Selection in Retrieval-Based Chatbots\'	0.965	R2-at-1	pos
Natural language analysis	Information retrieval	Conversational response selection	Conversational response selection	Ubuntu Dialogue (v1, Ranking)	2020-09	BERT-SL model in \'Learning an Effective Context-Response Matching Model with Self-Supervised Tasks for Retrieval-based Dialogues\'	0.975	R2-at-1	pos
Natural language analysis	Information retrieval	Conversational response selection	Conversational response selection	PolyAI Reddit	2018-02	ELMO model in \'Deep contextualized word representations\'	19.3	1-of-100 Accuracy	pos
Natural language analysis	Information retrieval	Conversational response selection	Conversational response selection	PolyAI Reddit	2018-03	USE model in \'Universal Sentence Encoder\'	47.7	1-of-100 Accuracy	pos
Natural language analysis	Information retrieval	Conversational response selection	Conversational response selection	PolyAI Reddit	2019-04	PolyAI Encoder model in \'A Repository of Conversational Datasets\'	61.3	1-of-100 Accuracy	pos
Natural language analysis	Information retrieval	Conversational response selection	Conversational response selection	PolyAI Reddit	2019-11	Multi-context ConveRT model in \'ConveRT: Efficient and Accurate Conversational Representations from Transformers\'	71.8	1-of-100 Accuracy	pos
Natural language analysis	Information retrieval	Conversational response selection	Conversational response selection	PolyAI OpenSubtitles	2019-04	PolyAI Encoder model in \'A Repository of Conversational Datasets\'	30.6	1-of-100 Accuracy	pos
Natural language analysis	Information retrieval	Conversational response selection	Conversational response selection	Douban	2016-12	SMN model in \'Sequential Matching Network: A New Architecture for Multi-turn Response Selection in Retrieval-based Chatbots\'	0.569	MRR	pos
Natural language analysis	Information retrieval	Conversational response selection	Conversational response selection	Douban	2018-06	DUA model in \'Modeling Multi-turn Conversation with Deep Utterance Aggregation\'	0.599	MRR	pos
Natural language analysis	Information retrieval	Conversational response selection	Conversational response selection	Douban	2018-07	DAM model in \'Multi-Turn Response Selection for Chatbots with Deep Attention Matching Network\'	0.601	MRR	pos
Natural language analysis	Information retrieval	Conversational response selection	Conversational response selection	Douban	2019-01	IMN model in \'Interactive Matching Network for Multi-Turn Response Selection in Retrieval-Based Chatbots\'	0.615	MRR	pos
Natural language analysis	Information retrieval	Conversational response selection	Conversational response selection	Douban	2019-04	Poly-encoder model in \'Poly-encoders: Transformer Architectures and Pre-training Strategies for Fast and Accurate Multi-sentence Scoring\'	0.65	MRR	pos
Natural language analysis	Information retrieval	Conversational response selection	Conversational response selection	Douban	2020-04	SA-BERT model in \'Speaker-Aware BERT for Multi-Turn Response Selection in Retrieval-Based Chatbots\'	0.659	MRR	pos
Natural language analysis	Information retrieval	Conversational response selection	Conversational response selection	Douban	2020-09	UMS_BERT+ model in \'Do Response Selection Models Really Know What\'s Next? Utterance Manipulation Strategies for Multi-turn Response Selection\'	0.664	MRR	pos
Natural language analysis	Information retrieval	Conversational response selection	Conversational response selection	Douban	2020-12	SA-BERT+HCL model in \'Dialogue Response Selection with Hierarchical Curriculum Learning\'	0.681	MRR	pos
Natural language analysis	Information retrieval	Conversational response selection	Conversational response selection	Douban	2016-12	SMN model in \'Sequential Matching Network: A New Architecture for Multi-turn Response Selection in Retrieval-based Chatbots\'	0.397	P-at-1	pos
Natural language analysis	Information retrieval	Conversational response selection	Conversational response selection	Douban	2018-06	DUA model in \'Modeling Multi-turn Conversation with Deep Utterance Aggregation\'	0.421	P-at-1	pos
Natural language analysis	Information retrieval	Conversational response selection	Conversational response selection	Douban	2018-07	DAM model in \'Multi-Turn Response Selection for Chatbots with Deep Attention Matching Network\'	0.427	P-at-1	pos
Natural language analysis	Information retrieval	Conversational response selection	Conversational response selection	Douban	2019-01	IMN model in \'Interactive Matching Network for Multi-Turn Response Selection in Retrieval-Based Chatbots\'	0.433	P-at-1	pos
Natural language analysis	Information retrieval	Conversational response selection	Conversational response selection	Douban	2019-04	Poly-encoder model in \'Poly-encoders: Transformer Architectures and Pre-training Strategies for Fast and Accurate Multi-sentence Scoring\'	0.475	P-at-1	pos
Natural language analysis	Information retrieval	Conversational response selection	Conversational response selection	Douban	2020-04	SA-BERT model in \'Speaker-Aware BERT for Multi-Turn Response Selection in Retrieval-Based Chatbots\'	0.496	P-at-1	pos
Natural language analysis	Information retrieval	Conversational response selection	Conversational response selection	Douban	2020-09	UMS_BERT+ model in \'Do Response Selection Models Really Know What\'s Next? Utterance Manipulation Strategies for Multi-turn Response Selection\'	0.499	P-at-1	pos
Natural language analysis	Information retrieval	Conversational response selection	Conversational response selection	Douban	2020-12	SA-BERT+HCL model in \'Dialogue Response Selection with Hierarchical Curriculum Learning\'	0.514	P-at-1	pos
Natural language analysis	Information retrieval	Conversational response selection	Conversational response selection	Douban	2016-12	SMN model in \'Sequential Matching Network: A New Architecture for Multi-turn Response Selection in Retrieval-based Chatbots\'	0.529	MAP	pos
Natural language analysis	Information retrieval	Conversational response selection	Conversational response selection	Douban	2018-06	DUA model in \'Modeling Multi-turn Conversation with Deep Utterance Aggregation\'	0.551	MAP	pos
Natural language analysis	Information retrieval	Conversational response selection	Conversational response selection	Douban	2019-01	IMN model in \'Interactive Matching Network for Multi-Turn Response Selection in Retrieval-Based Chatbots\'	0.57	MAP	pos
Natural language analysis	Information retrieval	Conversational response selection	Conversational response selection	Douban	2019-04	Poly-encoder model in \'Poly-encoders: Transformer Architectures and Pre-training Strategies for Fast and Accurate Multi-sentence Scoring\'	0.608	MAP	pos
Natural language analysis	Information retrieval	Conversational response selection	Conversational response selection	Douban	2020-04	SA-BERT model in \'Speaker-Aware BERT for Multi-Turn Response Selection in Retrieval-Based Chatbots\'	0.619	MAP	pos
Natural language analysis	Information retrieval	Conversational response selection	Conversational response selection	Douban	2020-09	UMS_BERT+ model in \'Do Response Selection Models Really Know What\'s Next? Utterance Manipulation Strategies for Multi-turn Response Selection\'	0.625	MAP	pos
Natural language analysis	Information retrieval	Conversational response selection	Conversational response selection	Douban	2020-12	SA-BERT+HCL model in \'Dialogue Response Selection with Hierarchical Curriculum Learning\'	0.639	MAP	pos
Natural language analysis	Information retrieval	Conversational response selection	Conversational response selection	Douban	2021-05	BERT-FP model in \'Fine-grained Post-training for Improving Retrieval-based Dialogue Systems\'	0.644	MAP	pos
Natural language analysis	Information retrieval	Conversational response selection	Conversational response selection	Douban	2016-12	SMN model in \'Sequential Matching Network: A New Architecture for Multi-turn Response Selection in Retrieval-based Chatbots\'	0.233	R10-at-1	pos
Natural language analysis	Information retrieval	Conversational response selection	Conversational response selection	Douban	2018-06	DUA model in \'Modeling Multi-turn Conversation with Deep Utterance Aggregation\'	0.243	R10-at-1	pos
Natural language analysis	Information retrieval	Conversational response selection	Conversational response selection	Douban	2018-07	DAM model in \'Multi-Turn Response Selection for Chatbots with Deep Attention Matching Network\'	0.254	R10-at-1	pos
Natural language analysis	Information retrieval	Conversational response selection	Conversational response selection	Douban	2019-01	IMN model in \'Interactive Matching Network for Multi-Turn Response Selection in Retrieval-Based Chatbots\'	0.262	R10-at-1	pos
Natural language analysis	Information retrieval	Conversational response selection	Conversational response selection	Douban	2019-04	Poly-encoder model in \'Poly-encoders: Transformer Architectures and Pre-training Strategies for Fast and Accurate Multi-sentence Scoring\'	0.299	R10-at-1	pos
Natural language analysis	Information retrieval	Conversational response selection	Conversational response selection	Douban	2020-04	SA-BERT model in \'Speaker-Aware BERT for Multi-Turn Response Selection in Retrieval-Based Chatbots\'	0.313	R10-at-1	pos
Natural language analysis	Information retrieval	Conversational response selection	Conversational response selection	Douban	2020-09	UMS_BERT+ model in \'Do Response Selection Models Really Know What\'s Next? Utterance Manipulation Strategies for Multi-turn Response Selection\'	0.318	R10-at-1	pos
Natural language analysis	Information retrieval	Conversational response selection	Conversational response selection	Douban	2020-12	SA-BERT+HCL model in \'Dialogue Response Selection with Hierarchical Curriculum Learning\'	0.33	R10-at-1	pos
Natural language analysis	Information retrieval	Conversational response selection	Conversational response selection	Douban	2016-12	SMN model in \'Sequential Matching Network: A New Architecture for Multi-turn Response Selection in Retrieval-based Chatbots\'	0.396	R10-at-2	pos
Natural language analysis	Information retrieval	Conversational response selection	Conversational response selection	Douban	2018-06	DUA model in \'Modeling Multi-turn Conversation with Deep Utterance Aggregation\'	0.421	R10-at-2	pos
Natural language analysis	Information retrieval	Conversational response selection	Conversational response selection	Douban	2019-01	IMN model in \'Interactive Matching Network for Multi-Turn Response Selection in Retrieval-Based Chatbots\'	0.452	R10-at-2	pos
Natural language analysis	Information retrieval	Conversational response selection	Conversational response selection	Douban	2019-04	Poly-encoder model in \'Poly-encoders: Transformer Architectures and Pre-training Strategies for Fast and Accurate Multi-sentence Scoring\'	0.494	R10-at-2	pos
Natural language analysis	Information retrieval	Conversational response selection	Conversational response selection	Douban	2020-12	SA-BERT+HCL model in \'Dialogue Response Selection with Hierarchical Curriculum Learning\'	0.531	R10-at-2	pos
Natural language analysis	Information retrieval	Conversational response selection	Conversational response selection	Douban	2021-05	BERT-FP model in \'Fine-grained Post-training for Improving Retrieval-based Dialogue Systems\'	0.542	R10-at-2	pos
Natural language analysis	Information retrieval	Conversational response selection	Conversational response selection	Douban	2016-12	SMN model in \'Sequential Matching Network: A New Architecture for Multi-turn Response Selection in Retrieval-based Chatbots\'	0.724	R10-at-5	pos
Natural language analysis	Information retrieval	Conversational response selection	Conversational response selection	Douban	2018-06	DUA model in \'Modeling Multi-turn Conversation with Deep Utterance Aggregation\'	0.78	R10-at-5	pos
Natural language analysis	Information retrieval	Conversational response selection	Conversational response selection	Douban	2019-01	IMN model in \'Interactive Matching Network for Multi-Turn Response Selection in Retrieval-Based Chatbots\'	0.789	R10-at-5	pos
Natural language analysis	Information retrieval	Conversational response selection	Conversational response selection	Douban	2019-04	Poly-encoder model in \'Poly-encoders: Transformer Architectures and Pre-training Strategies for Fast and Accurate Multi-sentence Scoring\'	0.822	R10-at-5	pos
Natural language analysis	Information retrieval	Conversational response selection	Conversational response selection	Douban	2019-08	BERT model in \'An Effective Domain Adaptive Post-Training Method for BERT in Response Selection\'	0.828	R10-at-5	pos
Natural language analysis	Information retrieval	Conversational response selection	Conversational response selection	Douban	2020-04	SA-BERT model in \'Speaker-Aware BERT for Multi-Turn Response Selection in Retrieval-Based Chatbots\'	0.847	R10-at-5	pos
Natural language analysis	Information retrieval	Conversational response selection	Conversational response selection	Douban	2020-09	UMS_BERT+ model in \'Do Response Selection Models Really Know What\'s Next? Utterance Manipulation Strategies for Multi-turn Response Selection\'	0.858	R10-at-5	pos
Natural language analysis	Information retrieval	Conversational response selection	Conversational response selection	Douban	2021-05	BERT-FP model in \'Fine-grained Post-training for Improving Retrieval-based Dialogue Systems\'	0.87	R10-at-5	pos
Natural language analysis	Information retrieval	Conversational response selection	Conversational response selection	E-commerce	2016-12	SMN model in \'Sequential Matching Network: A New Architecture for Multi-turn Response Selection in Retrieval-based Chatbots\'	0.453	R10-at-1	pos
Natural language analysis	Information retrieval	Conversational response selection	Conversational response selection	E-commerce	2018-02	DCM model in \'007: Democratically Finding The Cause of Packet Drops\'	0.685	R10-at-1	pos
Natural language analysis	Information retrieval	Conversational response selection	Conversational response selection	E-commerce	2020-04	SA-BERT model in \'Speaker-Aware BERT for Multi-Turn Response Selection in Retrieval-Based Chatbots\'	0.704	R10-at-1	pos
Natural language analysis	Information retrieval	Conversational response selection	Conversational response selection	E-commerce	2020-09	BERT-SL model in \'Learning an Effective Context-Response Matching Model with Self-Supervised Tasks for Retrieval-based Dialogues\'	0.776	R10-at-1	pos
Natural language analysis	Information retrieval	Conversational response selection	Conversational response selection	E-commerce	2021-05	BERT-FP model in \'Fine-grained Post-training for Improving Retrieval-based Dialogue Systems\'	0.87	R10-at-1	pos
Natural language analysis	Information retrieval	Conversational response selection	Conversational response selection	E-commerce	2016-12	SMN model in \'Sequential Matching Network: A New Architecture for Multi-turn Response Selection in Retrieval-based Chatbots\'	0.654	R10-at-2	pos
Natural language analysis	Information retrieval	Conversational response selection	Conversational response selection	E-commerce	2018-02	DCM model in \'007: Democratically Finding The Cause of Packet Drops\'	0.864	R10-at-2	pos
Natural language analysis	Information retrieval	Conversational response selection	Conversational response selection	E-commerce	2020-04	SA-BERT model in \'Speaker-Aware BERT for Multi-Turn Response Selection in Retrieval-Based Chatbots\'	0.879	R10-at-2	pos
Natural language analysis	Information retrieval	Conversational response selection	Conversational response selection	E-commerce	2020-09	BERT-SL model in \'Learning an Effective Context-Response Matching Model with Self-Supervised Tasks for Retrieval-based Dialogues\'	0.919	R10-at-2	pos
Natural language analysis	Information retrieval	Conversational response selection	Conversational response selection	E-commerce	2021-05	BERT-FP model in \'Fine-grained Post-training for Improving Retrieval-based Dialogue Systems\'	0.956	R10-at-2	pos
Natural language analysis	Information retrieval	Conversational response selection	Conversational response selection	E-commerce	2016-12	SMN model in \'Sequential Matching Network: A New Architecture for Multi-turn Response Selection in Retrieval-based Chatbots\'	0.886	R10-at-5	pos
Natural language analysis	Information retrieval	Conversational response selection	Conversational response selection	E-commerce	2018-02	DCM model in \'007: Democratically Finding The Cause of Packet Drops\'	0.982	R10-at-5	pos
Natural language analysis	Information retrieval	Conversational response selection	Conversational response selection	E-commerce	2020-04	SA-BERT model in \'Speaker-Aware BERT for Multi-Turn Response Selection in Retrieval-Based Chatbots\'	0.985	R10-at-5	pos
Natural language analysis	Information retrieval	Conversational response selection	Conversational response selection	E-commerce	2020-09	BERT-SL model in \'Learning an Effective Context-Response Matching Model with Self-Supervised Tasks for Retrieval-based Dialogues\'	0.991	R10-at-5	pos
Natural language analysis	Information retrieval	Conversational response selection	Conversational response selection	E-commerce	2020-12	SA-BERT+HCL model in \'Dialogue Response Selection with Hierarchical Curriculum Learning\'	0.993	R10-at-5	pos
Natural language analysis	Information retrieval	Information retrieval	Information retrieval	TREC-PM	2018-11	hpipubcommon model in \'HPI-DHC at TREC 2018 Precision Medicine Track\'	0.5605	infNDCG	pos
Natural language analysis	Information retrieval	Information retrieval	Information retrieval	MS MARCO	2022-05	ConAE-128 model in \'Dimension Reduction for Efficient Dense Retrieval via Conditional Autoencoder\'	-0.3245	Time (ms)	neg
Natural language analysis	Information retrieval	Information retrieval	Information retrieval	CQADupStack	2021-04	BM25+CE model in \'BEIR: A Heterogenous Benchmark for Zero-shot Evaluation of Information Retrieval Models\'	0.37	mAP@100	pos
Natural language analysis	Information retrieval	Information retrieval	Information retrieval	CQADupStack	2022-02	SGPT-CE-6.1B model in \'SGPT: GPT Sentence Embeddings for Semantic Search\'	0.42	mAP@100	pos
Natural language analysis	Information retrieval	Information retrieval	Information retrieval	BSARD	2021-08	Two-tower Bi-Encoder (RoBERTa) model in \'A Statutory Article Retrieval Dataset in French\'	74.78	Recall-at-100	pos
Natural language analysis	Information retrieval	Information retrieval	Information retrieval	BSARD	2021-08	Siamese Bi-Encoder (RoBERTa) model in \'A Statutory Article Retrieval Dataset in French\'	78.38	Recall@200	pos
Natural language analysis	Information retrieval	Information retrieval	Information retrieval	BSARD	2021-08	Siamese Bi-Encoder (RoBERTa) model in \'A Statutory Article Retrieval Dataset in French\'	83.77	Recall@500	pos
Natural language analysis	Information retrieval	Information retrieval	Information retrieval	Ohsumed	2021-03	BERT+CONCEPT FILTER model in \'Semantic Enrichment of Pretrained Embedding Output for Unsupervised IR\'	0.25	NDCG	pos
Natural language analysis	Information retrieval	Math Information Retrieval	Math Information Retrieval	ARQMath2 - Task 1	2022-03	Approach0+ColBERT (fusion) model in \'Evaluating Token-Level and Passage-Level Dense Retrieval Models for Math Information Retrieval\'	0.215	MAP	pos
Natural language analysis	Information retrieval	Math Information Retrieval	Math Information Retrieval	ARQMath2 - Task 1	2022-03	Approach0+ColBERT (fusion) model in \'Evaluating Token-Level and Passage-Level Dense Retrieval Models for Math Information Retrieval\'	0.447	NDCG	pos
Natural language analysis	Information retrieval	Math Information Retrieval	Math Information Retrieval	ARQMath2 - Task 1	2022-03	Approach0+ColBERT (reranking) model in \'Evaluating Token-Level and Passage-Level Dense Retrieval Models for Math Information Retrieval\'	0.276	P-at-10	pos
Natural language analysis	Information retrieval	Math Information Retrieval	Math Information Retrieval	ARQMath2 - Task 1	2022-03	Approach0+ColBERT (fusion) model in \'Evaluating Token-Level and Passage-Level Dense Retrieval Models for Math Information Retrieval\'	0.202	bpref	pos
Natural language analysis	Information retrieval	Passage Ranking	Passage Ranking	MS MARCO	2022-01	Fine-tuned SOTA model in \'Text and Code Embeddings by Contrastive Pre-Training\'	44.3	MRR@10	pos
Natural language analysis	Information retrieval	Passage Retrieval	Passage Retrieval	MSMARCO (BEIR)	2021-04	ColBERT model in \'BEIR: A Heterogenous Benchmark for Zero-shot Evaluation of Information Retrieval Models\'	0.425	nDCG-at-10	pos
Natural language analysis	Information retrieval	Passage Retrieval	Passage Retrieval	Natural Questions	2022-03	DAR model in \'Augmenting Document Representations for Dense Retrieval with Interpolation and Perturbation\'	42.92	MRR	pos
Natural language analysis	Information retrieval	Passage Retrieval	Passage Retrieval	Natural Questions	2020-04	DPR model in \'Dense Passage Retrieval for Open-Domain Question Answering\'	79.4	Precision@20	pos
Natural language analysis	Information retrieval	Passage Retrieval	Passage Retrieval	Natural Questions	2020-07	ANCE model in \'Approximate Nearest Neighbor Negative Contrastive Learning for Dense Text Retrieval\'	81.9	Precision@20	pos
Natural language analysis	Information retrieval	Passage Retrieval	Passage Retrieval	Natural Questions	2020-10	RocketQA model in \'RocketQA: An Optimized Training Approach to Dense Passage Retrieval for Open-Domain Question Answering\'	82.7	Precision@20	pos
Natural language analysis	Information retrieval	Passage Retrieval	Passage Retrieval	Natural Questions	2021-07	DPR-PAQ model in \'Domain-matched Pre-training Tasks for Dense Retrieval\'	84.68	Precision@20	pos
Natural language analysis	Information retrieval	Passage Retrieval	Passage Retrieval	Natural Questions	2021-09	DPR+ELECTRA-large-extreader-reranker model in \'R2-D2: A Modular Baseline for Open-Domain Question Answering\'	85.26	Precision@20	pos
Natural language analysis	Information retrieval	Passage Retrieval	Passage Retrieval	Natural Questions	2020-04	DPR model in \'Dense Passage Retrieval for Open-Domain Question Answering\'	86.0	Precision@100	pos
Natural language analysis	Information retrieval	Passage Retrieval	Passage Retrieval	Natural Questions	2020-07	ANCE model in \'Approximate Nearest Neighbor Negative Contrastive Learning for Dense Text Retrieval\'	87.5	Precision@100	pos
Natural language analysis	Information retrieval	Passage Retrieval	Passage Retrieval	Natural Questions	2020-10	RocketQA model in \'RocketQA: An Optimized Training Approach to Dense Passage Retrieval for Open-Domain Question Answering\'	88.5	Precision@100	pos
Natural language analysis	Information retrieval	Passage Retrieval	Passage Retrieval	Natural Questions	2021-07	DPR-PAQ model in \'Domain-matched Pre-training Tasks for Dense Retrieval\'	89.22	Precision@100	pos
Natural language analysis	Information retrieval	Passage Retrieval	Passage Retrieval	EntityQuestions	2021-10	TOME-2 model in \'Mention Memory: incorporating textual knowledge into Transformers through entity mention attention\'	0.838	Recall-at-20	pos
Natural language analysis	Information retrieval	Passage re-ranking	Passage re-ranking	TREC-PM	2019-04	BERT + Doc2query model in \'Document Expansion by Query Prediction\'	36.5	mAP	pos
Natural language analysis	Information retrieval	Passage re-ranking	Passage re-ranking	MS MARCO	2019-01	BERT + Small Training model in \'Passage Re-ranking with BERT\'	0.359	MRR	pos
Natural language analysis	Information retrieval	Passage re-ranking	Passage re-ranking	MS MARCO	2019-04	BERT + Doc2query model in \'Document Expansion by Query Prediction\'	0.368	MRR	pos
Natural language analysis	Information retrieval	Phrase ranking	Phrase ranking	KPTimes	2021-05	Wiki+RoBERTa model in \'UCPhrase: Unsupervised Context-aware Quality Phrase Tagging\'	99.0	P@5K	pos
Natural language analysis	Information retrieval	Phrase ranking	Phrase ranking	KPTimes	2021-05	Wiki+RoBERTa model in \'UCPhrase: Unsupervised Context-aware Quality Phrase Tagging\'	96.5	P@50K	pos
Natural language analysis	Information retrieval	Phrase ranking	Phrase ranking	KP20k	2021-05	Wiki+RoBERTa model in \'UCPhrase: Unsupervised Context-aware Quality Phrase Tagging\'	100.0	P@5K	pos
Natural language analysis	Information retrieval	Phrase ranking	Phrase ranking	KP20k	2021-05	Wiki+RoBERTa model in \'UCPhrase: Unsupervised Context-aware Quality Phrase Tagging\'	98.5	P@50K	pos
Natural language analysis	Information retrieval	Scientific results extraction	Scientific results extraction	NLP-TDMS (Exp, arXiv only)	2019-06	TDMS-IE model in \'Identification of Tasks, Datasets, Evaluation Metrics, and Numeric Scores for Scientific Leaderboards Construction\'	8.8	Macro F1	pos
Natural language analysis	Information retrieval	Scientific results extraction	Scientific results extraction	NLP-TDMS (Exp, arXiv only)	2020-04	AxCell model in \'AxCell: Automatic Extraction of Results from Machine Learning Papers\'	19.7	Macro F1	pos
Natural language analysis	Information retrieval	Scientific results extraction	Scientific results extraction	NLP-TDMS (Exp, arXiv only)	2019-06	TDMS-IE model in \'Identification of Tasks, Datasets, Evaluation Metrics, and Numeric Scores for Scientific Leaderboards Construction\'	7.5	Micro F1	pos
Natural language analysis	Information retrieval	Scientific results extraction	Scientific results extraction	NLP-TDMS (Exp, arXiv only)	2020-04	AxCell model in \'AxCell: Automatic Extraction of Results from Machine Learning Papers\'	25.8	Micro F1	pos
Natural language analysis	Information retrieval	Scientific results extraction	Scientific results extraction	NLP-TDMS (Exp, arXiv only)	2019-06	TDMS-IE model in \'Identification of Tasks, Datasets, Evaluation Metrics, and Numeric Scores for Scientific Leaderboards Construction\'	9.5	Macro Precision	pos
Natural language analysis	Information retrieval	Scientific results extraction	Scientific results extraction	NLP-TDMS (Exp, arXiv only)	2020-04	AxCell model in \'AxCell: Automatic Extraction of Results from Machine Learning Papers\'	20.2	Macro Precision	pos
Natural language analysis	Information retrieval	Scientific results extraction	Scientific results extraction	NLP-TDMS (Exp, arXiv only)	2019-06	TDMS-IE model in \'Identification of Tasks, Datasets, Evaluation Metrics, and Numeric Scores for Scientific Leaderboards Construction\'	8.6	Macro Recall	pos
Natural language analysis	Information retrieval	Scientific results extraction	Scientific results extraction	NLP-TDMS (Exp, arXiv only)	2020-04	AxCell model in \'AxCell: Automatic Extraction of Results from Machine Learning Papers\'	20.6	Macro Recall	pos
Natural language analysis	Information retrieval	Scientific results extraction	Scientific results extraction	NLP-TDMS (Exp, arXiv only)	2019-06	TDMS-IE model in \'Identification of Tasks, Datasets, Evaluation Metrics, and Numeric Scores for Scientific Leaderboards Construction\'	6.8	Micro Precision	pos
Natural language analysis	Information retrieval	Scientific results extraction	Scientific results extraction	NLP-TDMS (Exp, arXiv only)	2020-04	AxCell model in \'AxCell: Automatic Extraction of Results from Machine Learning Papers\'	27.4	Micro Precision	pos
Natural language analysis	Information retrieval	Scientific results extraction	Scientific results extraction	NLP-TDMS (Exp, arXiv only)	2019-06	TDMS-IE model in \'Identification of Tasks, Datasets, Evaluation Metrics, and Numeric Scores for Scientific Leaderboards Construction\'	8.4	Micro Recall	pos
Natural language analysis	Information retrieval	Scientific results extraction	Scientific results extraction	NLP-TDMS (Exp, arXiv only)	2020-04	AxCell model in \'AxCell: Automatic Extraction of Results from Machine Learning Papers\'	24.4	Micro Recall	pos
Natural language analysis	Information retrieval	Scientific results extraction	Scientific results extraction	PWC Leaderboards (restricted)	2020-04	AxCell model in \'AxCell: Automatic Extraction of Results from Machine Learning Papers\'	21.1	Macro F1	pos
Natural language analysis	Information retrieval	Scientific results extraction	Scientific results extraction	PWC Leaderboards (restricted)	2020-04	AxCell model in \'AxCell: Automatic Extraction of Results from Machine Learning Papers\'	28.7	Micro F1	pos
Natural language analysis	Information retrieval	Scientific results extraction	Scientific results extraction	PWC Leaderboards (restricted)	2020-04	AxCell model in \'AxCell: Automatic Extraction of Results from Machine Learning Papers\'	24.0	Macro Precision	pos
Natural language analysis	Information retrieval	Scientific results extraction	Scientific results extraction	PWC Leaderboards (restricted)	2020-04	AxCell model in \'AxCell: Automatic Extraction of Results from Machine Learning Papers\'	21.8	Macro Recall	pos
Natural language analysis	Information retrieval	Scientific results extraction	Scientific results extraction	PWC Leaderboards (restricted)	2020-04	AxCell model in \'AxCell: Automatic Extraction of Results from Machine Learning Papers\'	37.4	Micro Precision	pos
Natural language analysis	Information retrieval	Scientific results extraction	Scientific results extraction	PWC Leaderboards (restricted)	2020-04	AxCell model in \'AxCell: Automatic Extraction of Results from Machine Learning Papers\'	23.2	Micro Recall	pos
Natural language analysis	Information retrieval	Semantic retrieval	Semantic retrieval	Contract Discovery	2019-11	Human baseline model in \'Contract Discovery: Dataset and a Few-Shot Semantic Retrieval Challenge with Competitive Baselines\'	0.84	Soft-F1	pos
Natural language analysis	Morphological analysis	Lexical normalization	Lexical normalization	LexNorm	2013-10	unLOL model in \'A Log-Linear Model for Unsupervised Text Normalization\'	82.06	Accuracy	pos
Natural language analysis	Morphological analysis	Lexical normalization	Lexical normalization	LexNorm	2015-07	Syllable based model in \'Tweet Normalization with Syllables\'	86.08	Accuracy	pos
Natural language analysis	Morphological analysis	Lexical normalization	Lexical normalization	LexNorm	2017-10	MoNoise model in \'MoNoise: Modeling Noise Using a Modular Normalization System\'	87.63	Accuracy	pos
Natural language analysis	Morphological analysis	Thai word segmentation	Thai word segmentation	BEST-2010	2019-11	AttaCut-SC model in \'AttaCut: A Fast and Accurate Neural Thai Word Segmenter\'	0.9839	F1-Score	pos
Natural language analysis	Morphological analysis	Thai word segmentation	Thai word segmentation	BEST-2010	2020-05	ThaiLMCut model in \'ThaiLMCut: Unsupervised Pretraining for Thai Word Segmentation\'	0.9878	F1-Score	pos
Natural language analysis	Pragmatics analysis	Abuse detection	Hate speech detection	Automatic Misogynistic Identification	2018-12	Logistic Regression model in \'Hateminers : Detecting Hate speech against Women\'	0.704	Accuracy	pos
Natural language analysis	Pragmatics analysis	Abuse detection	Hate speech detection	Automatic Misogynistic Identification	2020-04	mBert model in \'Deep Learning Models for Multilingual Hate Speech Detection\'	0.832	Accuracy	pos
Natural language analysis	Pragmatics analysis	Abuse detection	Hate speech detection	AbusEval	2020-10	HateBERT model in \'HateBERT: Retraining BERT for Abusive Language Detection in English\'	0.742	Macro F1	pos
Natural language analysis	Pragmatics analysis	Abuse detection	Hate speech detection	Waseem et al., 2018	2021-06	Mozafari et al., 2019 model in \'AAA: Fair Evaluation for Abuse Detection Systems Wanted\'	50.94	AAA	pos
Natural language analysis	Pragmatics analysis	Abuse detection	Hate speech detection	Waseem et al., 2018	2021-06	Mozafari et al., 2019 model in \'AAA: Fair Evaluation for Abuse Detection Systems Wanted\'	84.42	F1 (micro)	pos
Natural language analysis	Pragmatics analysis	Abuse detection	Hate speech detection	ToLD-Br	2020-10	Multilingual BERT model in \'Toxic Language Detection in Social Media for Brazilian Portuguese: New Dataset and Multilingual Analysis\'	0.75	F1-score	pos
Natural language analysis	Pragmatics analysis	Abuse detection	Hate speech detection	HatEval	2020-10	HateBERT model in \'HateBERT: Retraining BERT for Abusive Language Detection in English\'	0.494	Macro F1	pos
Natural language analysis	Pragmatics analysis	Abuse detection	Hate speech detection	Ethos MultiLabel	2020-06	MLARAM model in \'ETHOS: an Online Hate Speech Detection Dataset\'	0.2948	Hamming Loss	pos
Natural language analysis	Pragmatics analysis	Abuse detection	Hate speech detection	SHAJ	2021-07	Baseline BERT (task A) model in \'Detecting Abusive Albanian\'	0.77	F1	pos
Natural language analysis	Pragmatics analysis	Abuse detection	Hate speech detection	OffensEval 2019	2020-10	HateBERT model in \'HateBERT: Retraining BERT for Abusive Language Detection in English\'	0.805	Macro F1	pos
Natural language analysis	Pragmatics analysis	Abuse detection	Hate speech detection	HateXplain	2020-12	BERT-HateXplain [Attn] model in \'HateXplain: A Benchmark Dataset for Explainable Hate Speech Detection\'	0.698	Accuracy	pos
Natural language analysis	Pragmatics analysis	Abuse detection	Hate speech detection	HateXplain	2020-12	BERT-HateXplain [LIME] model in \'HateXplain: A Benchmark Dataset for Explainable Hate Speech Detection\'	0.687	Macro F1	pos
Natural language analysis	Pragmatics analysis	Abuse detection	Hate speech detection	HateXplain	2020-12	BERT-HateXplain [LIME] model in \'HateXplain: A Benchmark Dataset for Explainable Hate Speech Detection\'	0.851	AUROC	pos
Natural language analysis	Pragmatics analysis	Abuse detection	Hate speech detection	bajer_danish_misogyny	2021-08	AOM mBERT model in \'Annotating Online Misogyny\'	0.8549	F1	pos
Natural language analysis	Pragmatics analysis	Abuse detection	Hate speech detection	Ethos Binary	2020-06	BERT model in \'ETHOS: an Online Hate Speech Detection Dataset\'	0.7883	F1-score	pos
Natural language analysis	Pragmatics analysis	Abuse detection	Hate speech detection	Ethos Binary	2021-06	BiLSTM + static BE model in \'Hate speech detection using static BERT embeddings\'	0.7971	F1-score	pos
Natural language analysis	Pragmatics analysis	Abuse detection	Hate speech detection	Ethos Binary	2020-06	BiLSTM+Attention+FT model in \'ETHOS: an Online Hate Speech Detection Dataset\'	0.7734	Classification Accuracy	pos
Natural language analysis	Pragmatics analysis	Abuse detection	Hate speech detection	Ethos Binary	2021-06	BiLSTM + static BE model in \'Hate speech detection using static BERT embeddings\'	0.8015	Classification Accuracy	pos
Natural language analysis	Pragmatics analysis	Abuse detection	Hate speech detection	Ethos Binary	2020-06	BERT model in \'ETHOS: an Online Hate Speech Detection Dataset\'	79.17	Precision	pos
Natural language analysis	Pragmatics analysis	Abuse detection	Hate speech detection	Hostility Detection Dataset in Hindi	2021-01	Auxiliary IndicBert model in \'Hostility Detection in Hindi leveraging Pre-Trained Language Models\'	0.5725	F1 score	pos
Natural language analysis	Pragmatics analysis	Abuse detection	Hate speech detection	DKhate	2019-08	Baseline model in \'Offensive Language and Hate Speech Detection for Danish\'	0.7	F1	pos
Natural language analysis	Pragmatics analysis	Abuse detection	Hope speech detection	KanHope	2021-08	Dual-Channel mBERT model in \'Hope Speech detection in under-resourced Kannada language\'	0.65	F1-score (Weighted)	pos
Natural language analysis	Pragmatics analysis	Abuse detection	Hope speech detection	HopeEDI	2020-12	Decision Tree Classifier model in \'HopeEDI: A Multilingual Hope Speech Detection Dataset for Equality, Diversity, and Inclusion\'	0.9	Weighted Average F1-score	pos
Natural language analysis	Pragmatics analysis	Abuse detection	Hope speech detection	HopeEDI	2021-04	RoBERTa model in \'TeamUNCC@LT-EDI-EACL2021: Hope Speech Detection using Transfer Learning with Transformers\'	0.93	Weighted Average F1-score	pos
Natural language analysis	Pragmatics analysis	Abuse detection	Hope speech detection for Malayalam	HopeEDI	2020-12	Decision Tree Classifier model in \'HopeEDI: A Multilingual Hope Speech Detection Dataset for Equality, Diversity, and Inclusion\'	0.73	Weighted Average F1-score	pos
Natural language analysis	Pragmatics analysis	Abuse detection	Hope speech detection for Malayalam	HopeEDI	2021-04	XLM-RoBERTa model in \'TeamUNCC@LT-EDI-EACL2021: Hope Speech Detection using Transfer Learning with Transformers\'	0.87	Weighted Average F1-score	pos
Natural language analysis	Pragmatics analysis	Abuse detection	Hope speech detection for Tamil	HopeEDI	2020-12	Logistic Regression model in \'HopeEDI: A Multilingual Hope Speech Detection Dataset for Equality, Diversity, and Inclusion\'	0.56	Weighted Average F1-score	pos
Natural language analysis	Pragmatics analysis	Abuse detection	Hope speech detection for Tamil	HopeEDI	2021-04	XLM-RoBERTa model in \'TeamUNCC@LT-EDI-EACL2021: Hope Speech Detection using Transfer Learning with Transformers\'	0.6	Weighted Average F1-score	pos
Natural language analysis	Pragmatics analysis	Bias detection	Bias detection	PlantVillage_8px	2022-06	RandomForest_default_hyperparameters model in \'Uncovering bias in the PlantVillage dataset\'	49.0	Accuracy (%)	pos
Natural language analysis	Pragmatics analysis	Bias detection	Bias detection	StereoSet	2020-04	GPT-2 (small) model in \'StereoSet: Measuring stereotypical bias in pretrained language models\'	72.97	ICAT Score	pos
Natural language analysis	Pragmatics analysis	Bias detection	Bias detection	Wiki Neutrality Corpus	2020-02	RoBERTa+ALBERT model in \'Towards Detection of Subjective Bias using Contextualized Word Embeddings\'	70.4	F1	pos
Natural language analysis	Pragmatics analysis	Coreference resolution	Coreference resolution	The ARRAU Corpus	2019-11	dali-full-anaphora model in \'A Cluster Ranking Model for Full Anaphora Resolution\'	77.9	Avg F1	pos
Natural language analysis	Pragmatics analysis	Coreference resolution	Coreference resolution	OntoGUM	2021-06	SpanBERT model in \'OntoGUM: Evaluating Contextualized SOTA Coreference Resolution on 12 More Genres\'	64.6	Avg F1	pos
Natural language analysis	Pragmatics analysis	Coreference resolution	Coreference resolution	CoNLL 2012	2017-07	e2e-coref + ELMo model in \'End-to-end Neural Coreference Resolution\'	70.4	Avg F1	pos
Natural language analysis	Pragmatics analysis	Coreference resolution	Coreference resolution	CoNLL 2012	2018-04	c2f-coref + ELMo model in \'Higher-order Coreference Resolution with Coarse-to-fine Inference\'	73.0	Avg F1	pos
Natural language analysis	Pragmatics analysis	Coreference resolution	Coreference resolution	CoNLL 2012	2019-07	EE + BERT-large model in \'Coreference Resolution with Entity Equalization\'	76.61	Avg F1	pos
Natural language analysis	Pragmatics analysis	Coreference resolution	Coreference resolution	CoNLL 2012	2019-08	c2f-coref + BERT-large model in \'BERT for Coreference Resolution: Baselines and Analysis\'	76.9	Avg F1	pos
Natural language analysis	Pragmatics analysis	Coreference resolution	Coreference resolution	CoNLL 2012	2020-07	CorefQA + SpanBERT-large model in \'CorefQA: Coreference Resolution as Query-based Span Prediction\'	83.1	Avg F1	pos
Natural language analysis	Pragmatics analysis	Coreference resolution	Coreference resolution	Winograd Schema Challenge	2019-10	T5-11B model in \'Exploring the Limits of Transfer Learning with a Unified Text-to-Text Transformer\'	93.8	Accuracy	pos
Natural language analysis	Pragmatics analysis	Coreference resolution	Coreference resolution	Winograd Schema Challenge	2020-06	DeBERTa-1.5B model in \'DeBERTa: Decoding-enhanced BERT with Disentangled Attention\'	95.9	Accuracy	pos
Natural language analysis	Pragmatics analysis	Coreference resolution	Coreference resolution	WSC	2022-04	PaLM 540B model in \'PaLM: Scaling Language Modeling with Pathways\'	89.5	Accuracy	pos
Natural language analysis	Pragmatics analysis	Coreference resolution	Coreference resolution	STM-coref	2021-01	BFCR + SpanBERT + Transfer Learning model in \'Coreference Resolution in Research Papers from Multiple Domains\'	61.4	CoNLL F1	pos
Natural language analysis	Pragmatics analysis	Coreference resolution	Coreference resolution	OntoNotes	2016-04	Global model in \'Learning Global Features for Coreference Resolution\'	64.21	F1	pos
Natural language analysis	Pragmatics analysis	Coreference resolution	Coreference resolution	OntoNotes	2016-06	NN Cluster Ranker model in \'Improving Coreference Resolution by Learning Entity-Level Distributed Representations\'	65.29	F1	pos
Natural language analysis	Pragmatics analysis	Coreference resolution	Coreference resolution	OntoNotes	2016-09	Reward Rescaling model in \'Deep Reinforcement Learning for Mention-Ranking Coreference Models\'	65.73	F1	pos
Natural language analysis	Pragmatics analysis	Coreference resolution	Coreference resolution	OntoNotes	2017-07	e2e-coref model in \'End-to-end Neural Coreference Resolution\'	67.2	F1	pos
Natural language analysis	Pragmatics analysis	Coreference resolution	Coreference resolution	OntoNotes	2018-02	e2e-coref + ELMo model in \'Deep contextualized word representations\'	70.4	F1	pos
Natural language analysis	Pragmatics analysis	Coreference resolution	Coreference resolution	OntoNotes	2018-04	c2f-coref model in \'Higher-order Coreference Resolution with Coarse-to-fine Inference\'	73.0	F1	pos
Natural language analysis	Pragmatics analysis	Coreference resolution	Coreference resolution	OntoNotes	2019-07	SpanBERT model in \'SpanBERT: Improving Pre-training by Representing and Predicting Spans\'	79.6	F1	pos
Natural language analysis	Pragmatics analysis	Coreference resolution	Coreference resolution	OntoNotes	2021-09	wl-coref + RoBERTa model in \'Word-Level Coreference Resolution\'	81.0	F1	pos
Natural language analysis	Pragmatics analysis	Coreference resolution	Coreference resolution	DWIE	2020-09	Joint model in \'DWIE: an entity-centric dataset for multi-task document-level information extraction\'	91.6	Avg. F1	pos
Natural language analysis	Pragmatics analysis	Coreference resolution	Coreference resolution	GAP	2020-05	PeTra model in \'PeTra: A Sparsely Supervised Memory Model for People Tracking\'	85.3	F1	pos
Natural language analysis	Pragmatics analysis	Coreference resolution	Coreference resolution	GAP	2019-06	Full Ensemble model in \'Gendered Pronoun Resolution using BERT and an extractive question answering formulation\'	90.2	Overall F1	pos
Natural language analysis	Pragmatics analysis	Coreference resolution	Coreference resolution	GAP	2019-08	ProBERT model in \'Gendered Ambiguous Pronouns Shared Task: Boosting Model Confidence by Evidence Pooling\'	92.5	Overall F1	pos
Natural language analysis	Pragmatics analysis	Coreference resolution	Coreference resolution	GAP	2019-06	Full Ensemble model in \'Gendered Pronoun Resolution using BERT and an extractive question answering formulation\'	90.9	Masculine F1 (M)	pos
Natural language analysis	Pragmatics analysis	Coreference resolution	Coreference resolution	GAP	2019-08	ProBERT model in \'Gendered Ambiguous Pronouns Shared Task: Boosting Model Confidence by Evidence Pooling\'	94.0	Masculine F1 (M)	pos
Natural language analysis	Pragmatics analysis	Coreference resolution	Coreference resolution	GAP	2019-06	Full Ensemble model in \'Gendered Pronoun Resolution using BERT and an extractive question answering formulation\'	89.5	Feminine F1 (F)	pos
Natural language analysis	Pragmatics analysis	Coreference resolution	Coreference resolution	GAP	2019-08	ProBERT model in \'Gendered Ambiguous Pronouns Shared Task: Boosting Model Confidence by Evidence Pooling\'	91.1	Feminine F1 (F)	pos
Natural language analysis	Pragmatics analysis	Coreference resolution	Coreference resolution	GAP	2019-06	Full Ensemble model in \'Gendered Pronoun Resolution using BERT and an extractive question answering formulation\'	0.98	Bias (F/M)	pos
Natural language analysis	Pragmatics analysis	Counter-speech detection	Counter-speech detection	Youtube counterspeech dataset	2018-08	XGBoost model in \'Thou shalt not hate: Countering Online Hate Speech\'	0.715	F1 score	pos
Natural language analysis	Pragmatics analysis	Emotion recognition	Causal emotion entailment	RECCON	2020-12	RoBERTa Large model in \'Recognizing Emotion Cause in Conversations\'	77.06	F1	pos
Natural language analysis	Pragmatics analysis	Emotion recognition	Causal emotion entailment	RECCON	2020-12	RoBERTa Large model in \'Recognizing Emotion Cause in Conversations\'	66.23	Pos. F1	pos
Natural language analysis	Pragmatics analysis	Emotion recognition	Causal emotion entailment	RECCON	2020-12	RoBERTa Base model in \'Recognizing Emotion Cause in Conversations\'	88.74	Neg. F1	pos
Natural language analysis	Pragmatics analysis	Emotion recognition	EEG Emotion Recognition	SEED-IV	2019-07	SVM model in \'EEG-Based Emotion Recognition Using Regularized Graph Neural Networks\'	56.61	Accuracy	pos
Natural language analysis	Pragmatics analysis	Emotion recognition	Emotion cause extraction	ECE	2017-08	ConvMS-Memnet model in \'A Question Answering Approach to Emotion Cause Extraction\'	69.55	F1	pos
Natural language analysis	Pragmatics analysis	Emotion recognition	Emotion cause extraction	ECE	2019-06	RTHN model in \'RTHN: A RNN-Transformer Hierarchical Network for Emotion Cause Extraction\'	76.77	F1	pos
Natural language analysis	Pragmatics analysis	Emotion recognition	Emotion recognition	RAVDESS	2021-06	ERANN-0-4 model in \'ERANNs: Efficient Residual Audio Neural Networks for Audio Pattern Recognition\'	74.8	Accuracy	pos
Natural language analysis	Pragmatics analysis	Emotion recognition	Emotion recognition	RAVDESS	2021-11	Logistic Regression on posteriors of the CNN-14&biLSTM-GuidedST model in \'Multimodal Emotion Recognition on RAVDESS Dataset Using Transfer Learning\'	80.08	Accuracy	pos
Natural language analysis	Pragmatics analysis	Emotion recognition	Emotion recognition	RAVDESS	2021-12	LogisticRegression on posteriors of xlsr-Wav2Vec2.0&bi-LSTM+Attention model in \'A proposal for Multimodal Emotion Recognition using aural transformers and Action Units on RAVDESS dataset\'	86.7	Accuracy	pos
Natural language analysis	Pragmatics analysis	Emotion recognition	Emotion recognition	SEED	2021-01	4D-aNN model in \'4D Attention-based Neural Network for EEG Emotion Recognition\'	96.1	Accuracy	pos
Natural language analysis	Pragmatics analysis	Emotion recognition	Emotion recognition	SEED-IV	2019-07	RGNN model in \'EEG-Based Emotion Recognition Using Regularized Graph Neural Networks\'	79.37	Accuracy	pos
Natural language analysis	Pragmatics analysis	Emotion recognition	Emotion recognition	MPED	2019-05	BiHDM model in \'A Novel Bi-hemispheric Discrepancy Model for EEG Emotion Recognition\'	40.34	Accuracy	pos
Natural language analysis	Pragmatics analysis	Emotion recognition	Emotion recognition	MSP-Podcast	2022-03	w2v2-L-robust-12 model in \'Dawn of the transformer era in speech emotion recognition: closing the valence gap\'	0.638	Concordance correlation coefficient (CCC)	pos
Natural language analysis	Pragmatics analysis	Emotion recognition	Emotion recognition	Emomusic	2021-07	Jukebox (Pre-training: CALM) model in \'Codified audio language modeling learns useful representations for music information retrieval\'	72.1	EmoA	pos
Natural language analysis	Pragmatics analysis	Emotion recognition	Emotion recognition	Emomusic	2021-07	Jukebox (Pre-training: CALM) model in \'Codified audio language modeling learns useful representations for music information retrieval\'	61.7	EmoV	pos
Natural language analysis	Pragmatics analysis	Emotion recognition	Emotion recognition in context	EMOTIC	2019-08	CAER-Net (Adaptive Fusion) model in \'Context-Aware Emotion Recognition Networks\'	20.84	mAP	pos
Natural language analysis	Pragmatics analysis	Emotion recognition	Emotion recognition in context	EMOTIC	2020-03	EmotiCon (Depth-based) model in \'EmotiCon: Context-Aware Multimodal Emotion Recognition using Frege\'s Principle\'	35.48	mAP	pos
Natural language analysis	Pragmatics analysis	Emotion recognition	Emotion recognition in conversation	EmoWoz	2021-09	COSMIC model in \'EmoWOZ: A Large-Scale Corpus and Labelling Scheme for Emotion Recognition in Task-Oriented Dialogue Systems\'	56.3	Macro F1	pos
Natural language analysis	Pragmatics analysis	Emotion recognition	Emotion recognition in conversation	EmoWoz	2021-09	ContextBERT model in \'EmoWOZ: A Large-Scale Corpus and Labelling Scheme for Emotion Recognition in Task-Oriented Dialogue Systems\'	79.7	Weighted F1	pos
Natural language analysis	Pragmatics analysis	Emotion recognition	Emotion recognition in conversation	MELD	2017-07	bc-LSTM+Att model in \'Context-Dependent Sentiment Analysis in User-Generated Videos\'	57.5	Accuracy	pos
Natural language analysis	Pragmatics analysis	Emotion recognition	Emotion recognition in conversation	MELD	2018-11	DialogueRNN model in \'DialogueRNN: An Attentive RNN for Emotion Detection in Conversations\'	59.54	Accuracy	pos
Natural language analysis	Pragmatics analysis	Emotion recognition	Emotion recognition in conversation	MELD	2021-06	DialogueCRN model in \'DialogueCRN: Contextual Reasoning Networks for Emotion Recognition in Conversations\'	60.73	Accuracy	pos
Natural language analysis	Pragmatics analysis	Emotion recognition	Emotion recognition in conversation	MELD	2022-03	MM-DFN model in \'MM-DFN: Multimodal Dynamic Fusion Network for Emotion Recognition in Conversations\'	62.49	Accuracy	pos
Natural language analysis	Pragmatics analysis	Emotion recognition	Emotion recognition in conversation	MELD	2022-06	M2FNet model in \'M2FNet: Multi-modal Fusion Network for Emotion Recognition in Conversation\'	67.85	Accuracy	pos
Natural language analysis	Pragmatics analysis	Emotion recognition	Emotion recognition in conversation	MELD	2017-07	bc-LSTM+Att model in \'Context-Dependent Sentiment Analysis in User-Generated Videos\'	56.44	Weighted-F1	pos
Natural language analysis	Pragmatics analysis	Emotion recognition	Emotion recognition in conversation	MELD	2018-11	DialogueRNN model in \'DialogueRNN: An Attentive RNN for Emotion Detection in Conversations\'	57.03	Weighted-F1	pos
Natural language analysis	Pragmatics analysis	Emotion recognition	Emotion recognition in conversation	MELD	2019-07	ConGCN model in \'Modeling both context- and speaker-sensitive dependence for emotion detection in multi-speaker conversations\'	57.4	Weighted-F1	pos
Natural language analysis	Pragmatics analysis	Emotion recognition	Emotion recognition in conversation	MELD	2019-08	DialogueGCN model in \'DialogueGCN: A Graph Convolutional Neural Network for Emotion Recognition in Conversation\'	58.1	Weighted-F1	pos
Natural language analysis	Pragmatics analysis	Emotion recognition	Emotion recognition in conversation	MELD	2019-09	KET model in \'Knowledge-Enriched Transformer for Emotion Detection in Textual Conversations\'	58.18	Weighted-F1	pos
Natural language analysis	Pragmatics analysis	Emotion recognition	Emotion recognition in conversation	MELD	2020-03	BERT+MTL model in \'Multi-Task Learning with Auxiliary Speaker Identification for Conversational Emotion Recognition\'	61.9	Weighted-F1	pos
Natural language analysis	Pragmatics analysis	Emotion recognition	Emotion recognition in conversation	MELD	2020-10	COSMIC model in \'COSMIC: COmmonSense knowledge for eMotion Identification in Conversations\'	65.21	Weighted-F1	pos
Natural language analysis	Pragmatics analysis	Emotion recognition	Emotion recognition in conversation	MELD	2021-06	TODKAT model in \'Topic-Driven and Knowledge-Aware Transformer for Dialogue Emotion Detection\'	65.47	Weighted-F1	pos
Natural language analysis	Pragmatics analysis	Emotion recognition	Emotion recognition in conversation	MELD	2021-08	CoMPM model in \'CoMPM: Context Modeling with Speaker\'s Pre-trained Memory Tracking for Emotion Recognition in Conversation\'	66.52	Weighted-F1	pos
Natural language analysis	Pragmatics analysis	Emotion recognition	Emotion recognition in conversation	MELD	2022-06	M2FNet model in \'M2FNet: Multi-modal Fusion Network for Emotion Recognition in Conversation\'	66.71	Weighted-F1	pos
Natural language analysis	Pragmatics analysis	Emotion recognition	Emotion recognition in conversation	EmoryNLP	2021-06	TODKAT model in \'Topic-Driven and Knowledge-Aware Transformer for Dialogue Emotion Detection\'	42.38	Micro-F1	pos
Natural language analysis	Pragmatics analysis	Emotion recognition	Emotion recognition in conversation	EmoryNLP	2021-12	CoG-BART model in \'Contrast and Generation Make BART a Good Dialogue Emotion Recognizer\'	42.58	Micro-F1	pos
Natural language analysis	Pragmatics analysis	Emotion recognition	Emotion recognition in conversation	EmoryNLP	2019-09	KET model in \'Knowledge-Enriched Transformer for Emotion Detection in Textual Conversations\'	34.39	Weighted-F1	pos
Natural language analysis	Pragmatics analysis	Emotion recognition	Emotion recognition in conversation	EmoryNLP	2020-03	BERT+MTL model in \'Multi-Task Learning with Auxiliary Speaker Identification for Conversational Emotion Recognition\'	35.92	Weighted-F1	pos
Natural language analysis	Pragmatics analysis	Emotion recognition	Emotion recognition in conversation	EmoryNLP	2020-10	COSMIC model in \'COSMIC: COmmonSense knowledge for eMotion Identification in Conversations\'	38.11	Weighted-F1	pos
Natural language analysis	Pragmatics analysis	Emotion recognition	Emotion recognition in conversation	EmoryNLP	2021-05	DAG-ERC model in \'Directed Acyclic Graph Network for Conversational Emotion Recognition\'	39.02	Weighted-F1	pos
Natural language analysis	Pragmatics analysis	Emotion recognition	Emotion recognition in conversation	EmoryNLP	2021-09	TUCORE-GCN_RoBERTa model in \'Graph Based Network with Contextualized Representations of Turns in Dialogue\'	39.24	Weighted-F1	pos
Natural language analysis	Pragmatics analysis	Emotion recognition	Emotion recognition in conversation	CPED	2014-08	TextCNN model in \'Convolutional Neural Networks for Sentence Classification\'	48.9	Accuracy of Sentiment	pos
Natural language analysis	Pragmatics analysis	Emotion recognition	Emotion recognition in conversation	CPED	2015-01	TextRCNN model in \'Recurrent Convolutional Neural Networks for Text Classification\'	49.13	Accuracy of Sentiment	pos
Natural language analysis	Pragmatics analysis	Emotion recognition	Emotion recognition in conversation	CPED	2017-07	bcLSTM model in \'Context-Dependent Sentiment Analysis in User-Generated Videos\'	49.65	Accuracy of Sentiment	pos
Natural language analysis	Pragmatics analysis	Emotion recognition	Emotion recognition in conversation	CPED	2020-12	DialogXL model in \'DialogXL: All-in-One XLNet for Multi-Party Conversation Emotion Recognition\'	51.24	Accuracy of Sentiment	pos
Natural language analysis	Pragmatics analysis	Emotion recognition	Emotion recognition in conversation	CPED	2022-05	BERT+AVG+MLP model in \'CPED: A Large-Scale Chinese Personalized and Emotional Dialogue Dataset for Conversational AI\'	51.5	Accuracy of Sentiment	pos
Natural language analysis	Pragmatics analysis	Emotion recognition	Emotion recognition in conversation	CPED	2014-08	TextCNN model in \'Convolutional Neural Networks for Sentence Classification\'	34.37	Macro-F1 of Sentiment	pos
Natural language analysis	Pragmatics analysis	Emotion recognition	Emotion recognition in conversation	CPED	2015-01	TextRCNN model in \'Recurrent Convolutional Neural Networks for Text Classification\'	37.95	Macro-F1 of Sentiment	pos
Natural language analysis	Pragmatics analysis	Emotion recognition	Emotion recognition in conversation	CPED	2017-07	bcLSTM model in \'Context-Dependent Sentiment Analysis in User-Generated Videos\'	45.4	Macro-F1 of Sentiment	pos
Natural language analysis	Pragmatics analysis	Emotion recognition	Emotion recognition in conversation	CPED	2020-12	DialogXL model in \'DialogXL: All-in-One XLNet for Multi-Party Conversation Emotion Recognition\'	46.96	Macro-F1 of Sentiment	pos
Natural language analysis	Pragmatics analysis	Emotion recognition	Emotion recognition in conversation	CPED	2022-05	BERT+AVG+MLP model in \'CPED: A Large-Scale Chinese Personalized and Emotional Dialogue Dataset for Conversational AI\'	48.02	Macro-F1 of Sentiment	pos
Natural language analysis	Pragmatics analysis	Emotion recognition	Emotion recognition in conversation	SEMAINE	2017-07	bc-LSTM+Att model in \'Context-Dependent Sentiment Analysis in User-Generated Videos\'	-0.189	MAE (Valence)	neg
Natural language analysis	Pragmatics analysis	Emotion recognition	Emotion recognition in conversation	SEMAINE	2018-10	ICON model in \'ICON: Interactive Conversational Memory Network for Multimodal Emotion Detection\'	-0.181	MAE (Valence)	neg
Natural language analysis	Pragmatics analysis	Emotion recognition	Emotion recognition in conversation	SEMAINE	2018-11	DialogueRNN model in \'DialogueRNN: An Attentive RNN for Emotion Detection in Conversations\'	-0.168	MAE (Valence)	neg
Natural language analysis	Pragmatics analysis	Emotion recognition	Emotion recognition in conversation	SEMAINE	2019-08	DialogueGCN model in \'DialogueGCN: A Graph Convolutional Neural Network for Emotion Recognition in Conversation\'	-0.157	MAE (Valence)	neg
Natural language analysis	Pragmatics analysis	Emotion recognition	Emotion recognition in conversation	SEMAINE	2017-07	bc-LSTM+Att model in \'Context-Dependent Sentiment Analysis in User-Generated Videos\'	-0.213	MAE (Arousal)	neg
Natural language analysis	Pragmatics analysis	Emotion recognition	Emotion recognition in conversation	SEMAINE	2018-10	ICON model in \'ICON: Interactive Conversational Memory Network for Multimodal Emotion Detection\'	-0.19	MAE (Arousal)	neg
Natural language analysis	Pragmatics analysis	Emotion recognition	Emotion recognition in conversation	SEMAINE	2018-11	DialogueRNN model in \'DialogueRNN: An Attentive RNN for Emotion Detection in Conversations\'	-0.165	MAE (Arousal)	neg
Natural language analysis	Pragmatics analysis	Emotion recognition	Emotion recognition in conversation	SEMAINE	2019-08	DialogueGCN model in \'DialogueGCN: A Graph Convolutional Neural Network for Emotion Recognition in Conversation\'	-0.161	MAE (Arousal)	neg
Natural language analysis	Pragmatics analysis	Emotion recognition	Emotion recognition in conversation	SEMAINE	2020-09	Pretrained Hierarchical Transformer model in \'Hierarchical Pre-training for Sequence Labelling in Spoken Dialog\'	-0.16	MAE (Arousal)	neg
Natural language analysis	Pragmatics analysis	Emotion recognition	Emotion recognition in conversation	SEMAINE	2021-06	DialogueCRN model in \'DialogueCRN: Contextual Reasoning Networks for Emotion Recognition in Conversations\'	-0.152	MAE (Arousal)	neg
Natural language analysis	Pragmatics analysis	Emotion recognition	Emotion recognition in conversation	SEMAINE	2017-07	bc-LSTM+Att model in \'Context-Dependent Sentiment Analysis in User-Generated Videos\'	-0.19	MAE (Expectancy)	neg
Natural language analysis	Pragmatics analysis	Emotion recognition	Emotion recognition in conversation	SEMAINE	2018-10	ICON model in \'ICON: Interactive Conversational Memory Network for Multimodal Emotion Detection\'	-0.185	MAE (Expectancy)	neg
Natural language analysis	Pragmatics analysis	Emotion recognition	Emotion recognition in conversation	SEMAINE	2018-11	DialogueRNN model in \'DialogueRNN: An Attentive RNN for Emotion Detection in Conversations\'	-0.175	MAE (Expectancy)	neg
Natural language analysis	Pragmatics analysis	Emotion recognition	Emotion recognition in conversation	SEMAINE	2019-08	DialogueGCN model in \'DialogueGCN: A Graph Convolutional Neural Network for Emotion Recognition in Conversation\'	-0.168	MAE (Expectancy)	neg
Natural language analysis	Pragmatics analysis	Emotion recognition	Emotion recognition in conversation	SEMAINE	2020-09	Pretrained Hierarchical Transformer model in \'Hierarchical Pre-training for Sequence Labelling in Spoken Dialog\'	-0.16	MAE (Expectancy)	neg
Natural language analysis	Pragmatics analysis	Emotion recognition	Emotion recognition in conversation	SEMAINE	2017-07	bc-LSTM+Att model in \'Context-Dependent Sentiment Analysis in User-Generated Videos\'	-8.67	MAE (Power)	neg
Natural language analysis	Pragmatics analysis	Emotion recognition	Emotion recognition in conversation	SEMAINE	2018-10	ICON model in \'ICON: Interactive Conversational Memory Network for Multimodal Emotion Detection\'	-8.45	MAE (Power)	neg
Natural language analysis	Pragmatics analysis	Emotion recognition	Emotion recognition in conversation	SEMAINE	2018-11	DialogueRNN model in \'DialogueRNN: An Attentive RNN for Emotion Detection in Conversations\'	-7.9	MAE (Power)	neg
Natural language analysis	Pragmatics analysis	Emotion recognition	Emotion recognition in conversation	SEMAINE	2019-08	DialogueGCN model in \'DialogueGCN: A Graph Convolutional Neural Network for Emotion Recognition in Conversation\'	-7.68	MAE (Power)	neg
Natural language analysis	Pragmatics analysis	Emotion recognition	Emotion recognition in conversation	DailyDialog	2020-10	COSMIC model in \'COSMIC: COmmonSense knowledge for eMotion Identification in Conversations\'	51.05	Macro F1	pos
Natural language analysis	Pragmatics analysis	Emotion recognition	Emotion recognition in conversation	DailyDialog	2021-08	CoMPM model in \'CoMPM: Context Modeling with Speaker\'s Pre-trained Memory Tracking for Emotion Recognition in Conversation\'	53.15	Macro F1	pos
Natural language analysis	Pragmatics analysis	Emotion recognition	Emotion recognition in conversation	DailyDialog	2019-09	KET model in \'Knowledge-Enriched Transformer for Emotion Detection in Textual Conversations\'	53.37	Micro-F1	pos
Natural language analysis	Pragmatics analysis	Emotion recognition	Emotion recognition in conversation	DailyDialog	2020-07	CESTa model in \'Contextualized Emotion Recognition in Conversation as Sequence Tagging\'	63.12	Micro-F1	pos
Natural language analysis	Pragmatics analysis	Emotion recognition	Emotion recognition in conversation	DailyDialog	2021-12	S+PAGE model in \'S+PAGE: A Speaker and Position-Aware Graph Neural Network Model for Emotion Recognition in Conversation\'	64.07	Micro-F1	pos
Natural language analysis	Pragmatics analysis	Emotion recognition	Emotion recognition in conversation	DailyDialog	2021-06	TODKAT model in \'Topic-Driven and Knowledge-Aware Transformer for Dialogue Emotion Detection\'	52.56	Weighted F1	pos
Natural language analysis	Pragmatics analysis	Emotion recognition	Emotion recognition in conversation	DailyDialog	2021-12	CoG-BART model in \'Contrast and Generation Make BART a Good Dialogue Emotion Recognizer\'	54.71	Weighted F1	pos
Natural language analysis	Pragmatics analysis	Emotion recognition	Emotion recognition in conversation	IEMOCAP	2017-07	bc-LSTM+Att model in \'Context-Dependent Sentiment Analysis in User-Generated Videos\'	56.32	Accuracy	pos
Natural language analysis	Pragmatics analysis	Emotion recognition	Emotion recognition in conversation	IEMOCAP	2018-06	CMN model in \'Conversational Memory Network for Emotion Recognition in Dyadic Dialogue Videos\'	56.56	Accuracy	pos
Natural language analysis	Pragmatics analysis	Emotion recognition	Emotion recognition in conversation	IEMOCAP	2018-10	ICON model in \'ICON: Interactive Conversational Memory Network for Multimodal Emotion Detection\'	59.09	Accuracy	pos
Natural language analysis	Pragmatics analysis	Emotion recognition	Emotion recognition in conversation	IEMOCAP	2018-11	DialogueRNN model in \'DialogueRNN: An Attentive RNN for Emotion Detection in Conversations\'	63.4	Accuracy	pos
Natural language analysis	Pragmatics analysis	Emotion recognition	Emotion recognition in conversation	IEMOCAP	2019-08	DialogueGCN model in \'DialogueGCN: A Graph Convolutional Neural Network for Emotion Recognition in Conversation\'	65.25	Accuracy	pos
Natural language analysis	Pragmatics analysis	Emotion recognition	Emotion recognition in conversation	IEMOCAP	2020-05	BiERU-lc model in \'BiERU: Bidirectional Emotional Recurrent Unit for Conversational Sentiment Analysis\'	66.11	Accuracy	pos
Natural language analysis	Pragmatics analysis	Emotion recognition	Emotion recognition in conversation	IEMOCAP	2020-12	SumAggGIN model in \'Summarize before Aggregate: A Global-to-local Heterogeneous Graph Inference Network for Conversational Emotion Recognition\'	66.76	Accuracy	pos
Natural language analysis	Pragmatics analysis	Emotion recognition	Emotion recognition in conversation	IEMOCAP	2022-03	MM-DFN model in \'MM-DFN: Multimodal Dynamic Fusion Network for Emotion Recognition in Conversations\'	68.21	Accuracy	pos
Natural language analysis	Pragmatics analysis	Emotion recognition	Emotion recognition in conversation	IEMOCAP	2022-06	M2FNet model in \'M2FNet: Multi-modal Fusion Network for Emotion Recognition in Conversation\'	69.69	Accuracy	pos
Natural language analysis	Pragmatics analysis	Emotion recognition	Emotion recognition in conversation	IEMOCAP	2021-06	TODKAT model in \'Topic-Driven and Knowledge-Aware Transformer for Dialogue Emotion Detection\'	61.11	Micro-F1	pos
Natural language analysis	Pragmatics analysis	Emotion recognition	Emotion recognition in conversation	IEMOCAP	2021-12	CoG-BART model in \'Contrast and Generation Make BART a Good Dialogue Emotion Recognizer\'	64.1	Micro-F1	pos
Natural language analysis	Pragmatics analysis	Emotion recognition	Emotion recognition in conversation	IEMOCAP	2017-07	bc-LSTM+Att model in \'Context-Dependent Sentiment Analysis in User-Generated Videos\'	54.84	Macro-F1	pos
Natural language analysis	Pragmatics analysis	Emotion recognition	Emotion recognition in conversation	IEMOCAP	2018-10	ICON model in \'ICON: Interactive Conversational Memory Network for Multimodal Emotion Detection\'	56.52	Macro-F1	pos
Natural language analysis	Pragmatics analysis	Emotion recognition	Emotion recognition in conversation	IEMOCAP	2018-11	DialogueRNN model in \'DialogueRNN: An Attentive RNN for Emotion Detection in Conversations\'	60.66	Macro-F1	pos
Natural language analysis	Pragmatics analysis	Emotion recognition	Emotion recognition in conversation	IEMOCAP	2019-08	DialogueGCN model in \'DialogueGCN: A Graph Convolutional Neural Network for Emotion Recognition in Conversation\'	63.43	Macro-F1	pos
Natural language analysis	Pragmatics analysis	Emotion recognition	Emotion recognition in conversation	IEMOCAP	2021-06	DialogueCRN model in \'DialogueCRN: Contextual Reasoning Networks for Emotion Recognition in Conversations\'	66.38	Macro-F1	pos
Natural language analysis	Pragmatics analysis	Emotion recognition	Emotion recognition in conversation	IEMOCAP	2017-07	bc-LSTM+Att model in \'Context-Dependent Sentiment Analysis in User-Generated Videos\'	56.19	Weighted-F1	pos
Natural language analysis	Pragmatics analysis	Emotion recognition	Emotion recognition in conversation	IEMOCAP	2018-10	ICON model in \'ICON: Interactive Conversational Memory Network for Multimodal Emotion Detection\'	58.54	Weighted-F1	pos
Natural language analysis	Pragmatics analysis	Emotion recognition	Emotion recognition in conversation	IEMOCAP	2018-11	DialogueRNN model in \'DialogueRNN: An Attentive RNN for Emotion Detection in Conversations\'	62.75	Weighted-F1	pos
Natural language analysis	Pragmatics analysis	Emotion recognition	Emotion recognition in conversation	IEMOCAP	2019-08	DialogueGCN model in \'DialogueGCN: A Graph Convolutional Neural Network for Emotion Recognition in Conversation\'	64.18	Weighted-F1	pos
Natural language analysis	Pragmatics analysis	Emotion recognition	Emotion recognition in conversation	IEMOCAP	2020-05	BiERU-lc model in \'BiERU: Bidirectional Emotional Recurrent Unit for Conversational Sentiment Analysis\'	64.65	Weighted-F1	pos
Natural language analysis	Pragmatics analysis	Emotion recognition	Emotion recognition in conversation	IEMOCAP	2020-07	CESTa model in \'Contextualized Emotion Recognition in Conversation as Sequence Tagging\'	67.1	Weighted-F1	pos
Natural language analysis	Pragmatics analysis	Emotion recognition	Emotion recognition in conversation	IEMOCAP	2021-05	DAG-ERC model in \'Directed Acyclic Graph Network for Conversational Emotion Recognition\'	68.03	Weighted-F1	pos
Natural language analysis	Pragmatics analysis	Emotion recognition	Emotion recognition in conversation	IEMOCAP	2021-08	EmoBERTa model in \'EmoBERTa: Speaker-Aware Emotion Recognition in Conversation with RoBERTa\'	68.57	Weighted-F1	pos
Natural language analysis	Pragmatics analysis	Emotion recognition	Emotion recognition in conversation	IEMOCAP	2021-12	DAG-ERC+HCL model in \'Hybrid Curriculum Learning for Emotion Recognition in Conversation\'	68.73	Weighted-F1	pos
Natural language analysis	Pragmatics analysis	Emotion recognition	Emotion recognition in conversation	IEMOCAP	2022-03	EmoCaps model in \'EmoCaps: Emotion Capsule based Model for Conversational Emotion Recognition\'	71.77	Weighted-F1	pos
Natural language analysis	Pragmatics analysis	Emotion recognition	Emotion recognition in conversation	EC	2019-03	HRLCE + BERT model in \'ANA at SemEval-2019 Task 3: Contextual Emotion detection in Conversations through hierarchical LSTMs and BERT\'	0.7709	Micro-F1	pos
Natural language analysis	Pragmatics analysis	Emotion recognition	Emotion recognition in conversation	EC	2019-04	NELEC model in \'NELEC at SemEval-2019 Task 3: Think Twice Before Going Deep\'	0.7765	Micro-F1	pos
Natural language analysis	Pragmatics analysis	Emotion recognition	Emotion recognition in conversation	EmotionPush	2020-02	HiTransformer-s model in \'Hierarchical Transformer Network for Utterance-level Emotion Recognition\'	86.92	Weighted Accuracy	pos
Natural language analysis	Pragmatics analysis	Emotion recognition	Emotion recognition in conversation	EmotionPush	2020-02	HiTransformer-s model in \'Hierarchical Transformer Network for Utterance-level Emotion Recognition\'	63.03	Unweighted Accuracy	pos
Natural language analysis	Pragmatics analysis	Emotion recognition	Emotion-cause pair extraction	ECPE-FanSplit	2020-07	RANKCP model in \'Effective Inter-Clause Modeling for End-to-End Emotion-Cause Pair Extraction\'	69.15	F1	pos
Natural language analysis	Pragmatics analysis	Emotion recognition	Emotion-cause pair extraction	ECPE	2019-06	Inter-EC model in \'Emotion-Cause Pair Extraction: A New Task to Emotion Analysis in Texts\'	61.28	F1	pos
Natural language analysis	Pragmatics analysis	Emotion recognition	Emotion-cause pair extraction	ECPE	2020-02	E2EECPE model in \'End-to-end Emotion-Cause Pair Extraction via Learning to Link\'	62.8	F1	pos
Natural language analysis	Pragmatics analysis	Emotion recognition	Emotion-cause pair extraction	ECPE	2020-07	RANKCP model in \'Effective Inter-Clause Modeling for End-to-End Emotion-Cause Pair Extraction\'	73.6	F1	pos
Natural language analysis	Pragmatics analysis	Emotion recognition	Facial Emotion Recognition	RAVDESS	2021-11	Guided-ST and bi-LSTM with attention model in \'Multimodal Emotion Recognition on RAVDESS Dataset Using Transfer Learning\'	57.08	Accuracy	pos
Natural language analysis	Pragmatics analysis	Emotion recognition	Facial Emotion Recognition	RAVDESS	2021-12	bi-LSTM+Attention model in \'A proposal for Multimodal Emotion Recognition using aural transformers and Action Units on RAVDESS dataset\'	62.13	Accuracy	pos
Natural language analysis	Pragmatics analysis	Emotion recognition	Facial Emotion Recognition	RAVDESS	2022-01	Intermediate-Transformer-Fusion, visual branch only model in \'Self-attention fusion for audiovisual emotion recognition with incomplete data\'	74.92	Accuracy	pos
Natural language analysis	Pragmatics analysis	Emotion recognition	Multimodal emotion recognition	Expressive hands and faces dataset (EHF).	2018-04	SMPLify-X model in \'Multi-Modal Emotion recognition on IEMOCAP Dataset using Deep Learning\'	52.9	v2v error	pos
Natural language analysis	Pragmatics analysis	Emotion recognition	Multimodal emotion recognition	IEMOCAP	2018-06	CHFusion (A+T+V) model in \'Multimodal Sentiment Analysis using Hierarchical Fusion with Context Modeling\'	0.768	F1	pos
Natural language analysis	Pragmatics analysis	Emotion recognition	Multimodal emotion recognition	IEMOCAP	2021-01	PATHOSnet v2 (English) model in \'Combining deep and unsupervised features for multilingual speech emotion recognition\'	0.78	F1	pos
Natural language analysis	Pragmatics analysis	Emotion recognition	Multimodal emotion recognition	IEMOCAP	2022-05	COGMEN model in \'COGMEN: COntextualized GNN based Multimodal Emotion recognitioN\'	0.845	F1	pos
Natural language analysis	Pragmatics analysis	Emotion recognition	Multimodal emotion recognition	IEMOCAP	2017-07	bc-LSTM model in \'Context-Dependent Sentiment Analysis in User-Generated Videos\'	0.741	UA	pos
Natural language analysis	Pragmatics analysis	Emotion recognition	Multimodal emotion recognition	IEMOCAP	2018-06	CHFusion (A+T+V) model in \'Multimodal Sentiment Analysis using Hierarchical Fusion with Context Modeling\'	0.765	UA	pos
Natural language analysis	Pragmatics analysis	Emotion recognition	Multimodal emotion recognition	IEMOCAP	2021-01	PATHOSnet v2 (English) model in \'Combining deep and unsupervised features for multilingual speech emotion recognition\'	0.804	Weighted Accuracy	pos
Natural language analysis	Pragmatics analysis	Emotion recognition	Recognizing emotion cause in conversations	EmoCause	2021-09	Human model in \'Perspective-taking and Pragmatics for Generating Empathetic Responses Focused on Emotion Causes\'	41.3	Top-1 Recall	pos
Natural language analysis	Pragmatics analysis	Emotion recognition	Recognizing emotion cause in conversations	EmoCause	2021-09	Human model in \'Perspective-taking and Pragmatics for Generating Empathetic Responses Focused on Emotion Causes\'	81.1	Top-3 Recall	pos
Natural language analysis	Pragmatics analysis	Emotion recognition	Recognizing emotion cause in conversations	EmoCause	2021-09	Human model in \'Perspective-taking and Pragmatics for Generating Empathetic Responses Focused on Emotion Causes\'	95.0	Top-5 Recall	pos
Natural language analysis	Pragmatics analysis	Emotion recognition	Recognizing emotion cause in conversations	RECCON	2020-12	SpanBERT model in \'Recognizing Emotion Cause in Conversations\'	75.71	F1	pos
Natural language analysis	Pragmatics analysis	Emotion recognition	Recognizing emotion cause in conversations	RECCON	2020-12	SpanBERT model in \'Recognizing Emotion Cause in Conversations\'	34.64	Exact Span F1	pos
Natural language analysis	Pragmatics analysis	Emotion recognition	Recognizing emotion cause in conversations	RECCON	2020-12	SpanBERT model in \'Recognizing Emotion Cause in Conversations\'	60.0	F1(Pos)	pos
Natural language analysis	Pragmatics analysis	Emotion recognition	Recognizing emotion cause in conversations	RECCON	2020-12	SpanBERT model in \'Recognizing Emotion Cause in Conversations\'	86.02	F1(Neg)	pos
Natural language analysis	Pragmatics analysis	Emotion recognition	Speech emotion recognition	ShEMO	2022-04	CNN model in \'Emotion Recognition In Persian Speech Using Deep Neural Networks\'	65.2	Unweighted Accuracy	pos
Natural language analysis	Pragmatics analysis	Emotion recognition	Speech emotion recognition	MSP-Podcast (Valence)	2021-02	preCPC model in \'Contrastive Unsupervised Learning for Speech Emotion Recognition\'	0.377	CCC	pos
Natural language analysis	Pragmatics analysis	Emotion recognition	Speech emotion recognition	RAVDESS	2020-07	CNN-X (Shallow CNN) model in \'Shallow over Deep Neural Networks: A empirical analysis for human emotion classification using audio data\'	82.99	Accuracy	pos
Natural language analysis	Pragmatics analysis	Emotion recognition	Speech emotion recognition	RAVDESS	2020-07	CNN-X (Shallow CNN) model in \'Shallow over Deep Neural Networks: A empirical analysis for human emotion classification using audio data\'	0.82	Precision	pos
Natural language analysis	Pragmatics analysis	Emotion recognition	Speech emotion recognition	RAVDESS	2020-07	CNN-X (Shallow CNN) model in \'Shallow over Deep Neural Networks: A empirical analysis for human emotion classification using audio data\'	0.82	Recall	pos
Natural language analysis	Pragmatics analysis	Emotion recognition	Speech emotion recognition	RAVDESS	2020-07	CNN-X (Shallow CNN) model in \'Shallow over Deep Neural Networks: A empirical analysis for human emotion classification using audio data\'	0.82	F1 Score	pos
Natural language analysis	Pragmatics analysis	Emotion recognition	Speech emotion recognition	MSP-Podcast (Dominance)	2021-02	preCPC model in \'Contrastive Unsupervised Learning for Speech Emotion Recognition\'	0.639	CCC	pos
Natural language analysis	Pragmatics analysis	Emotion recognition	Speech emotion recognition	MSP-Podcast (Activation)	2021-02	preCPC model in \'Contrastive Unsupervised Learning for Speech Emotion Recognition\'	0.706	CCC	pos
Natural language analysis	Pragmatics analysis	Emotion recognition	Speech emotion recognition	IEMOCAP	2019-04	Ensemble (Acoustic + Text)(Random Forests + Gradient Boosted Trees + Multi Layer Perceptron + Multinomial Naive Bayes + Logistic Regression) model in \'Multimodal Speech Emotion Recognition and Ambiguity Resolution\'	0.718	F1	pos
Natural language analysis	Pragmatics analysis	Emotion recognition	Speech emotion recognition	IEMOCAP	2018-02	CNN+LSTM model in \'CNN+LSTM Architecture for Speech Emotion Recognition with Data Augmentation\'	0.65	UA	pos
Natural language analysis	Pragmatics analysis	Emotion recognition	Speech emotion recognition	IEMOCAP	2019-04	Ensemble (Acoustic + Text)(Random Forests + Gradient Boosted Trees + Multi Layer Perceptron + Multinomial Naive Bayes + Logistic Regression) model in \'Multimodal Speech Emotion Recognition and Ambiguity Resolution\'	0.701	UA	pos
Natural language analysis	Pragmatics analysis	Emotion recognition	Speech emotion recognition	IEMOCAP	2020-10	SYSCOMB: BLSTMATT with CSA model in \'Empirical Interpretation of Speech Emotion Perception with Attention Based Model for Speech Emotion Recognition\'	0.74	UA	pos
Natural language analysis	Pragmatics analysis	Emotion recognition	Speech emotion recognition	IEMOCAP	2021-09	SER with MTL model in \'Speech Emotion Recognition with Multi-Task Learning\'	0.78	UA	pos
Natural language analysis	Pragmatics analysis	Emotion recognition	Speech emotion recognition	IEMOCAP	2019-11	LSTM+FC model in \'Speech Emotion Recognition Using Speech Feature and Word Embedding\'	0.755	WAP	pos
Natural language analysis	Pragmatics analysis	Emotion recognition	Speech emotion recognition	IEMOCAP	2020-10	DANN model in \'Context-Dependent Domain Adversarial Neural Network for Multimodal Emotion Recognition\'	0.827	WAP	pos
Natural language analysis	Pragmatics analysis	Emotion recognition	Speech emotion recognition	CREMA-D	2020-01	GRU model in \'Visually Guided Self Supervised Learning of Speech Representations\'	55.01	Accuracy	pos
Natural language analysis	Pragmatics analysis	Emotion recognition	Speech emotion recognition	CREMA-D	2020-02	ResNet-18 + PyNADA model in \'Non-linear Neurons with Human-like Apical Dendrite Activations\'	65.15	Accuracy	pos
Natural language analysis	Pragmatics analysis	Emotion recognition	Speech emotion recognition	CREMA-D	2021-03	ResNet-18 + SPEL model in \'Self-paced ensemble learning for speech and audio classification\'	68.12	Accuracy	pos
Natural language analysis	Pragmatics analysis	Emotion recognition	Speech emotion recognition	CREMA-D	2022-03	SepTr model in \'SepTr: Separable Transformer for Audio Spectrogram Processing\'	70.47	Accuracy	pos
Natural language analysis	Pragmatics analysis	Emotion recognition	Speech emotion recognition	CREMA-D	2022-05	SepTr + LeRaC model in \'LeRaC: Learning Rate Curriculum\'	70.95	Accuracy	pos
Natural language analysis	Pragmatics analysis	Event detection	Twitter event detection	Events2012 - Oct 11 to Oct 17	2019-06	SEDTWik model in \'SEDTWik: Segmentation-based Event Detection from Tweets Using Wikipedia\'	88.12	Precision	pos
Natural language analysis	Pragmatics analysis	Event detection	Twitter event detection	Events2012 - Oct 11 to Oct 17	2019-06	SEDTWik model in \'SEDTWik: Segmentation-based Event Detection from Tweets Using Wikipedia\'	14.1	Duplicate Event Rate (DERate)	pos
Natural language analysis	Pragmatics analysis	Event detection	Twitter event detection	Events2012 - Oct 11 to Oct 17	2019-06	SEDTWik model in \'SEDTWik: Segmentation-based Event Detection from Tweets Using Wikipedia\'	79.0	Number of Events	pos
Natural language analysis	Pragmatics analysis	Fact verification	Fact verification	KILT: FEVER	2020-09	RAG model in \'KILT: a Benchmark for Knowledge Intensive Language Tasks\'	86.31	Accuracy	pos
Natural language analysis	Pragmatics analysis	Fact verification	Fact verification	KILT: FEVER	2022-07	Re2G model in \'Re2G: Retrieve, Rerank, Generate\'	89.55	Accuracy	pos
Natural language analysis	Pragmatics analysis	Fact verification	Fact verification	KILT: FEVER	2020-09	RAG model in \'KILT: a Benchmark for Knowledge Intensive Language Tasks\'	61.94	R-Prec	pos
Natural language analysis	Pragmatics analysis	Fact verification	Fact verification	KILT: FEVER	2022-07	Re2G model in \'Re2G: Retrieve, Rerank, Generate\'	88.92	R-Prec	pos
Natural language analysis	Pragmatics analysis	Fact verification	Fact verification	KILT: FEVER	2020-09	RAG model in \'KILT: a Benchmark for Knowledge Intensive Language Tasks\'	75.55	Recall@5	pos
Natural language analysis	Pragmatics analysis	Fact verification	Fact verification	KILT: FEVER	2022-07	Re2G model in \'Re2G: Retrieve, Rerank, Generate\'	92.52	Recall@5	pos
Natural language analysis	Pragmatics analysis	Fact verification	Fact verification	KILT: FEVER	2020-09	RAG model in \'KILT: a Benchmark for Knowledge Intensive Language Tasks\'	53.45	KILT-AC	pos
Natural language analysis	Pragmatics analysis	Fact verification	Fact verification	KILT: FEVER	2022-07	Re2G model in \'Re2G: Retrieve, Rerank, Generate\'	78.53	KILT-AC	pos
Natural language analysis	Pragmatics analysis	Fact verification	Fact verification	FEVER	2019-07	GEAR model in \'GEAR: Graph-based Evidence Aggregating and Reasoning for Fact Verification\'	71.6	Accuracy	pos
Natural language analysis	Pragmatics analysis	Fact verification	Fact verification	FEVER	2019-10	KGAT model in \'Fine-grained Fact Verification with Kernel Graph Attention Network\'	74.1	Accuracy	pos
Natural language analysis	Pragmatics analysis	Fact verification	Fact verification	FEVER	2020-05	RAG model in \'Retrieval-Augmented Generation for Knowledge-Intensive NLP Tasks\'	89.5	Accuracy	pos
Natural language analysis	Pragmatics analysis	Fact verification	Fact verification	FEVER	2019-07	GEAR model in \'GEAR: Graph-based Evidence Aggregating and Reasoning for Fact Verification\'	67.1	FEVER	pos
Natural language analysis	Pragmatics analysis	Fact verification	Fact verification	FEVER	2019-10	KGAT model in \'Fine-grained Fact Verification with Kernel Graph Attention Network\'	70.4	FEVER	pos
Natural language analysis	Pragmatics analysis	Fake news detection	Fake news detection	Social media	2021-01	TextRNN model in \'Exploring Text-transformers in AAAI 2021 Shared Task: COVID-19 Fake News Detection in English\'	92.4	Accuracy	pos
Natural language analysis	Pragmatics analysis	Fake news detection	Fake news detection	LIAR	2017-05	Hybrid CNNs (Text + All) model in \'\"Liar, Liar Pants on Fire\": A New Benchmark Dataset for Fake News Detection\'	0.274	Test Accuracy	pos
Natural language analysis	Pragmatics analysis	Fake news detection	Fake news detection	LIAR	2017-05	Hybrid CNNs (Text + Speaker) model in \'\"Liar, Liar Pants on Fire\": A New Benchmark Dataset for Fake News Detection\'	0.277	Validation Accuracy	pos
Natural language analysis	Pragmatics analysis	Fake news detection	Fake news detection	Hostility Detection Dataset in Hindi	2021-01	Auxiliary IndicBert model in \'Hostility Detection in Hindi leveraging Pre-Trained Language Models\'	0.7741	F1 score	pos
Natural language analysis	Pragmatics analysis	Fake news detection	Fake news detection	Grover-Mega	2019-05	Grover-Mega model in \'Defending Against Neural Fake News\'	92.0	Unpaired Accuracy	pos
Natural language analysis	Pragmatics analysis	Fake news detection	Fake news detection	Grover-Mega	2021-01	Text-Transformers + Five-fold five model cross-validation +Pseudo Label Algorithm model in \'Exploring Text-transformers in AAAI 2021 Shared Task: COVID-19 Fake News Detection in English\'	98.5	Unpaired Accuracy	pos
Natural language analysis	Pragmatics analysis	Fake news detection	Fake news detection	COVID-19 Fake News Dataset	2021-01	Ensemble Model + Heuristic Post-Processing model in \'A Heuristic-driven Ensemble Framework for COVID-19 Fake News Detection\'	0.9883	F1	pos
Natural language analysis	Pragmatics analysis	Fake news detection	Fake news detection	MediaEval2016	2022-05	SEMI-FND model in \'SEMI-FND: Stacked Ensemble Based Multimodal Inference For Faster Fake News Detection\'	85.8	Accuracy	pos
Natural language analysis	Pragmatics analysis	Fake news detection	Fake news detection	Weibo NER	2022-05	SEMI-FND model in \'SEMI-FND: Stacked Ensemble Based Multimodal Inference For Faster Fake News Detection\'	86.83	Accuracy	pos
Natural language analysis	Pragmatics analysis	Fake news detection	Fake news detection	FNC-1	2017-07	3rd place at FNC-1 - Team UCL Machine Reading (Riedel et al., 2017) model in \'A simple but tough-to-beat baseline for the Fake News Challenge stance detection task\'	81.72	Weighted Accuracy	pos
Natural language analysis	Pragmatics analysis	Fake news detection	Fake news detection	FNC-1	2017-12	Bhatt et al. model in \'On the Benefit of Combining Neural, Statistical and External Features for Fake News Identification\'	83.08	Weighted Accuracy	pos
Natural language analysis	Pragmatics analysis	Fake news detection	Fake news detection	FNC-1	2021-06	Sepúlveda-Torres R., Vicente M., Saquete E., Lloret E., Palomar M. (2021) model in \'Exploring Summarization to Enhance Headline Stance Detection\'	90.73	Weighted Accuracy	pos
Natural language analysis	Pragmatics analysis	Fake news detection	Fake news detection	FNC-1	2017-07	3rd place at FNC-1 - Team UCL Machine Reading (Riedel et al., 2017) model in \'A simple but tough-to-beat baseline for the Fake News Challenge stance detection task\'	97.9	Per-class Accuracy (Unrelated)	pos
Natural language analysis	Pragmatics analysis	Fake news detection	Fake news detection	FNC-1	2017-12	Bhatt et al. model in \'On the Benefit of Combining Neural, Statistical and External Features for Fake News Identification\'	98.04	Per-class Accuracy (Unrelated)	pos
Natural language analysis	Pragmatics analysis	Fake news detection	Fake news detection	FNC-1	2021-06	Sepúlveda-Torres R., Vicente M., Saquete E., Lloret E., Palomar M. (2021) model in \'Exploring Summarization to Enhance Headline Stance Detection\'	99.36	Per-class Accuracy (Unrelated)	pos
Natural language analysis	Pragmatics analysis	Fake news detection	Fake news detection	FNC-1	2017-07	3rd place at FNC-1 - Team UCL Machine Reading (Riedel et al., 2017) model in \'A simple but tough-to-beat baseline for the Fake News Challenge stance detection task\'	44.04	Per-class Accuracy (Agree)	pos
Natural language analysis	Pragmatics analysis	Fake news detection	Fake news detection	FNC-1	2017-12	Baseline based on word2vec + hand-crafted features (Bhatt et al., 2017) model in \'On the Benefit of Combining Neural, Statistical and External Features for Fake News Identification\'	50.7	Per-class Accuracy (Agree)	pos
Natural language analysis	Pragmatics analysis	Fake news detection	Fake news detection	FNC-1	2018-11	Bi-LSTM (max-pooling, attention) model in \'Combining Similarity Features and Deep Representation Learning for Stance Detection in the Context of Checking Fake News\'	51.34	Per-class Accuracy (Agree)	pos
Natural language analysis	Pragmatics analysis	Fake news detection	Fake news detection	FNC-1	2021-06	Sepúlveda-Torres R., Vicente M., Saquete E., Lloret E., Palomar M. (2021) model in \'Exploring Summarization to Enhance Headline Stance Detection\'	75.03	Per-class Accuracy (Agree)	pos
Natural language analysis	Pragmatics analysis	Fake news detection	Fake news detection	FNC-1	2017-07	3rd place at FNC-1 - Team UCL Machine Reading (Riedel et al., 2017) model in \'A simple but tough-to-beat baseline for the Fake News Challenge stance detection task\'	6.6	Per-class Accuracy (Disagree)	pos
Natural language analysis	Pragmatics analysis	Fake news detection	Fake news detection	FNC-1	2017-12	Baseline based on word2vec + hand-crafted features (Bhatt et al., 2017) model in \'On the Benefit of Combining Neural, Statistical and External Features for Fake News Identification\'	9.61	Per-class Accuracy (Disagree)	pos
Natural language analysis	Pragmatics analysis	Fake news detection	Fake news detection	FNC-1	2018-11	Bi-LSTM (max-pooling, attention) model in \'Combining Similarity Features and Deep Representation Learning for Stance Detection in the Context of Checking Fake News\'	10.33	Per-class Accuracy (Disagree)	pos
Natural language analysis	Pragmatics analysis	Fake news detection	Fake news detection	FNC-1	2021-06	Sepúlveda-Torres R., Vicente M., Saquete E., Lloret E., Palomar M. (2021) model in \'Exploring Summarization to Enhance Headline Stance Detection\'	63.41	Per-class Accuracy (Disagree)	pos
Natural language analysis	Pragmatics analysis	Fake news detection	Fake news detection	FNC-1	2017-07	3rd place at FNC-1 - Team UCL Machine Reading (Riedel et al., 2017) model in \'A simple but tough-to-beat baseline for the Fake News Challenge stance detection task\'	81.38	Per-class Accuracy (Discuss)	pos
Natural language analysis	Pragmatics analysis	Fake news detection	Fake news detection	FNC-1	2017-12	Bhatt et al. model in \'On the Benefit of Combining Neural, Statistical and External Features for Fake News Identification\'	85.68	Per-class Accuracy (Discuss)	pos
Natural language analysis	Pragmatics analysis	Fake news detection	Fake news detection	FNC-1	2021-06	Sepúlveda-Torres R., Vicente M., Saquete E., Lloret E., Palomar M. (2021) model in \'Exploring Summarization to Enhance Headline Stance Detection\'	85.97	Per-class Accuracy (Discuss)	pos
Natural language analysis	Pragmatics analysis	Hate speech detection	Hate speech detection	Automatic Misogynistic Identification	2018-12	Logistic Regression model in \'Hateminers : Detecting Hate speech against Women\'	0.704	Accuracy	pos
Natural language analysis	Pragmatics analysis	Hate speech detection	Hate speech detection	Automatic Misogynistic Identification	2020-04	mBert model in \'Deep Learning Models for Multilingual Hate Speech Detection\'	0.832	Accuracy	pos
Natural language analysis	Pragmatics analysis	Hate speech detection	Hate speech detection	AbusEval	2020-10	HateBERT model in \'HateBERT: Retraining BERT for Abusive Language Detection in English\'	0.742	Macro F1	pos
Natural language analysis	Pragmatics analysis	Hate speech detection	Hate speech detection	Waseem et al., 2018	2021-06	Mozafari et al., 2019 model in \'AAA: Fair Evaluation for Abuse Detection Systems Wanted\'	50.94	AAA	pos
Natural language analysis	Pragmatics analysis	Hate speech detection	Hate speech detection	Waseem et al., 2018	2021-06	Mozafari et al., 2019 model in \'AAA: Fair Evaluation for Abuse Detection Systems Wanted\'	84.42	F1 (micro)	pos
Natural language analysis	Pragmatics analysis	Hate speech detection	Hate speech detection	ToLD-Br	2020-10	Multilingual BERT model in \'Toxic Language Detection in Social Media for Brazilian Portuguese: New Dataset and Multilingual Analysis\'	0.75	F1-score	pos
Natural language analysis	Pragmatics analysis	Hate speech detection	Hate speech detection	HatEval	2020-10	HateBERT model in \'HateBERT: Retraining BERT for Abusive Language Detection in English\'	0.494	Macro F1	pos
Natural language analysis	Pragmatics analysis	Hate speech detection	Hate speech detection	Ethos MultiLabel	2020-06	MLARAM model in \'ETHOS: an Online Hate Speech Detection Dataset\'	0.2948	Hamming Loss	pos
Natural language analysis	Pragmatics analysis	Hate speech detection	Hate speech detection	SHAJ	2021-07	Baseline BERT (task A) model in \'Detecting Abusive Albanian\'	0.77	F1	pos
Natural language analysis	Pragmatics analysis	Hate speech detection	Hate speech detection	OffensEval 2019	2020-10	HateBERT model in \'HateBERT: Retraining BERT for Abusive Language Detection in English\'	0.805	Macro F1	pos
Natural language analysis	Pragmatics analysis	Hate speech detection	Hate speech detection	HateXplain	2020-12	BERT-HateXplain [Attn] model in \'HateXplain: A Benchmark Dataset for Explainable Hate Speech Detection\'	0.698	Accuracy	pos
Natural language analysis	Pragmatics analysis	Hate speech detection	Hate speech detection	HateXplain	2020-12	BERT-HateXplain [LIME] model in \'HateXplain: A Benchmark Dataset for Explainable Hate Speech Detection\'	0.687	Macro F1	pos
Natural language analysis	Pragmatics analysis	Hate speech detection	Hate speech detection	HateXplain	2020-12	BERT-HateXplain [LIME] model in \'HateXplain: A Benchmark Dataset for Explainable Hate Speech Detection\'	0.851	AUROC	pos
Natural language analysis	Pragmatics analysis	Hate speech detection	Hate speech detection	bajer_danish_misogyny	2021-08	AOM mBERT model in \'Annotating Online Misogyny\'	0.8549	F1	pos
Natural language analysis	Pragmatics analysis	Hate speech detection	Hate speech detection	Ethos Binary	2020-06	BERT model in \'ETHOS: an Online Hate Speech Detection Dataset\'	0.7883	F1-score	pos
Natural language analysis	Pragmatics analysis	Hate speech detection	Hate speech detection	Ethos Binary	2021-06	BiLSTM + static BE model in \'Hate speech detection using static BERT embeddings\'	0.7971	F1-score	pos
Natural language analysis	Pragmatics analysis	Hate speech detection	Hate speech detection	Ethos Binary	2020-06	BiLSTM+Attention+FT model in \'ETHOS: an Online Hate Speech Detection Dataset\'	0.7734	Classification Accuracy	pos
Natural language analysis	Pragmatics analysis	Hate speech detection	Hate speech detection	Ethos Binary	2021-06	BiLSTM + static BE model in \'Hate speech detection using static BERT embeddings\'	0.8015	Classification Accuracy	pos
Natural language analysis	Pragmatics analysis	Hate speech detection	Hate speech detection	Ethos Binary	2020-06	BERT model in \'ETHOS: an Online Hate Speech Detection Dataset\'	79.17	Precision	pos
Natural language analysis	Pragmatics analysis	Hate speech detection	Hate speech detection	Hostility Detection Dataset in Hindi	2021-01	Auxiliary IndicBert model in \'Hostility Detection in Hindi leveraging Pre-Trained Language Models\'	0.5725	F1 score	pos
Natural language analysis	Pragmatics analysis	Hate speech detection	Hate speech detection	DKhate	2019-08	Baseline model in \'Offensive Language and Hate Speech Detection for Danish\'	0.7	F1	pos
Natural language analysis	Pragmatics analysis	Hate speech detection	Hope speech detection	KanHope	2021-08	Dual-Channel mBERT model in \'Hope Speech detection in under-resourced Kannada language\'	0.65	F1-score (Weighted)	pos
Natural language analysis	Pragmatics analysis	Hate speech detection	Hope speech detection	HopeEDI	2020-12	Decision Tree Classifier model in \'HopeEDI: A Multilingual Hope Speech Detection Dataset for Equality, Diversity, and Inclusion\'	0.9	Weighted Average F1-score	pos
Natural language analysis	Pragmatics analysis	Hate speech detection	Hope speech detection	HopeEDI	2021-04	RoBERTa model in \'TeamUNCC@LT-EDI-EACL2021: Hope Speech Detection using Transfer Learning with Transformers\'	0.93	Weighted Average F1-score	pos
Natural language analysis	Pragmatics analysis	Hate speech detection	Hope speech detection for Malayalam	HopeEDI	2020-12	Decision Tree Classifier model in \'HopeEDI: A Multilingual Hope Speech Detection Dataset for Equality, Diversity, and Inclusion\'	0.73	Weighted Average F1-score	pos
Natural language analysis	Pragmatics analysis	Hate speech detection	Hope speech detection for Malayalam	HopeEDI	2021-04	XLM-RoBERTa model in \'TeamUNCC@LT-EDI-EACL2021: Hope Speech Detection using Transfer Learning with Transformers\'	0.87	Weighted Average F1-score	pos
Natural language analysis	Pragmatics analysis	Hate speech detection	Hope speech detection for Tamil	HopeEDI	2020-12	Logistic Regression model in \'HopeEDI: A Multilingual Hope Speech Detection Dataset for Equality, Diversity, and Inclusion\'	0.56	Weighted Average F1-score	pos
Natural language analysis	Pragmatics analysis	Hate speech detection	Hope speech detection for Tamil	HopeEDI	2021-04	XLM-RoBERTa model in \'TeamUNCC@LT-EDI-EACL2021: Hope Speech Detection using Transfer Learning with Transformers\'	0.6	Weighted Average F1-score	pos
Natural language analysis	Pragmatics analysis	Humor detection	Humor detection	200k Short Texts for Humor Detection	2016-03	XGBoost model in \'XGBoost: A Scalable Tree Boosting System\'	0.813	F1-score	pos
Natural language analysis	Pragmatics analysis	Humor detection	Humor detection	200k Short Texts for Humor Detection	2019-06	XLNet Large Cased model in \'XLNet: Generalized Autoregressive Pretraining for Language Understanding\'	0.92	F1-score	pos
Natural language analysis	Pragmatics analysis	Humor detection	Humor detection	200k Short Texts for Humor Detection	2020-04	ColBERT model model in \'ColBERT: Using BERT Sentence Embedding for Humor Detection\'	0.982	F1-score	pos
Natural language analysis	Pragmatics analysis	Intent classification	Intent classification	SLURP	2020-11	Multi-SLURP model in \'SLURP: A Spoken Language Understanding Resource Package\'	78.33	Accuracy (%)	pos
Natural language analysis	Pragmatics analysis	Intent classification	Intent classification	SLURP	2021-11	Partially Fine-tuned HuBERT model in \'A Fine-tuned Wav2vec 2.0/HuBERT Benchmark For Speech Emotion Recognition, Speaker Verification and Spoken Language Understanding\'	87.51	Accuracy (%)	pos
Natural language analysis	Pragmatics analysis	Intent classification	Intent classification	KUAKE-QIC	2021-06	RoBERTa-wwm-ext-base model in \'CBLUE: A Chinese Biomedical Language Understanding Evaluation Benchmark\'	85.5	Accuracy	pos
Natural language analysis	Pragmatics analysis	Intent classification	Intent classification	ORCAS-I	2022-05	BERT (query + URL) model in \'ORCAS-I: Queries Annotated with Intent using Weak Supervision\'	0.774	F1-score	pos
Natural language analysis	Pragmatics analysis	Intent classification	Intent classification	ORCAS-I	2022-05	BERT (query + URL) model in \'ORCAS-I: Queries Annotated with Intent using Weak Supervision\'	0.789	Precision	pos
Natural language analysis	Pragmatics analysis	Intent classification	Intent classification	ORCAS-I	2022-05	BERT (query + URL) model in \'ORCAS-I: Queries Annotated with Intent using Weak Supervision\'	0.764	Recall	pos
Natural language analysis	Pragmatics analysis	Intent classification	Intent classification	MASSIVE	2022-04	mT5 Base (encoder-only) model in \'MASSIVE: A 1M-Example Multilingual Natural Language Understanding Dataset with 51 Typologically-Diverse Languages\'	86.1	Intent Accuracy	pos
Natural language analysis	Pragmatics analysis	Intent detection	Intent detection	ASOS.com user intent	2019-12	plain-LSTM model in \'“Where is My Parcel?” Fast and Efficient Classifiers to Detect User Intent in Natural Language\'	0.887	F1	pos
Natural language analysis	Pragmatics analysis	Intent detection	Intent detection	MixATIS	2021-06	GL-GIN model in \'GL-GIN: Fast and Accurate Non-Autoregressive Model for Joint Multiple Intent Detection and Slot Filling\'	76.3	Accuracy	pos
Natural language analysis	Pragmatics analysis	Intent detection	Intent detection	MixSNIPS	2021-06	GL-GIN model in \'GL-GIN: Fast and Accurate Non-Autoregressive Model for Joint Multiple Intent Detection and Slot Filling\'	95.6	Accuracy	pos
Natural language analysis	Pragmatics analysis	Intent detection	Intent detection	ATIS	2016-09	Attention Encoder-Decoder NN model in \'Attention-Based Recurrent Neural Network Models for Joint Intent Detection and Slot Filling\'	98.43	Accuracy	pos
Natural language analysis	Pragmatics analysis	Intent detection	Intent detection	ATIS	2018-12	Bi-model with decoder model in \'A Bi-model based RNN Semantic Frame Parsing Model for Intent Detection and Slot Filling\'	98.99	Accuracy	pos
Natural language analysis	Pragmatics analysis	Intent detection	Intent detection	ATIS	2016-09	Attention Encoder-Decoder NN model in \'Attention-Based Recurrent Neural Network Models for Joint Intent Detection and Slot Filling\'	95.87	F1	pos
Natural language analysis	Pragmatics analysis	Intent detection	Intent detection	ATIS	2018-12	Bi-model with decoder model in \'A Bi-model based RNN Semantic Frame Parsing Model for Intent Detection and Slot Filling\'	96.89	F1	pos
Natural language analysis	Pragmatics analysis	Intent detection	Intent detection	SNIPS	2018-06	Slot-Gated BLSTM with Attension model in \'Slot-Gated Modeling for Joint Slot Filling and Intent Prediction\'	88.8	Slot F1 Score	pos
Natural language analysis	Pragmatics analysis	Intent detection	Intent detection	SNIPS	2018-12	Capsule-NLU model in \'Joint Slot Filling and Intent Detection via Capsule Neural Networks\'	91.8	Slot F1 Score	pos
Natural language analysis	Pragmatics analysis	Intent detection	Intent detection	SNIPS	2019-06	SF-ID model in \'A Novel Bi-directional Interrelated Model for Joint Intent Detection and Slot Filling\'	92.23	Slot F1 Score	pos
Natural language analysis	Pragmatics analysis	Intent detection	Intent detection	SNIPS	2019-09	Stack-Propagation (+BERT) model in \'A Stack-Propagation Framework with Token-Level Intent Detection for Spoken Language Understanding\'	97.0	Slot F1 Score	pos
Natural language analysis	Pragmatics analysis	Intent detection	Intent detection	SNIPS	2018-06	Slot-Gated BLSTM with Attension model in \'Slot-Gated Modeling for Joint Slot Filling and Intent Prediction\'	97.0	Intent Accuracy	pos
Natural language analysis	Pragmatics analysis	Intent detection	Intent detection	SNIPS	2018-12	Capsule-NLU model in \'Joint Slot Filling and Intent Detection via Capsule Neural Networks\'	97.7	Intent Accuracy	pos
Natural language analysis	Pragmatics analysis	Intent detection	Intent detection	SNIPS	2019-09	Stack-Propagation (+BERT) model in \'A Stack-Propagation Framework with Token-Level Intent Detection for Spoken Language Understanding\'	99.0	Intent Accuracy	pos
Natural language analysis	Pragmatics analysis	Intent detection	Open Intent Detection	StackOverFlow(75%known)	2020-12	ADB model in \'Deep Open Intent Classification with Adaptive Decision Boundary\'	85.99	F1-score	pos
Natural language analysis	Pragmatics analysis	Intent detection	Open Intent Detection	StackOverFlow(75%known)	2020-12	ADB model in \'Deep Open Intent Classification with Adaptive Decision Boundary\'	82.78	1:1 Accuracy	pos
Natural language analysis	Pragmatics analysis	Intent detection	Open Intent Detection	SNIPS (50% known)	2019-06	LMCL model in \'Deep Unknown Intent Detection with Margin Loss\'	0.841	F1	pos
Natural language analysis	Pragmatics analysis	Intent detection	Open Intent Detection	SNIPS (25% known)	2019-06	LMCL model in \'Deep Unknown Intent Detection with Margin Loss\'	0.792	F1	pos
Natural language analysis	Pragmatics analysis	Intent detection	Open Intent Detection	StackOverFlow(25%known)	2020-12	ADB model in \'Deep Open Intent Classification with Adaptive Decision Boundary\'	80.83	F1-score	pos
Natural language analysis	Pragmatics analysis	Intent detection	Open Intent Detection	StackOverFlow(25%known)	2020-12	ADB model in \'Deep Open Intent Classification with Adaptive Decision Boundary\'	86.72	1:1 Accuracy	pos
Natural language analysis	Pragmatics analysis	Intent detection	Open Intent Detection	BANKING77 (25%known)	2020-12	ADB model in \'Deep Open Intent Classification with Adaptive Decision Boundary\'	71.62	F1-score	pos
Natural language analysis	Pragmatics analysis	Intent detection	Open Intent Detection	BANKING77 (25%known)	2020-12	ADB model in \'Deep Open Intent Classification with Adaptive Decision Boundary\'	78.85	1:1 Accuracy	pos
Natural language analysis	Pragmatics analysis	Intent detection	Open Intent Detection	BANKING-77 (50% known)	2020-12	ADB model in \'Deep Open Intent Classification with Adaptive Decision Boundary\'	80.9	F1-score	pos
Natural language analysis	Pragmatics analysis	Intent detection	Open Intent Detection	BANKING-77 (50% known)	2020-12	ADB model in \'Deep Open Intent Classification with Adaptive Decision Boundary\'	78.86	1:1 Accuracy	pos
Natural language analysis	Pragmatics analysis	Intent detection	Open Intent Detection	OOS(75%known)	2020-12	ADB model in \'Deep Open Intent Classification with Adaptive Decision Boundary\'	88.53	F1-score	pos
Natural language analysis	Pragmatics analysis	Intent detection	Open Intent Detection	OOS(75%known)	2020-12	ADB model in \'Deep Open Intent Classification with Adaptive Decision Boundary\'	86.32	1:1 Accuracy	pos
Natural language analysis	Pragmatics analysis	Intent detection	Open Intent Detection	BANKING-77 (75% known)	2020-12	ADB model in \'Deep Open Intent Classification with Adaptive Decision Boundary\'	85.96	F1-score	pos
Natural language analysis	Pragmatics analysis	Intent detection	Open Intent Detection	BANKING-77 (75% known)	2020-12	ADB model in \'Deep Open Intent Classification with Adaptive Decision Boundary\'	81.08	1:1 Accuracy	pos
Natural language analysis	Pragmatics analysis	Intent detection	Open Intent Detection	SNIPS (75% known)	2019-06	LMCL model in \'Deep Unknown Intent Detection with Margin Loss\'	0.788	F1	pos
Natural language analysis	Pragmatics analysis	Intent detection	Open Intent Detection	ATIS (50% known)	2019-06	LMCL model in \'Deep Unknown Intent Detection with Margin Loss\'	0.396	F1	pos
Natural language analysis	Pragmatics analysis	Intent detection	Open Intent Detection	ATIS (25% known)	2019-06	LMCL model in \'Deep Unknown Intent Detection with Margin Loss\'	0.696	F1	pos
Natural language analysis	Pragmatics analysis	Intent detection	Open Intent Detection	StackOverFlow(50%known)	2020-12	ADB model in \'Deep Open Intent Classification with Adaptive Decision Boundary\'	85.83	F1-score	pos
Natural language analysis	Pragmatics analysis	Intent detection	Open Intent Detection	StackOverFlow(50%known)	2020-12	ADB model in \'Deep Open Intent Classification with Adaptive Decision Boundary\'	86.4	1:1 Accuracy	pos
Natural language analysis	Pragmatics analysis	Intent detection	Open Intent Detection	OOS(25%known)	2020-12	ADB model in \'Deep Open Intent Classification with Adaptive Decision Boundary\'	77.19	F1-score	pos
Natural language analysis	Pragmatics analysis	Intent detection	Open Intent Detection	OOS(25%known)	2020-12	ADB model in \'Deep Open Intent Classification with Adaptive Decision Boundary\'	87.59	1:1 Accuracy	pos
Natural language analysis	Pragmatics analysis	Intent detection	Open Intent Detection	OOS(50%known)	2020-12	ADB model in \'Deep Open Intent Classification with Adaptive Decision Boundary\'	85.05	F1-score	pos
Natural language analysis	Pragmatics analysis	Intent detection	Open Intent Detection	OOS(50%known)	2020-12	ADB model in \'Deep Open Intent Classification with Adaptive Decision Boundary\'	86.54	1:1 Accuracy	pos
Natural language analysis	Pragmatics analysis	Language acquisition	Language acquisition	SLAM 2018	2018-06	Context Based Model model in \'Context Based Approach for Second Language Acquisition\'	0.821	AUC	pos
Natural language analysis	Pragmatics analysis	Negation detection	Negation scope resolution	_sem 2012 Shared Task: Sherlock Dataset	2019-11	NegBERT model in \'NegBERT: A Transfer Learning Approach for Negation Detection and Scope Resolution\'	92.36	F1	pos
Natural language analysis	Pragmatics analysis	Negation detection	Negation scope resolution	BioScope : Full Papers	2019-11	NegBERT model in \'NegBERT: A Transfer Learning Approach for Negation Detection and Scope Resolution\'	91.24	F1	pos
Natural language analysis	Pragmatics analysis	Negation detection	Negation scope resolution	BioScope : Full Papers	2020-01	XLNet model in \'Resolving the Scope of Speculation and Negation using Transformer-Based Architectures\'	94.4	F1	pos
Natural language analysis	Pragmatics analysis	Negation detection	Negation scope resolution	BioScope : Abstracts	2019-11	NegBERT model in \'NegBERT: A Transfer Learning Approach for Negation Detection and Scope Resolution\'	95.68	F1	pos
Natural language analysis	Pragmatics analysis	Negation detection	Negation scope resolution	BioScope : Abstracts	2020-01	XLNet model in \'Resolving the Scope of Speculation and Negation using Transformer-Based Architectures\'	95.74	F1	pos
Natural language analysis	Pragmatics analysis	Negation detection	Negation scope resolution	SFU Review Corpus	2019-11	NegBERT model in \'NegBERT: A Transfer Learning Approach for Negation Detection and Scope Resolution\'	90.95	F1	pos
Natural language analysis	Pragmatics analysis	Negation detection	Negation scope resolution	SFU Review Corpus	2020-01	XLNet model in \'Resolving the Scope of Speculation and Negation using Transformer-Based Architectures\'	91.25	F1	pos
Natural language analysis	Pragmatics analysis	Paraphrase identification	Paraphrase identification	MRPC	2020-09	PAR BERT Base model in \'Pay Attention when Required\'	89.2	Accuracy	pos
Natural language analysis	Pragmatics analysis	Paraphrase identification	Paraphrase identification	MSRP	2013-10	FEAT2, TFKLD, SVM, Fine-grained features model in \'Discriminative Improvements to Distributional Sentence Similarity\'	80.41	Accuracy	pos
Natural language analysis	Pragmatics analysis	Paraphrase identification	Paraphrase identification	MSRP	2013-10	FEAT2, TFKLD, SVM, Fine-grained features model in \'Discriminative Improvements to Distributional Sentence Similarity\'	85.96	F1	pos
Natural language analysis	Pragmatics analysis	Paraphrase identification	Paraphrase identification	Quora Question Pairs	2017-02	BiMPM model in \'Bilateral Multi-Perspective Matching for Natural Language Sentences\'	88.17	Accuracy	pos
Natural language analysis	Pragmatics analysis	Paraphrase identification	Paraphrase identification	Quora Question Pairs	2017-04	pt-DecAtt model in \'Neural Paraphrase Identification of Questions with Noisy Pretraining\'	88.4	Accuracy	pos
Natural language analysis	Pragmatics analysis	Paraphrase identification	Paraphrase identification	Quora Question Pairs	2017-09	DIIN model in \'Natural Language Inference over Interaction Space\'	89.06	Accuracy	pos
Natural language analysis	Pragmatics analysis	Paraphrase identification	Paraphrase identification	Quora Question Pairs	2018-07	MwAN model in \'Multiway Attention Networks for Modeling Sentence Pairs\'	89.12	Accuracy	pos
Natural language analysis	Pragmatics analysis	Paraphrase identification	Paraphrase identification	Quora Question Pairs	2018-10	Snorkel MeTaL(ensemble) model in \'Training Complex Models with Multi-Task Weak Supervision\'	89.9	Accuracy	pos
Natural language analysis	Pragmatics analysis	Paraphrase identification	Paraphrase identification	Quora Question Pairs	2019-06	XLNet-Large (ensemble) model in \'XLNet: Generalized Autoregressive Pretraining for Language Understanding\'	90.3	Accuracy	pos
Natural language analysis	Pragmatics analysis	Paraphrase identification	Paraphrase identification	Quora Question Pairs	2019-08	StructBERTRoBERTa ensemble model in \'StructBERT: Incorporating Language Structures into Pre-training for Deep Language Understanding\'	90.7	Accuracy	pos
Natural language analysis	Pragmatics analysis	Paraphrase identification	Paraphrase identification	Quora Question Pairs	2020-12	RealFormer model in \'RealFormer: Transformer Likes Residual Attention\'	91.34	Accuracy	pos
Natural language analysis	Pragmatics analysis	Paraphrase identification	Paraphrase identification	Quora Question Pairs	2021-06	Charformer-Tall model in \'Charformer: Fast Character Transformers via Gradient-based Subword Tokenization\'	91.4	Accuracy	pos
Natural language analysis	Pragmatics analysis	Paraphrase identification	Paraphrase identification	Quora Question Pairs	2022-02	data2vec model in \'data2vec: A General Framework for Self-supervised Learning in Speech, Vision and Language\'	92.4	Accuracy	pos
Natural language analysis	Pragmatics analysis	Paraphrase identification	Paraphrase identification	Quora Question Pairs	2018-10	Snorkel MeTaL(ensemble) model in \'Training Complex Models with Multi-Task Weak Supervision\'	73.1	F1	pos
Natural language analysis	Pragmatics analysis	Paraphrase identification	Paraphrase identification	Quora Question Pairs	2019-06	XLNet-Large (ensemble) model in \'XLNet: Generalized Autoregressive Pretraining for Language Understanding\'	74.2	F1	pos
Natural language analysis	Pragmatics analysis	Paraphrase identification	Paraphrase identification	Quora Question Pairs	2019-08	StructBERTRoBERTa ensemble model in \'StructBERT: Incorporating Language Structures into Pre-training for Deep Language Understanding\'	74.4	F1	pos
Natural language analysis	Pragmatics analysis	Paraphrase identification	Paraphrase identification	Quora Question Pairs	2020-12	RealFormer model in \'RealFormer: Transformer Likes Residual Attention\'	88.28	F1	pos
Natural language analysis	Pragmatics analysis	Paraphrase identification	Paraphrase identification	Quora Question Pairs	2021-04	EFL model in \'Entailment as Few-Shot Learner\'	89.2	F1	pos
Natural language analysis	Pragmatics analysis	Paraphrase identification	Paraphrase identification	Quora Question Pairs	2020-12	BERT-Base model in \'Intrinsic Dimensionality Explains the Effectiveness of Language Model Fine-Tuning\'	8030.0	Structure Aware Intrinsic Dimension	pos
Natural language analysis	Pragmatics analysis	Paraphrase identification	Paraphrase identification	Quora Question Pairs	2020-12	BERT-Base model in \'Intrinsic Dimensionality Explains the Effectiveness of Language Model Fine-Tuning\'	9295.0	Direct Intrinsic Dimension	pos
Natural language analysis	Pragmatics analysis	Paraphrase identification	Paraphrase identification	2017_test set	2018-06	CNN model in \'Neural Network Models for Paraphrase Identification, Semantic Textual Similarity, Natural Language Inference, and Question Answering\'	50.0	10 fold Cross validation	pos
Natural language analysis	Pragmatics analysis	Paraphrase identification	Paraphrase identification	WikiHop	2019-08	StructBERTRoBERTa ensemble model in \'StructBERT: Incorporating Language Structures into Pre-training for Deep Language Understanding\'	90.7	Accuracy	pos
Natural language analysis	Pragmatics analysis	Paraphrase identification	Paraphrase identification	PIT	2021-04	TSDAE model in \'TSDAE: Using Transformer-based Sequential Denoising Auto-Encoder for Unsupervised Sentence Embedding Learning\'	69.2	AP	pos
Natural language analysis	Pragmatics analysis	Paraphrase identification	Paraphrase identification	TURL	2021-04	TSDAE model in \'TSDAE: Using Transformer-based Sequential Denoising Auto-Encoder for Unsupervised Sentence Embedding Learning\'	76.8	AP	pos
Natural language analysis	Pragmatics analysis	Paraphrase identification	Paraphrase identification	AP	2021-06	RoBETRa base model in \'Improving Paraphrase Detection with the Adversarial Paraphrasing Task\'	0.525	MCC	pos
Natural language analysis	Pragmatics analysis	Sarcasm detection	Sarcasm detection	WITS	2022-03	BART model in \'When did you become so smart, oh wise one?! Sarcasm Explanation in Multi-modal Multi-party Dialogues\'	36.88	R1	pos
Natural language analysis	Pragmatics analysis	Sarcasm detection	Sarcasm detection	SARC (all-bal)	2017-04	Bag-of-Bigrams model in \'A Large Self-Annotated Corpus for Sarcasm\'	75.8	Accuracy	pos
Natural language analysis	Pragmatics analysis	Sarcasm detection	Sarcasm detection	SARC (all-bal)	2018-05	CASCADE model in \'CASCADE: Contextual Sarcasm Detection in Online Discussion Forums\'	77.0	Accuracy	pos
Natural language analysis	Pragmatics analysis	Sarcasm detection	Sarcasm detection	SARC (pol-bal)	2017-04	Bag-of-Bigrams model in \'A Large Self-Annotated Corpus for Sarcasm\'	76.5	Accuracy	pos
Natural language analysis	Pragmatics analysis	Sarcasm detection	Sarcasm detection	MUStARD++	2022-06	MUStARD++ model in \'A Multimodal Corpus for Emotion Recognition in Sarcasm\'	70.2	F1	pos
Natural language analysis	Pragmatics analysis	Sarcasm detection	Sarcasm detection	MUStARD++	2022-06	MUStARD++ model in \'A Multimodal Corpus for Emotion Recognition in Sarcasm\'	70.2	Precision	pos
Natural language analysis	Pragmatics analysis	Sarcasm detection	Sarcasm detection	MUStARD++	2022-06	MUStARD++ model in \'A Multimodal Corpus for Emotion Recognition in Sarcasm\'	70.2	Recall	pos
Natural language analysis	Pragmatics analysis	Sarcasm detection	Sarcasm detection	SARC (pol-unbal)	2017-04	Bag-of-Words model in \'A Large Self-Annotated Corpus for Sarcasm\'	27.0	Avg F1	pos
Natural language analysis	Pragmatics analysis	Sarcasm detection	Sarcasm detection	FigLang 2020 Twitter Dataset	2020-06	RoBERTa_large (Context-Response) model in \'Sarcasm Detection using Context Separators in Online Discourse\'	0.772	F1	pos
Natural language analysis	Pragmatics analysis	Sarcasm detection	Sarcasm detection	iSarcasm	2022-04	RoBERTa + Mutation Data Augmentation model in \'UTNLP at SemEval-2022 Task 6: A Comparative Analysis of Sarcasm Detection Using Generative-based and Mutation-based Data Augmentation\'	0.414	F1-Score	pos
Natural language analysis	Pragmatics analysis	Sarcasm detection	Sarcasm detection	SCv1	2017-08	DeepMoji model in \'Using millions of emoji occurrences to learn any-domain representations for detecting sentiment, emotion and sarcasm\'	0.69	F1	pos
Natural language analysis	Pragmatics analysis	Sarcasm detection	Sarcasm detection	FigLang 2020 Reddit Dataset	2020-06	RoBERTa_large - (Separated Context-Response) model in \'Sarcasm Detection using Context Separators in Online Discourse\'	0.716	F1	pos
Natural language analysis	Pragmatics analysis	Sarcasm detection	Sarcasm detection	FigLang 2020 Reddit Dataset	2020-07	BERT+Aspect-based approaches model in \'Applying Transformers and Aspect-based Sentiment Analysis approaches on Sarcasm Detection\'	0.737	F1	pos
Natural language analysis	Pragmatics analysis	Sentiment analysis	Aspect Category Detection	SemEval 2014 Task 4 Sub Task 2	2022-04	pxp model in \'Latent Aspect Detection from Online Unsolicited Customer Reviews\'	0.66	MRR	pos
Natural language analysis	Pragmatics analysis	Sentiment analysis	Aspect Category Detection	SemEval 2014 Task 4 Sub Task 2	2022-04	pxp model in \'Latent Aspect Detection from Online Unsolicited Customer Reviews\'	0.66	NDCG	pos
Natural language analysis	Pragmatics analysis	Sentiment analysis	Aspect Category Detection	SemEval 2014 Task 4 Sub Task 2	2022-04	pxp model in \'Latent Aspect Detection from Online Unsolicited Customer Reviews\'	0.82	Hit-at-5	pos
[truncated: 4,579 more rows]
