# Supplementary material for: Mapping global dynamics of benchmark creation and saturation in artificial intelligence
Source: Nat Commun. 2022 Nov 10;13:6793. doi: 10.1038/s41467-022-34591-0 (PMC9649641; doi:10.1038/s41467-022-34591-0)
Supplement: Supplementary file 5 — Supplementary Data 4 [file 41467_2022_34591_MOESM5_ESM.xlsx]

## Sheet: Tabelle1
Suppl. Data 4: Computer vision Ratio data frame containing only the state of the art results per benchmarking dataset.
l1	l2	l3	task	dataset	date	model	result	metric	polarity
3D Point Cloud Linear Classification	3D Point Cloud Linear Classification	3D Point Cloud Linear Classification	3D Point Cloud Linear Classification	ModelNet40	2016-10	3D-GAN model in \'Learning a Probabilistic Latent Space of Object Shapes via 3D Generative-Adversarial Modeling\'	83.3	Overall Accuracy	pos
3D Point Cloud Linear Classification	3D Point Cloud Linear Classification	3D Point Cloud Linear Classification	3D Point Cloud Linear Classification	ModelNet40	2017-12	FoldingNet model in \'FoldingNet: Point Cloud Auto-encoder via Deep Grid Deformation\'	88.4	Overall Accuracy	pos
3D Point Cloud Linear Classification	3D Point Cloud Linear Classification	3D Point Cloud Linear Classification	3D Point Cloud Linear Classification	ModelNet40	2019-01	Point-Jigsaw model in \'Self-Supervised Deep Learning on Point Clouds by Reconstructing Space\'	90.6	Overall Accuracy	pos
3D Point Cloud Linear Classification	3D Point Cloud Linear Classification	3D Point Cloud Linear Classification	3D Point Cloud Linear Classification	ModelNet40	2020-08	PointOE model in \'Self-supervised Learning of Point Clouds via Orientation Estimation\'	90.7	Overall Accuracy	pos
3D Point Cloud Linear Classification	3D Point Cloud Linear Classification	3D Point Cloud Linear Classification	3D Point Cloud Linear Classification	ModelNet40	2021-09	STRL model in \'Spatio-temporal Self-Supervised Representation Learning for 3D Point Clouds\'	90.9	Overall Accuracy	pos
3D Point Cloud Linear Classification	3D Point Cloud Linear Classification	3D Point Cloud Linear Classification	3D Point Cloud Linear Classification	ModelNet40	2022-01	IAE model in \'Implicit Autoencoder for Point Cloud Self-supervised Representation Learning\'	92.1	Overall Accuracy	pos
3D vision process	3D Character Animation From A Single Photo	Scene recognition	Scene recognition	ADE20K	2019-09	Semantic-Aware Scene Recogniton (ResNet-18) model in \'Semantic-Aware Scene Recognition\'	62.55	Top 1 Accuracy	pos
3D vision process	3D Character Animation From A Single Photo	Scene recognition	Scene recognition	YUP++	2019-06	HAF+BoW/FV halluc. model in \'Hallucinating IDT Descriptors and I3D Optical Flow Features for Action Recognition with CNNs\'	92.6	Accuracy (%)	pos
3D vision process	3D Character Animation From A Single Photo	Scene recognition	Scene recognition	YUP++	2020-01	DEEP-HAL with ODF+SDF (I3D) model in \'Self-supervising Action Recognition by Statistical Moment and Subspace Descriptors\'	94.4	Accuracy (%)	pos
3D vision process	3D Character Animation From A Single Photo	Scene recognition	Scene recognition	MIT Indoor Scenes	2019-07	FOSNet model in \'FOSNet: An End-to-End Trainable Deep Neural Network for Scene Recognition\'	90.3	Accuracy	pos
3D vision process	3D Character Animation From A Single Photo	Scene recognition	Scene recognition	Places365	2019-07	FOSNet model in \'FOSNet: An End-to-End Trainable Deep Neural Network for Scene Recognition\'	60.14	Top 1 Accuracy	pos
3D vision process	3D Character Animation From A Single Photo	Scene recognition	Scene recognition	Places365	2019-07	FOSNet model in \'FOSNet: An End-to-End Trainable Deep Neural Network for Scene Recognition\'	88.86	Top 5 Accuracy	pos
3D vision process	3D Character Animation From A Single Photo	Scene recognition	Scene recognition	ScanNet	2018-08	SSMA model in \'Self-Supervised Model Adaptation for Multimodal Semantic Segmentation\'	54.28	Average Recall	pos
3D vision process	3D Character Animation From A Single Photo	Scene recognition	Scene recognition	SUN397	2019-07	FOSNet model in \'FOSNet: An End-to-End Trainable Deep Neural Network for Scene Recognition\'	77.28	Accuracy	pos
3D vision process	3D Character Animation From A Single Photo	Scene recognition	Scene recognition	SUN-RGBD	2020-04	ResNet101-RNN model in \'When CNNs Meet Random RNNs: Towards Multi-Level Analysis for RGB-D Object and Scene Recognition\'	60.7	Accuracy (%)	pos
3D vision process	3D Character Animation From A Single Photo	Scene recognition	Scene recognition	SUN-RGBD	2022-01	OMNIVORE (Swin-B) model in \'Omnivore: A Single Model for Many Visual Modalities\'	67.2	Accuracy (%)	pos
3D vision process	3D Classification	3D object classification	3D object classification	3R-Scan	2021-03	SceneGraphFusion model in \'SceneGraphFusion: Incremental 3D Scene Graph Prediction from RGB-D Sequences\'	0.7	Top-5 Accuracy	pos
3D vision process	3D Classification	3D object classification	3D object classification	3R-Scan	2021-03	SceneGraphFusion model in \'SceneGraphFusion: Incremental 3D Scene Graph Prediction from RGB-D Sequences\'	0.8	Top-10 Accuracy	pos
3D vision process	3D Classification	3D object classification	3D object classification	ModelNet40	2017-04	ECC (12 votes) model in \'Dynamic Edge-Conditioned Filters in Convolutional Neural Networks on Graphs\'	83.2	Accuracy	pos
3D vision process	3D Classification	3D object classification	3D object classification	ModelNet40	2017-12	O-CNN(6) model in \'O-CNN: Octree-based Convolutional Neural Networks for 3D Shape Analysis\'	89.9	Classification Accuracy	pos
3D vision process	3D Classification	3D object classification	3D object classification	ModelNet40	2018-03	G3DNet-18 MLP, Fine-Tuned, Vote model in \'General-Purpose Deep Point Cloud Feature Extractor\'	91.7	Classification Accuracy	pos
3D vision process	3D Classification	3D object classification	3D object classification	ModelNet10	2016-04	ORION model in \'Orientation-boosted Voxel Nets for 3D Object Recognition\'	93.8	Accuracy	pos
3D vision process	3D Classification	3D object classification	3D object classification	ModelNet10	2021-10	PolyNet model in \'PolyNet: Polynomial Neural Network for 3D Shape Recognition with PolyShape Representation\'	94.93	Accuracy	pos
3D vision process	3D Classification	Image-to-image translation	Cross-view image-to-image translation	Dayton (256×256) - ground-to-aerial	2016-11	Pix2pix model in \'Image-to-Image Translation with Conditional Adversarial Networks\'	0.2693	SSIM	pos
3D vision process	3D Classification	Image-to-image translation	Cross-view image-to-image translation	Dayton (256×256) - ground-to-aerial	2018-03	X-Seq model in \'Cross-View Image Synthesis using Conditional GANs\'	0.2725	SSIM	pos
3D vision process	3D Classification	Image-to-image translation	Cross-view image-to-image translation	Dayton (256×256) - ground-to-aerial	2018-08	X-Fork model in \'Cross-view image synthesis using geometry-guided conditional GANs\'	0.2763	SSIM	pos
3D vision process	3D Classification	Image-to-image translation	Cross-view image-to-image translation	Dayton (256×256) - ground-to-aerial	2019-04	SelectionGAN model in \'Multi-Channel Attention Selection GAN with Cascaded Semantic Guidance for Cross-View Image Translation\'	0.3284	SSIM	pos
3D vision process	3D Classification	Image-to-image translation	Cross-view image-to-image translation	Dayton (256×256) - aerial-to-ground	2019-12	LGGAN model in \'Local Class-Specific and Global Image-Level Generative Adversarial Networks for Semantic-Guided Scene Generation\'	22.9949	PSNR	pos
3D vision process	3D Classification	Image-to-image translation	Cross-view image-to-image translation	Dayton (256×256) - aerial-to-ground	2016-11	Pix2pix model in \'Image-to-Image Translation with Conditional Adversarial Networks\'	0.418	SSIM	pos
3D vision process	3D Classification	Image-to-image translation	Cross-view image-to-image translation	Dayton (256×256) - aerial-to-ground	2018-03	X-Seq model in \'Cross-View Image Synthesis using Conditional GANs\'	0.5031	SSIM	pos
3D vision process	3D Classification	Image-to-image translation	Cross-view image-to-image translation	Dayton (256×256) - aerial-to-ground	2019-04	SelectionGAN model in \'Multi-Channel Attention Selection GAN with Cascaded Semantic Guidance for Cross-View Image Translation\'	0.5938	SSIM	pos
3D vision process	3D Classification	Image-to-image translation	Cross-view image-to-image translation	Dayton (256×256) - aerial-to-ground	2019-12	UniGAN model in \'Unified Generative Adversarial Networks for Controllable Image-to-Image Translation\'	5.17	KL	pos
3D vision process	3D Classification	Image-to-image translation	Cross-view image-to-image translation	Dayton (256×256) - aerial-to-ground	2019-12	LGGAN model in \'Local Class-Specific and Global Image-Level Generative Adversarial Networks for Semantic-Guided Scene Generation\'	19.6145	SD	pos
3D vision process	3D Classification	Image-to-image translation	Cross-view image-to-image translation	Cam2BEV	2020-05	uNetXST model in \'A Sim2Real Deep Learning Approach for the Transformation of Images from Multiple Vehicle-Mounted Cameras to a Semantically Segmented Image in Bird\'s Eye View\'	71.92	Mean IoU	pos
3D vision process	3D Classification	Image-to-image translation	Cross-view image-to-image translation	Dayton (64x64) - ground-to-aerial	2016-11	Pix2pix model in \'Image-to-Image Translation with Conditional Adversarial Networks\'	0.3675	SSIM	pos
3D vision process	3D Classification	Image-to-image translation	Cross-view image-to-image translation	Dayton (64x64) - ground-to-aerial	2018-03	X-Fork model in \'Cross-View Image Synthesis using Conditional GANs\'	0.3682	SSIM	pos
3D vision process	3D Classification	Image-to-image translation	Cross-view image-to-image translation	Dayton (64x64) - ground-to-aerial	2019-04	SelectionGAN model in \'Multi-Channel Attention Selection GAN with Cascaded Semantic Guidance for Cross-View Image Translation\'	0.5118	SSIM	pos
3D vision process	3D Classification	Image-to-image translation	Cross-view image-to-image translation	Dayton (64x64) - ground-to-aerial	2019-12	UniGAN model in \'Unified Generative Adversarial Networks for Controllable Image-to-Image Translation\'	-0.4527	LPIPS	neg
3D vision process	3D Classification	Image-to-image translation	Cross-view image-to-image translation	Dayton (64×64) - aerial-to-ground	2019-12	UniGAN model in \'Unified Generative Adversarial Networks for Controllable Image-to-Image Translation\'	23.3632	PSNR	pos
3D vision process	3D Classification	Image-to-image translation	Cross-view image-to-image translation	Dayton (64×64) - aerial-to-ground	2016-11	Pix2pix model in \'Image-to-Image Translation with Conditional Adversarial Networks\'	0.4808	SSIM	pos
3D vision process	3D Classification	Image-to-image translation	Cross-view image-to-image translation	Dayton (64×64) - aerial-to-ground	2018-03	X-Seq model in \'Cross-View Image Synthesis using Conditional GANs\'	0.5171	SSIM	pos
3D vision process	3D Classification	Image-to-image translation	Cross-view image-to-image translation	Dayton (64×64) - aerial-to-ground	2019-04	SelectionGAN model in \'Multi-Channel Attention Selection GAN with Cascaded Semantic Guidance for Cross-View Image Translation\'	0.6865	SSIM	pos
3D vision process	3D Classification	Image-to-image translation	Cross-view image-to-image translation	Dayton (64×64) - aerial-to-ground	2019-12	UniGAN model in \'Unified Generative Adversarial Networks for Controllable Image-to-Image Translation\'	-0.3817	LPIPS	neg
3D vision process	3D Classification	Image-to-image translation	Cross-view image-to-image translation	Dayton (64×64) - aerial-to-ground	2019-12	UniGAN model in \'Unified Generative Adversarial Networks for Controllable Image-to-Image Translation\'	2.16	KL	pos
3D vision process	3D Classification	Image-to-image translation	Cross-view image-to-image translation	Dayton (64×64) - aerial-to-ground	2019-12	UniGAN model in \'Unified Generative Adversarial Networks for Controllable Image-to-Image Translation\'	16.4788	SD	pos
3D vision process	3D Classification	Image-to-image translation	Cross-view image-to-image translation	cvusa	2019-12	UniGAN model in \'Unified Generative Adversarial Networks for Controllable Image-to-Image Translation\'	22.8223	PSNR	pos
3D vision process	3D Classification	Image-to-image translation	Cross-view image-to-image translation	cvusa	2016-11	Pix2pix model in \'Image-to-Image Translation with Conditional Adversarial Networks\'	0.3923	SSIM	pos
3D vision process	3D Classification	Image-to-image translation	Cross-view image-to-image translation	cvusa	2016-12	CrossNet model in \'Predicting Ground-Level Scene Layout from Aerial Imagery\'	0.4147	SSIM	pos
3D vision process	3D Classification	Image-to-image translation	Cross-view image-to-image translation	cvusa	2018-03	X-Fork model in \'Cross-View Image Synthesis using Conditional GANs\'	0.4356	SSIM	pos
3D vision process	3D Classification	Image-to-image translation	Cross-view image-to-image translation	cvusa	2019-04	SelectionGAN model in \'Multi-Channel Attention Selection GAN with Cascaded Semantic Guidance for Cross-View Image Translation\'	0.5323	SSIM	pos
3D vision process	3D Classification	Image-to-image translation	Cross-view image-to-image translation	cvusa	2019-12	UniGAN model in \'Unified Generative Adversarial Networks for Controllable Image-to-Image Translation\'	0.5366	SSIM	pos
3D vision process	3D Classification	Image-to-image translation	Cross-view image-to-image translation	cvusa	2019-12	UniGAN model in \'Unified Generative Adversarial Networks for Controllable Image-to-Image Translation\'	2.6	KL	pos
3D vision process	3D Classification	Image-to-image translation	Cross-view image-to-image translation	cvusa	2019-12	UniGAN model in \'Unified Generative Adversarial Networks for Controllable Image-to-Image Translation\'	19.8276	SD	pos
3D vision process	3D Classification	Image-to-image translation	Cross-view image-to-image translation	Ego2Top	2016-11	Pix2pix model in \'Image-to-Image Translation with Conditional Adversarial Networks\'	0.2213	SSIM	pos
3D vision process	3D Classification	Image-to-image translation	Cross-view image-to-image translation	Ego2Top	2018-03	X-Fork model in \'Cross-View Image Synthesis using Conditional GANs\'	0.274	SSIM	pos
3D vision process	3D Classification	Image-to-image translation	Cross-view image-to-image translation	Ego2Top	2019-04	SelectionGAN model in \'Multi-Channel Attention Selection GAN with Cascaded Semantic Guidance for Cross-View Image Translation\'	0.6024	SSIM	pos
3D vision process	3D Classification	Image-to-image translation	Facial makeup transfer	CPM-Synt-1	2021-04	CPM model in \'Lipstick ain\'t enough: Beyond Color Matching for In-the-Wild Makeup Transfer\'	0.788	mIOU	pos
3D vision process	3D Classification	Image-to-image translation	Facial makeup transfer	CPM-Synt-2	2021-04	CPM model in \'Lipstick ain\'t enough: Beyond Color Matching for In-the-Wild Makeup Transfer\'	0.977	Ms-ssim	pos
3D vision process	3D Classification	Image-to-image translation	Fundus to angiography generation	Fundus Fluorescein Angiogram Photographs & Colour Fundus Images of Diabetic Patients	2016-11	pix2pix model in \'Image-to-Image Translation with Conditional Adversarial Networks\'	-48.6	FID	neg
3D vision process	3D Classification	Image-to-image translation	Fundus to angiography generation	Fundus Fluorescein Angiogram Photographs & Colour Fundus Images of Diabetic Patients	2017-11	pix2pixHD model in \'High-Resolution Image Synthesis and Semantic Manipulation with Conditional GANs\'	-42.8	FID	neg
3D vision process	3D Classification	Image-to-image translation	Fundus to angiography generation	Fundus Fluorescein Angiogram Photographs & Colour Fundus Images of Diabetic Patients	2019-07	U-GAT-IT model in \'U-GAT-IT: Unsupervised Generative Attentional Networks with Adaptive Layer-Instance Normalization for Image-to-Image Translation\'	-24.5	FID	neg
3D vision process	3D Classification	Image-to-image translation	Fundus to angiography generation	Fundus Fluorescein Angiogram Photographs & Colour Fundus Images of Diabetic Patients	2020-07	Attention2Angio w/o Perceptual Loss model in \'Attention2AngioGAN: Synthesizing Fluorescein Angiography from Retinal Fundus Images using Generative Adversarial Networks\'	-20.7	FID	neg
3D vision process	3D Classification	Image-to-image translation	Fundus to angiography generation	Fundus Fluorescein Angiogram Photographs & Colour Fundus Images of Diabetic Patients	2021-04	VTGAN model in \'VTGAN: Semi-supervised Retinal Image Synthesis and Disease Prediction using Vision Transformers\'	-17.3	FID	neg
3D vision process	3D Classification	Image-to-image translation	Fundus to angiography generation	Fundus Fluorescein Angiogram Photographs & Colour Fundus Images of Diabetic Patients	2017-11	pix2pixHD model in \'High-Resolution Image Synthesis and Semantic Manipulation with Conditional GANs\'	-0.00258	Kernel Inception Distance	neg
3D vision process	3D Classification	Image-to-image translation	Fundus to angiography generation	Fundus Fluorescein Angiogram Photographs & Colour Fundus Images of Diabetic Patients	2019-07	U-GAT-IT model in \'U-GAT-IT: Unsupervised Generative Attentional Networks with Adaptive Layer-Instance Normalization for Image-to-Image Translation\'	-0.00131	Kernel Inception Distance	neg
3D vision process	3D Classification	Image-to-image translation	Fundus to angiography generation	Fundus Fluorescein Angiogram Photographs & Colour Fundus Images of Diabetic Patients	2019-12	StarGAN-v2 model in \'StarGAN v2: Diverse Image Synthesis for Multiple Domains\'	-0.00118	Kernel Inception Distance	neg
3D vision process	3D Classification	Image-to-image translation	Fundus to angiography generation	Fundus Fluorescein Angiogram Photographs & Colour Fundus Images of Diabetic Patients	2020-07	Attention2Angio model in \'Attention2AngioGAN: Synthesizing Fluorescein Angiography from Retinal Fundus Images using Generative Adversarial Networks\'	-0.00087	Kernel Inception Distance	neg
3D vision process	3D Classification	Image-to-image translation	Fundus to angiography generation	Fundus Fluorescein Angiogram Photographs & Colour Fundus Images of Diabetic Patients	2021-04	VTGAN model in \'VTGAN: Semi-supervised Retinal Image Synthesis and Disease Prediction using Vision Transformers\'	-0.00053	Kernel Inception Distance	neg
3D vision process	3D Classification	Image-to-image translation	Image-to-image translation	horse2zebra	2019-07	U-GAT-IT model in \'U-GAT-IT: Unsupervised Generative Attentional Networks with Adaptive Layer-Instance Normalization for Image-to-Image Translation\'	-7.06	Kernel Inception Distance	neg
3D vision process	3D Classification	Image-to-image translation	Image-to-image translation	horse2zebra	2017-03	CycleGAN model in \'Unpaired Image-to-Image Translation using Cycle-Consistent Adversarial Networks\'	28200000.0	Number of params	pos
3D vision process	3D Classification	Image-to-image translation	Image-to-image translation	horse2zebra	2017-03	CycleGAN model in \'Unpaired Image-to-Image Translation using Cycle-Consistent Adversarial Networks\'	89.7	Frechet Inception Distance	pos
3D vision process	3D Classification	Image-to-image translation	Image-to-image translation	CelebA-HQ	2019-12	StarGAN v2 model in \'StarGAN v2: Diverse Image Synthesis for Multiple Domains\'	-13.73	FID	neg
3D vision process	3D Classification	Image-to-image translation	Image-to-image translation	CelebA-HQ	2019-12	StarGAN v2 model in \'StarGAN v2: Diverse Image Synthesis for Multiple Domains\'	-0.428	LPIPS	neg
3D vision process	3D Classification	Image-to-image translation	Image-to-image translation	CelebA-HQ	2022-05	PHStarGANv2 n=4 model in \'Hypercomplex Image-to-Image Translation\'	-0.29	LPIPS	neg
3D vision process	3D Classification	Image-to-image translation	Image-to-image translation	Cityscapes Photo-to-Labels	2016-06	CoGAN model in \'Coupled Generative Adversarial Networks\'	0.08	Class IOU	pos
3D vision process	3D Classification	Image-to-image translation	Image-to-image translation	Cityscapes Photo-to-Labels	2016-11	pix2pix model in \'Image-to-Image Translation with Conditional Adversarial Networks\'	0.32	Class IOU	pos
3D vision process	3D Classification	Image-to-image translation	Image-to-image translation	Cityscapes Photo-to-Labels	2016-06	BiGAN model in \'Adversarially Learned Inference\'	13.0	Per-class Accuracy	pos
3D vision process	3D Classification	Image-to-image translation	Image-to-image translation	Cityscapes Photo-to-Labels	2016-11	pix2pix model in \'Image-to-Image Translation with Conditional Adversarial Networks\'	40.0	Per-class Accuracy	pos
3D vision process	3D Classification	Image-to-image translation	Image-to-image translation	Cityscapes Photo-to-Labels	2016-06	CoGAN model in \'Coupled Generative Adversarial Networks\'	45.0	Per-pixel Accuracy	pos
3D vision process	3D Classification	Image-to-image translation	Image-to-image translation	Cityscapes Photo-to-Labels	2016-11	pix2pix model in \'Image-to-Image Translation with Conditional Adversarial Networks\'	85.0	Per-pixel Accuracy	pos
3D vision process	3D Classification	Image-to-image translation	Image-to-image translation	photo2portrait	2019-07	U-GAT-IT model in \'U-GAT-IT: Unsupervised Generative Attentional Networks with Adaptive Layer-Instance Normalization for Image-to-Image Translation\'	-1.79	Kernel Inception Distance	neg
3D vision process	3D Classification	Image-to-image translation	Image-to-image translation	2017_test set	2018-11	hi model in \'(0,4) brane box models\'	457.0	10 way 1~2 shot	pos
3D vision process	3D Classification	Image-to-image translation	Image-to-image translation	RaFD	2016-10	DIA model in \'Deep Identity-aware Transfer of Facial Attributes\'	-4.1	Classification Error	neg
3D vision process	3D Classification	Image-to-image translation	Image-to-image translation	RaFD	2017-11	StarGAN model in \'StarGAN: Unified Generative Adversarial Networks for Multi-Domain Image-to-Image Translation\'	-2.12	Classification Error	neg
3D vision process	3D Classification	Image-to-image translation	Image-to-image translation	cat2dog	2021-06	GNR model in \'GANs N\' Roses: Stable, Controllable, Diverse Image to Image Translation (works for videos too!)\'	-26.9	FID	neg
3D vision process	3D Classification	Image-to-image translation	Image-to-image translation	cat2dog	2019-07	U-GAT-IT model in \'U-GAT-IT: Unsupervised Generative Attentional Networks with Adaptive Layer-Instance Normalization for Image-to-Image Translation\'	-7.07	Kernel Inception Distance	neg
3D vision process	3D Classification	Image-to-image translation	Image-to-image translation	cat2dog	2021-06	GNR model in \'GANs N\' Roses: Stable, Controllable, Diverse Image to Image Translation (works for videos too!)\'	-26.1	DFID	neg
3D vision process	3D Classification	Image-to-image translation	Image-to-image translation	selfie2anime	2021-06	GNR model in \'GANs N\' Roses: Stable, Controllable, Diverse Image to Image Translation (works for videos too!)\'	-34.4	FID	neg
3D vision process	3D Classification	Image-to-image translation	Image-to-image translation	selfie2anime	2021-06	DRIT++ model in \'GANs N\' Roses: Stable, Controllable, Diverse Image to Image Translation (works for videos too!)\'	-0.201	LPIPS	neg
3D vision process	3D Classification	Image-to-image translation	Image-to-image translation	selfie2anime	2021-06	GNR model in \'GANs N\' Roses: Stable, Controllable, Diverse Image to Image Translation (works for videos too!)\'	-35.6	DFID	neg
3D vision process	3D Classification	Image-to-image translation	Image-to-image translation	ADE20K-Outdoor Labels-to-Photos	2017-07	CRN model in \'Photographic Image Synthesis with Cascaded Refinement Networks\'	68.6	Accuracy	pos
3D vision process	3D Classification	Image-to-image translation	Image-to-image translation	ADE20K-Outdoor Labels-to-Photos	2017-11	pix2pixHD model in \'High-Resolution Image Synthesis and Semantic Manipulation with Conditional GANs\'	71.6	Accuracy	pos
3D vision process	3D Classification	Image-to-image translation	Image-to-image translation	ADE20K-Outdoor Labels-to-Photos	2018-04	SIMS model in \'Semi-parametric Image Synthesis\'	74.7	Accuracy	pos
3D vision process	3D Classification	Image-to-image translation	Image-to-image translation	ADE20K-Outdoor Labels-to-Photos	2019-03	SPADE model in \'Semantic Image Synthesis with Spatially-Adaptive Normalization\'	82.9	Accuracy	pos
3D vision process	3D Classification	Image-to-image translation	Image-to-image translation	ADE20K-Outdoor Labels-to-Photos	2017-07	CRN model in \'Photographic Image Synthesis with Cascaded Refinement Networks\'	-99.0	FID	neg
3D vision process	3D Classification	Image-to-image translation	Image-to-image translation	ADE20K-Outdoor Labels-to-Photos	2017-11	pix2pixHD model in \'High-Resolution Image Synthesis and Semantic Manipulation with Conditional GANs\'	-97.8	FID	neg
3D vision process	3D Classification	Image-to-image translation	Image-to-image translation	ADE20K-Outdoor Labels-to-Photos	2018-04	SIMS model in \'Semi-parametric Image Synthesis\'	-67.7	FID	neg
3D vision process	3D Classification	Image-to-image translation	Image-to-image translation	ADE20K-Outdoor Labels-to-Photos	2019-03	SPADE model in \'Semantic Image Synthesis with Spatially-Adaptive Normalization\'	-63.3	FID	neg
3D vision process	3D Classification	Image-to-image translation	Image-to-image translation	ADE20K-Outdoor Labels-to-Photos	2020-04	CoCosNet model in \'Cross-domain Correspondence Learning for Exemplar-based Image Translation\'	-42.4	FID	neg
3D vision process	3D Classification	Image-to-image translation	Image-to-image translation	ADE20K-Outdoor Labels-to-Photos	2017-07	CRN model in \'Photographic Image Synthesis with Cascaded Refinement Networks\'	16.5	mIoU	pos
3D vision process	3D Classification	Image-to-image translation	Image-to-image translation	ADE20K-Outdoor Labels-to-Photos	2017-11	pix2pixHD model in \'High-Resolution Image Synthesis and Semantic Manipulation with Conditional GANs\'	17.4	mIoU	pos
3D vision process	3D Classification	Image-to-image translation	Image-to-image translation	ADE20K-Outdoor Labels-to-Photos	2019-03	SPADE model in \'Semantic Image Synthesis with Spatially-Adaptive Normalization\'	30.8	mIoU	pos
3D vision process	3D Classification	Image-to-image translation	Image-to-image translation	ADE20K-Outdoor Labels-to-Photos	2020-12	OASIS model in \'You Only Need Adversarial Supervision for Semantic Image Synthesis\'	40.4	mIoU	pos
3D vision process	3D Classification	Image-to-image translation	Image-to-image translation	Zebra and Horses	2021-02	Shared discriminator GAN model in \'Learning Unsupervised Cross-domain Image-to-Image Translation Using a Shared Discriminator\'	-5.8	Kernel Inception Distance	neg
3D vision process	3D Classification	Image-to-image translation	Image-to-image translation	vangogh2photo	2019-07	U-GAT-IT model in \'U-GAT-IT: Unsupervised Generative Attentional Networks with Adaptive Layer-Instance Normalization for Image-to-Image Translation\'	-5.61	Kernel Inception Distance	neg
3D vision process	3D Classification	Image-to-image translation	Image-to-image translation	vangogh2photo	2017-03	CycleGAN model in \'Unpaired Image-to-Image Translation using Cycle-Consistent Adversarial Networks\'	28200000.0	Number of Params	pos
3D vision process	3D Classification	Image-to-image translation	Image-to-image translation	vangogh2photo	2017-03	CycleGAN model in \'Unpaired Image-to-Image Translation using Cycle-Consistent Adversarial Networks\'	163.4	Frechet Inception Distance	pos
3D vision process	3D Classification	Image-to-image translation	Image-to-image translation	ADE-Indoor Labels-to-Photo	2019-11	SB-GAN model in \'Semantic Bottleneck Scene Generation\'	-48.15	FID	neg
3D vision process	3D Classification	Image-to-image translation	Image-to-image translation	Object Transfiguration (sheep-to-giraffe)	2018-12	InstaGAN model in \'InstaGAN: Instance-aware Image-to-Image Translation\'	78.1	classification score	pos
3D vision process	3D Classification	Image-to-image translation	Image-to-image translation	COCO-Stuff Labels-to-Photos	2017-07	CRN model in \'Photographic Image Synthesis with Cascaded Refinement Networks\'	40.4	Accuracy	pos
3D vision process	3D Classification	Image-to-image translation	Image-to-image translation	COCO-Stuff Labels-to-Photos	2017-11	pix2pixHD model in \'High-Resolution Image Synthesis and Semantic Manipulation with Conditional GANs\'	45.8	Accuracy	pos
3D vision process	3D Classification	Image-to-image translation	Image-to-image translation	COCO-Stuff Labels-to-Photos	2019-03	SPADE model in \'Semantic Image Synthesis with Spatially-Adaptive Normalization\'	67.9	Accuracy	pos
3D vision process	3D Classification	Image-to-image translation	Image-to-image translation	COCO-Stuff Labels-to-Photos	2019-10	CC-FPSE model in \'Learning to Predict Layout-to-image Conditional Convolutions for Semantic Image Synthesis\'	70.7	Accuracy	pos
3D vision process	3D Classification	Image-to-image translation	Image-to-image translation	COCO-Stuff Labels-to-Photos	2020-11	CC-FPSE-AUG model in \'Improving Augmentation and Evaluation Schemes for Semantic Image Synthesis\'	71.5	Accuracy	pos
3D vision process	3D Classification	Image-to-image translation	Image-to-image translation	COCO-Stuff Labels-to-Photos	2017-07	CRN model in \'Photographic Image Synthesis with Cascaded Refinement Networks\'	-70.4	FID	neg
3D vision process	3D Classification	Image-to-image translation	Image-to-image translation	COCO-Stuff Labels-to-Photos	2019-03	SPADE model in \'Semantic Image Synthesis with Spatially-Adaptive Normalization\'	-22.6	FID	neg
3D vision process	3D Classification	Image-to-image translation	Image-to-image translation	COCO-Stuff Labels-to-Photos	2019-10	CC-FPSE model in \'Learning to Predict Layout-to-image Conditional Convolutions for Semantic Image Synthesis\'	-19.2	FID	neg
3D vision process	3D Classification	Image-to-image translation	Image-to-image translation	COCO-Stuff Labels-to-Photos	2020-11	CC-FPSE-AUG model in \'Improving Augmentation and Evaluation Schemes for Semantic Image Synthesis\'	-19.1	FID	neg
3D vision process	3D Classification	Image-to-image translation	Image-to-image translation	COCO-Stuff Labels-to-Photos	2020-12	OASIS model in \'You Only Need Adversarial Supervision for Semantic Image Synthesis\'	-17.0	FID	neg
3D vision process	3D Classification	Image-to-image translation	Image-to-image translation	COCO-Stuff Labels-to-Photos	2021-12	PoE-GAN model in \'Multimodal Conditional Image Synthesis with Product-of-Experts GANs\'	-15.8	FID	neg
3D vision process	3D Classification	Image-to-image translation	Image-to-image translation	COCO-Stuff Labels-to-Photos	2022-05	PITI model in \'Pretraining is All You Need for Image-to-Image Translation\'	-15.6	FID	neg
3D vision process	3D Classification	Image-to-image translation	Image-to-image translation	COCO-Stuff Labels-to-Photos	2017-07	CRN model in \'Photographic Image Synthesis with Cascaded Refinement Networks\'	23.7	mIoU	pos
3D vision process	3D Classification	Image-to-image translation	Image-to-image translation	COCO-Stuff Labels-to-Photos	2019-03	SPADE model in \'Semantic Image Synthesis with Spatially-Adaptive Normalization\'	37.4	mIoU	pos
3D vision process	3D Classification	Image-to-image translation	Image-to-image translation	COCO-Stuff Labels-to-Photos	2019-10	CC-FPSE model in \'Learning to Predict Layout-to-image Conditional Convolutions for Semantic Image Synthesis\'	41.6	mIoU	pos
3D vision process	3D Classification	Image-to-image translation	Image-to-image translation	COCO-Stuff Labels-to-Photos	2020-11	CC-FPSE-AUG model in \'Improving Augmentation and Evaluation Schemes for Semantic Image Synthesis\'	42.1	mIoU	pos
3D vision process	3D Classification	Image-to-image translation	Image-to-image translation	COCO-Stuff Labels-to-Photos	2020-12	OASIS model in \'You Only Need Adversarial Supervision for Semantic Image Synthesis\'	44.1	mIoU	pos
3D vision process	3D Classification	Image-to-image translation	Image-to-image translation	ADE20K Labels-to-Photos	2017-07	CRN model in \'Photographic Image Synthesis with Cascaded Refinement Networks\'	68.8	Accuracy	pos
3D vision process	3D Classification	Image-to-image translation	Image-to-image translation	ADE20K Labels-to-Photos	2017-11	pix2pixHD model in \'High-Resolution Image Synthesis and Semantic Manipulation with Conditional GANs\'	69.2	Accuracy	pos
3D vision process	3D Classification	Image-to-image translation	Image-to-image translation	ADE20K Labels-to-Photos	2019-03	SPADE model in \'Semantic Image Synthesis with Spatially-Adaptive Normalization\'	79.9	Accuracy	pos
3D vision process	3D Classification	Image-to-image translation	Image-to-image translation	ADE20K Labels-to-Photos	2019-10	CC-FPSE model in \'Learning to Predict Layout-to-image Conditional Convolutions for Semantic Image Synthesis\'	82.9	Accuracy	pos
3D vision process	3D Classification	Image-to-image translation	Image-to-image translation	ADE20K Labels-to-Photos	2020-04	SPADE + SESAME model in \'SESAME: Semantic Editing of Scenes by Adding, Manipulating or Erasing Objects\'	85.5	Accuracy	pos
3D vision process	3D Classification	Image-to-image translation	Image-to-image translation	ADE20K Labels-to-Photos	2017-07	CRN model in \'Photographic Image Synthesis with Cascaded Refinement Networks\'	-73.3	FID	neg
3D vision process	3D Classification	Image-to-image translation	Image-to-image translation	ADE20K Labels-to-Photos	2019-03	SPADE model in \'Semantic Image Synthesis with Spatially-Adaptive Normalization\'	-33.9	FID	neg
3D vision process	3D Classification	Image-to-image translation	Image-to-image translation	ADE20K Labels-to-Photos	2019-10	CC-FPSE model in \'Learning to Predict Layout-to-image Conditional Convolutions for Semantic Image Synthesis\'	-31.7	FID	neg
3D vision process	3D Classification	Image-to-image translation	Image-to-image translation	ADE20K Labels-to-Photos	2020-04	CoCosNet model in \'Cross-domain Correspondence Learning for Exemplar-based Image Translation\'	-26.4	FID	neg
3D vision process	3D Classification	Image-to-image translation	Image-to-image translation	ADE20K Labels-to-Photos	2019-10	CC-FPSE model in \'Learning to Predict Layout-to-image Conditional Convolutions for Semantic Image Synthesis\'	-0.098	LPIPS	neg
3D vision process	3D Classification	Image-to-image translation	Image-to-image translation	ADE20K Labels-to-Photos	2017-07	CRN model in \'Photographic Image Synthesis with Cascaded Refinement Networks\'	22.4	mIoU	pos
3D vision process	3D Classification	Image-to-image translation	Image-to-image translation	ADE20K Labels-to-Photos	2019-03	SPADE model in \'Semantic Image Synthesis with Spatially-Adaptive Normalization\'	38.5	mIoU	pos
3D vision process	3D Classification	Image-to-image translation	Image-to-image translation	ADE20K Labels-to-Photos	2019-10	CC-FPSE model in \'Learning to Predict Layout-to-image Conditional Convolutions for Semantic Image Synthesis\'	43.7	mIoU	pos
3D vision process	3D Classification	Image-to-image translation	Image-to-image translation	ADE20K Labels-to-Photos	2020-04	SPADE + SESAME model in \'SESAME: Semantic Editing of Scenes by Adding, Manipulating or Erasing Objects\'	49.0	mIoU	pos
3D vision process	3D Classification	Image-to-image translation	Image-to-image translation	Cityscapes-to-Foggy Cityscapes	2018-03	FRCNN in the wild model in \'Domain Adaptive Faster R-CNN for Object Detection in the Wild\'	27.6	mAP	pos
3D vision process	3D Classification	Image-to-image translation	Image-to-image translation	Cityscapes-to-Foggy Cityscapes	2019-05	Diversify & Match model in \'Diversify and Match: A Domain Adaptive Representation Learning Paradigm for Object Detection\'	34.6	mAP	pos
3D vision process	3D Classification	Image-to-image translation	Image-to-image translation	Cityscapes-to-Foggy Cityscapes	2019-10	Progressive Domain Adaptation model in \'Progressive Domain Adaptation for Object Detection\'	36.9	mAP	pos
3D vision process	3D Classification	Image-to-image translation	Image-to-image translation	Cityscapes-to-Foggy Cityscapes	2020-03	MCAR model in \'Adaptive Object Detection with Dual Multi-Label Prediction\'	38.8	mAP	pos
3D vision process	3D Classification	Image-to-image translation	Image-to-image translation	Apples and Oranges	2021-02	Shared discriminator GAN model in \'Learning Unsupervised Cross-domain Image-to-Image Translation Using a Shared Discriminator\'	-4.4	Kernel Inception Distance	neg
3D vision process	3D Classification	Image-to-image translation	Image-to-image translation	LLVIP	2021-08	pix2pix model in \'LLVIP: A Visible-infrared Paired Dataset for Low-light Vision\'	10.769	PSNR	pos
3D vision process	3D Classification	Image-to-image translation	Image-to-image translation	LLVIP	2022-04	pyramidpix2pix model in \'BCI: Breast Cancer Immunohistochemical Image Generation through Pyramid Pix2pix\'	12.191	PSNR	pos
3D vision process	3D Classification	Image-to-image translation	Image-to-image translation	LLVIP	2021-08	pix2pix model in \'LLVIP: A Visible-infrared Paired Dataset for Low-light Vision\'	0.1757	SSIM	pos
3D vision process	3D Classification	Image-to-image translation	Image-to-image translation	LLVIP	2022-04	pyramidpix2pix model in \'BCI: Breast Cancer Immunohistochemical Image Generation through Pyramid Pix2pix\'	0.278	SSIM	pos
3D vision process	3D Classification	Image-to-image translation	Image-to-image translation	zebra2horse	2019-07	U-GAT-IT model in \'U-GAT-IT: Unsupervised Generative Attentional Networks with Adaptive Layer-Instance Normalization for Image-to-Image Translation\'	-7.47	Kernel Inception Distance	neg
3D vision process	3D Classification	Image-to-image translation	Image-to-image translation	zebra2horse	2017-03	CycleGAN model in \'Unpaired Image-to-Image Translation using Cycle-Consistent Adversarial Networks\'	28200000.0	Number of params	pos
3D vision process	3D Classification	Image-to-image translation	Image-to-image translation	zebra2horse	2017-03	CycleGAN model in \'Unpaired Image-to-Image Translation using Cycle-Consistent Adversarial Networks\'	110.5	Frechet Inception Distance	pos
3D vision process	3D Classification	Image-to-image translation	Image-to-image translation	zebra2horse	2020-08	PoL (CycleGAN) model in \'Powers of layers for image-to-image translation\'	112.3	Frechet Inception Distance	pos
3D vision process	3D Classification	Image-to-image translation	Image-to-image translation	dog2cat	2019-07	U-GAT-IT model in \'U-GAT-IT: Unsupervised Generative Attentional Networks with Adaptive Layer-Instance Normalization for Image-to-Image Translation\'	-8.15	Kernel Inception Distance	neg
3D vision process	3D Classification	Image-to-image translation	Image-to-image translation	portrait2photo	2019-07	U-GAT-IT model in \'U-GAT-IT: Unsupervised Generative Attentional Networks with Adaptive Layer-Instance Normalization for Image-to-Image Translation\'	-1.69	Kernel Inception Distance	neg
3D vision process	3D Classification	Image-to-image translation	Image-to-image translation	AFHQ	2019-12	StarGAN v2 model in \'StarGAN v2: Diverse Image Synthesis for Multiple Domains\'	-24.4	FID	neg
3D vision process	3D Classification	Image-to-image translation	Image-to-image translation	AFHQ	2019-12	StarGAN v2 model in \'StarGAN v2: Diverse Image Synthesis for Multiple Domains\'	-0.524	LPIPS	neg
3D vision process	3D Classification	Image-to-image translation	Image-to-image translation	BRATS	2021-06	ResViT model in \'ResViT: Residual vision transformers for multi-modal medical image synthesis\'	26.9	PSNR	pos
3D vision process	3D Classification	Image-to-image translation	Image-to-image translation	GTAV-to-Cityscapes Labels	2014-09	VGG16 60.3 model in \'Very Deep Convolutional Networks for Large-Scale Image Recognition\'	41.3	mIoU	pos
3D vision process	3D Classification	Image-to-image translation	Image-to-image translation	GTAV-to-Cityscapes Labels	2015-12	ResNet101 65.1 model in \'Deep Residual Learning for Image Recognition\'	41.7	mIoU	pos
3D vision process	3D Classification	Image-to-image translation	Image-to-image translation	GTAV-to-Cityscapes Labels	2018-09	CBST model in \'Unsupervised Domain Adaptation for Semantic Segmentation via Class-Balanced Self-Training\'	47.0	mIoU	pos
3D vision process	3D Classification	Image-to-image translation	Image-to-image translation	GTAV-to-Cityscapes Labels	2021-01	ProDA model in \'Prototypical Pseudo Label Denoising and Target Structure Learning for Domain Adaptive Semantic Segmentation\'	57.5	mIoU	pos
3D vision process	3D Classification	Image-to-image translation	Image-to-image translation	GTAV-to-Cityscapes Labels	2021-09	ProDA+CRA model in \'Cross-Region Domain Adaptation for Class-level Alignment\'	58.6	mIoU	pos
3D vision process	3D Classification	Image-to-image translation	Image-to-image translation	GTAV-to-Cityscapes Labels	2021-11	DAFormer model in \'DAFormer: Improving Network Architectures and Training Strategies for Domain-Adaptive Semantic Segmentation\'	68.3	mIoU	pos
3D vision process	3D Classification	Image-to-image translation	Image-to-image translation	GTAV-to-Cityscapes Labels	2022-04	HRDA model in \'HRDA: Context-Aware High-Resolution Domain-Adaptive Semantic Segmentation\'	73.8	mIoU	pos
3D vision process	3D Classification	Image-to-image translation	Image-to-image translation	SYNTHIA Fall-to-Winter	2016-12	FCNs in the wild model in \'FCNs in the Wild: Pixel-level Adversarial and Constraint-based Adaptation\'	59.6	mIoU	pos
3D vision process	3D Classification	Image-to-image translation	Image-to-image translation	SYNTHIA Fall-to-Winter	2017-11	CyCADA model in \'CyCADA: Cycle-Consistent Adversarial Domain Adaptation\'	63.3	mIoU	pos
3D vision process	3D Classification	Image-to-image translation	Image-to-image translation	SYNTHIA Fall-to-Winter	2017-11	CyCADA model in \'CyCADA: Cycle-Consistent Adversarial Domain Adaptation\'	92.1	Per-pixel Accuracy	pos
3D vision process	3D Classification	Image-to-image translation	Image-to-image translation	SYNTHIA Fall-to-Winter	2017-11	CyCADA model in \'CyCADA: Cycle-Consistent Adversarial Domain Adaptation\'	85.7	fwIOU	pos
3D vision process	3D Classification	Image-to-image translation	Image-to-image translation	BCI	2022-04	pyramidpix2pix model in \'BCI: Breast Cancer Immunohistochemical Image Generation through Pyramid Pix2pix\'	21.16	Average PSNR	pos
3D vision process	3D Classification	Image-to-image translation	Image-to-image translation	BCI	2022-04	pyramidpix2pix model in \'BCI: Breast Cancer Immunohistochemical Image Generation through Pyramid Pix2pix\'	0.477	SSIM	pos
3D vision process	3D Classification	Image-to-image translation	Image-to-image translation	SYNTHIA-to-Cityscapes	2016-12	FCNs in the wild model in \'FCNs in the Wild: Pixel-level Adversarial and Constraint-based Adaptation\'	20.2	mIoU (13 classes)	pos
3D vision process	3D Classification	Image-to-image translation	Image-to-image translation	SYNTHIA-to-Cityscapes	2017-07	CDA model in \'Curriculum Domain Adaptation for Semantic Segmentation of Urban Scenes\'	29.0	mIoU (13 classes)	pos
3D vision process	3D Classification	Image-to-image translation	Image-to-image translation	SYNTHIA-to-Cityscapes	2018-02	Multi-level Adaptation model in \'Learning to Adapt Structured Output Space for Semantic Segmentation\'	46.7	mIoU (13 classes)	pos
3D vision process	3D Classification	Image-to-image translation	Image-to-image translation	SYNTHIA-to-Cityscapes	2018-11	ADVENT model in \'ADVENT: Adversarial Entropy Minimization for Domain Adaptation in Semantic Segmentation\'	48.0	mIoU (13 classes)	pos
3D vision process	3D Classification	Image-to-image translation	Image-to-image translation	SYNTHIA-to-Cityscapes	2019-03	SWD model in \'Sliced Wasserstein Discrepancy for Unsupervised Domain Adaptation\'	48.1	mIoU (13 classes)	pos
3D vision process	3D Classification	Image-to-image translation	Image-to-image translation	SYNTHIA-to-Cityscapes	2019-04	Bidirectional Learning (ResNet-101) model in \'Bidirectional Learning for Domain Adaptation of Semantic Segmentation\'	51.4	mIoU (13 classes)	pos
3D vision process	3D Classification	Image-to-image translation	Image-to-image translation	SYNTHIA-to-Cityscapes	2019-08	PyCDA (ResNet-101) model in \'Constructing Self-motivated Pyramid Curriculums for Cross-Domain Semantic Segmentation: A Non-Adversarial Approach\'	53.3	mIoU (13 classes)	pos
3D vision process	3D Classification	Image-to-image translation	Image-to-image translation	SYNTHIA-to-Cityscapes	2020-08	IAST(ResNet-101) model in \'Instance Adaptive Self-Training for Unsupervised Domain Adaptation\'	57.0	mIoU (13 classes)	pos
3D vision process	3D Classification	Image-to-image translation	Image-to-image translation	SYNTHIA-to-Cityscapes	2021-01	ProDA model in \'Prototypical Pseudo Label Denoising and Target Structure Learning for Domain Adaptive Semantic Segmentation\'	62.0	mIoU (13 classes)	pos
3D vision process	3D Classification	Image-to-image translation	Image-to-image translation	SYNTHIA-to-Cityscapes	2021-09	ProDA+CRA model in \'Cross-Region Domain Adaptation for Class-level Alignment\'	63.7	mIoU (13 classes)	pos
3D vision process	3D Classification	Image-to-image translation	Image-to-image translation	SYNTHIA-to-Cityscapes	2021-11	DAFormer model in \'DAFormer: Improving Network Architectures and Training Strategies for Domain-Adaptive Semantic Segmentation\'	67.4	mIoU (13 classes)	pos
3D vision process	3D Classification	Image-to-image translation	Image-to-image translation	SYNTHIA-to-Cityscapes	2022-04	HRDA model in \'HRDA: Context-Aware High-Resolution Domain-Adaptive Semantic Segmentation\'	72.4	mIoU (13 classes)	pos
3D vision process	3D Classification	Image-to-image translation	Image-to-image translation	photo2vangogh	2019-07	U-GAT-IT model in \'U-GAT-IT: Unsupervised Generative Attentional Networks with Adaptive Layer-Instance Normalization for Image-to-Image Translation\'	-4.28	Kernel Inception Distance	neg
3D vision process	3D Classification	Image-to-image translation	Image-to-image translation	photo2vangogh	2017-03	CycleGAN model in \'Unpaired Image-to-Image Translation using Cycle-Consistent Adversarial Networks\'	28200000.0	Number of params	pos
3D vision process	3D Classification	Image-to-image translation	Image-to-image translation	photo2vangogh	2017-03	CycleGAN model in \'Unpaired Image-to-Image Translation using Cycle-Consistent Adversarial Networks\'	151.4	Frechet Inception Distance	pos
3D vision process	3D Classification	Image-to-image translation	Image-to-image translation	photo2vangogh	2020-08	PoL (CycleGAN) model in \'Powers of layers for image-to-image translation\'	152.7	Frechet Inception Distance	pos
3D vision process	3D Classification	Image-to-image translation	Image-to-image translation	KITTI Object Tracking Evaluation 2012	2019-08	SRNet model in \'Editing Text in the Wild\'	21.12	Average PSNR	pos
3D vision process	3D Classification	Image-to-image translation	Image-to-image translation	Aerial-to-Map	2016-11	cGAN model in \'Image-to-Image Translation with Conditional Adversarial Networks\'	0.26	Class IOU	pos
3D vision process	3D Classification	Image-to-image translation	Image-to-image translation	Aerial-to-Map	2016-11	cGAN model in \'Image-to-Image Translation with Conditional Adversarial Networks\'	46.0	Per-class Accuracy	pos
3D vision process	3D Classification	Image-to-image translation	Image-to-image translation	Aerial-to-Map	2016-11	cGAN model in \'Image-to-Image Translation with Conditional Adversarial Networks\'	70.0	Per-pixel Accuracy	pos
3D vision process	3D Classification	Image-to-image translation	Image-to-image translation	Deep-Fashion	2020-04	CoCosNet model in \'Cross-domain Correspondence Learning for Exemplar-based Image Translation\'	-14.4	FID	neg
3D vision process	3D Classification	Image-to-image translation	Image-to-image translation	Deep-Fashion	2021-03	INADE model in \'Diverse Semantic Image Synthesis via Probability Distribution Modeling\'	-9.97	FID	neg
3D vision process	3D Classification	Image-to-image translation	Image-to-image translation	anime-to-selfie	2019-07	U-GAT-IT model in \'U-GAT-IT: Unsupervised Generative Attentional Networks with Adaptive Layer-Instance Normalization for Image-to-Image Translation\'	-11.52	Kernel Inception Distance	neg
3D vision process	3D Classification	Image-to-image translation	Image-to-image translation	anime-to-selfie	2020-04	FQ-GAN model in \'Feature Quantization Improves GAN Training\'	-10.23	Kernel Inception Distance	neg
3D vision process	3D Classification	Image-to-image translation	Image-to-image translation	Cityscapes Labels-to-Photo	2020-11	CC-FPSE-AUG model in \'Improving Augmentation and Evaluation Schemes for Semantic Image Synthesis\'	93.5	Accuracy	pos
3D vision process	3D Classification	Image-to-image translation	Image-to-image translation	Cityscapes Labels-to-Photo	2017-07	CRN model in \'Photographic Image Synthesis with Cascaded Refinement Networks\'	-104.7	FID	neg
3D vision process	3D Classification	Image-to-image translation	Image-to-image translation	Cityscapes Labels-to-Photo	2017-11	pix2pixHD model in \'High-Resolution Image Synthesis and Semantic Manipulation with Conditional GANs\'	-95.0	FID	neg
3D vision process	3D Classification	Image-to-image translation	Image-to-image translation	Cityscapes Labels-to-Photo	2018-04	SIMS model in \'Semi-parametric Image Synthesis\'	-49.7	FID	neg
3D vision process	3D Classification	Image-to-image translation	Image-to-image translation	Cityscapes Labels-to-Photo	2020-12	OASIS model in \'You Only Need Adversarial Supervision for Semantic Image Synthesis\'	-47.7	FID	neg
3D vision process	3D Classification	Image-to-image translation	Image-to-image translation	Cityscapes Labels-to-Photo	2019-10	CC-FPSE model in \'Learning to Predict Layout-to-image Conditional Convolutions for Semantic Image Synthesis\'	-0.073	LPIPS	neg
3D vision process	3D Classification	Image-to-image translation	Image-to-image translation	Cityscapes Labels-to-Photo	2017-07	CRN model in \'Photographic Image Synthesis with Cascaded Refinement Networks\'	52.4	mIoU	pos
3D vision process	3D Classification	Image-to-image translation	Image-to-image translation	Cityscapes Labels-to-Photo	2017-11	pix2pixHD model in \'High-Resolution Image Synthesis and Semantic Manipulation with Conditional GANs\'	58.3	mIoU	pos
3D vision process	3D Classification	Image-to-image translation	Image-to-image translation	Cityscapes Labels-to-Photo	2019-03	SPADE model in \'Semantic Image Synthesis with Spatially-Adaptive Normalization\'	62.3	mIoU	pos
3D vision process	3D Classification	Image-to-image translation	Image-to-image translation	Cityscapes Labels-to-Photo	2019-10	CC-FPSE model in \'Learning to Predict Layout-to-image Conditional Convolutions for Semantic Image Synthesis\'	65.5	mIoU	pos
3D vision process	3D Classification	Image-to-image translation	Image-to-image translation	Cityscapes Labels-to-Photo	2020-04	SPADE + SESAME model in \'SESAME: Semantic Editing of Scenes by Adding, Manipulating or Erasing Objects\'	66.0	mIoU	pos
3D vision process	3D Classification	Image-to-image translation	Image-to-image translation	Cityscapes Labels-to-Photo	2020-12	OASIS model in \'You Only Need Adversarial Supervision for Semantic Image Synthesis\'	69.3	mIoU	pos
3D vision process	3D Classification	Image-to-image translation	Image-to-image translation	Cityscapes Labels-to-Photo	2016-06	CoGAN model in \'Coupled Generative Adversarial Networks\'	0.06	Class IOU	pos
3D vision process	3D Classification	Image-to-image translation	Image-to-image translation	Cityscapes Labels-to-Photo	2016-11	pix2pix model in \'Image-to-Image Translation with Conditional Adversarial Networks\'	0.18	Class IOU	pos
3D vision process	3D Classification	Image-to-image translation	Image-to-image translation	Cityscapes Labels-to-Photo	2016-06	CoGAN model in \'Coupled Generative Adversarial Networks\'	10.0	Per-class Accuracy	pos
3D vision process	3D Classification	Image-to-image translation	Image-to-image translation	Cityscapes Labels-to-Photo	2016-11	pix2pix model in \'Image-to-Image Translation with Conditional Adversarial Networks\'	25.0	Per-class Accuracy	pos
3D vision process	3D Classification	Image-to-image translation	Image-to-image translation	Cityscapes Labels-to-Photo	2016-06	CoGAN model in \'Coupled Generative Adversarial Networks\'	40.0	Per-pixel Accuracy	pos
3D vision process	3D Classification	Image-to-image translation	Image-to-image translation	Cityscapes Labels-to-Photo	2016-11	pix2pix model in \'Image-to-Image Translation with Conditional Adversarial Networks\'	71.0	Per-pixel Accuracy	pos
3D vision process	3D Classification	Image-to-image translation	Image-to-image translation	Cityscapes Labels-to-Photo	2017-07	CRN model in \'Photographic Image Synthesis with Cascaded Refinement Networks\'	77.1	Per-pixel Accuracy	pos
3D vision process	3D Classification	Image-to-image translation	Image-to-image translation	Cityscapes Labels-to-Photo	2017-11	pix2pixHD model in \'High-Resolution Image Synthesis and Semantic Manipulation with Conditional GANs\'	81.4	Per-pixel Accuracy	pos
3D vision process	3D Classification	Image-to-image translation	Image-to-image translation	Cityscapes Labels-to-Photo	2019-03	SPADE model in \'Semantic Image Synthesis with Spatially-Adaptive Normalization\'	81.9	Per-pixel Accuracy	pos
3D vision process	3D Classification	Image-to-image translation	Image-to-image translation	Cityscapes Labels-to-Photo	2019-10	CC-FPSE model in \'Learning to Predict Layout-to-image Conditional Convolutions for Semantic Image Synthesis\'	82.3	Per-pixel Accuracy	pos
3D vision process	3D Classification	Image-to-image translation	Image-to-image translation	Cityscapes Labels-to-Photo	2020-04	SPADE + SESAME model in \'SESAME: Semantic Editing of Scenes by Adding, Manipulating or Erasing Objects\'	82.5	Per-pixel Accuracy	pos
3D vision process	3D Classification	Image-to-image translation	Image-to-image translation	selfie-to-anime	2019-07	U-GAT-IT model in \'U-GAT-IT: Unsupervised Generative Attentional Networks with Adaptive Layer-Instance Normalization for Image-to-Image Translation\'	-11.61	Kernel Inception Distance	neg
3D vision process	3D Classification	Image-to-image translation	Image-to-image translation	selfie-to-anime	2020-04	FQ-GAN model in \'Feature Quantization Improves GAN Training\'	-11.4	Kernel Inception Distance	neg
3D vision process	3D Classification	Image-to-image translation	Multimodal unsupervised image-to-image translation	CelebA-HQ	2018-04	MUNIT model in \'Multimodal Unsupervised Image-to-Image Translation\'	-31.4	FID	neg
3D vision process	3D Classification	Image-to-image translation	Multimodal unsupervised image-to-image translation	CelebA-HQ	2019-12	StarGAN v2 model in \'StarGAN v2: Diverse Image Synthesis for Multiple Domains\'	-13.73	FID	neg
3D vision process	3D Classification	Image-to-image translation	Multimodal unsupervised image-to-image translation	Cats-and-Dogs	2017-03	UNIT model in \'Unsupervised Image-to-Image Translation Networks\'	0.115	CIS	pos
3D vision process	3D Classification	Image-to-image translation	Multimodal unsupervised image-to-image translation	Cats-and-Dogs	2018-04	MUNIT model in \'Multimodal Unsupervised Image-to-Image Translation\'	1.039	CIS	pos
3D vision process	3D Classification	Image-to-image translation	Multimodal unsupervised image-to-image translation	Cats-and-Dogs	2017-03	UNIT model in \'Unsupervised Image-to-Image Translation Networks\'	0.826	IS	pos
3D vision process	3D Classification	Image-to-image translation	Multimodal unsupervised image-to-image translation	Cats-and-Dogs	2018-04	MUNIT model in \'Multimodal Unsupervised Image-to-Image Translation\'	1.05	IS	pos
3D vision process	3D Classification	Image-to-image translation	Multimodal unsupervised image-to-image translation	Edge-to-Shoes	2017-03	UNIT model in \'Unsupervised Image-to-Image Translation Networks\'	0.011	Diversity	pos
3D vision process	3D Classification	Image-to-image translation	Multimodal unsupervised image-to-image translation	Edge-to-Shoes	2017-11	BicycleGAN model in \'Toward Multimodal Image-to-Image Translation\'	0.104	Diversity	pos
3D vision process	3D Classification	Image-to-image translation	Multimodal unsupervised image-to-image translation	Edge-to-Shoes	2018-04	MUNIT model in \'Multimodal Unsupervised Image-to-Image Translation\'	0.109	Diversity	pos
3D vision process	3D Classification	Image-to-image translation	Multimodal unsupervised image-to-image translation	Edge-to-Shoes	2017-03	CycleGAN model in \'Unpaired Image-to-Image Translation using Cycle-Consistent Adversarial Networks\'	-36.0	Quality	neg
3D vision process	3D Classification	Image-to-image translation	Multimodal unsupervised image-to-image translation	EPFL NIR-VIS	2017-03	cycGAN model in \'Unpaired Image-to-Image Translation using Cycle-Consistent Adversarial Networks\'	17.38	PSNR	pos
3D vision process	3D Classification	Image-to-image translation	Multimodal unsupervised image-to-image translation	EPFL NIR-VIS	2017-11	In2I model in \'In2I : Unsupervised Multi-Image-to-Image Translation Using Generative Adversarial Networks\'	23.11	PSNR	pos
3D vision process	3D Classification	Image-to-image translation	Multimodal unsupervised image-to-image translation	Edge-to-Handbags	2017-03	UNIT model in \'Unsupervised Image-to-Image Translation Networks\'	0.023	Diversity	pos
3D vision process	3D Classification	Image-to-image translation	Multimodal unsupervised image-to-image translation	Edge-to-Handbags	2017-11	BicycleGAN model in \'Toward Multimodal Image-to-Image Translation\'	0.14	Diversity	pos
3D vision process	3D Classification	Image-to-image translation	Multimodal unsupervised image-to-image translation	Edge-to-Handbags	2018-04	MUNIT model in \'Multimodal Unsupervised Image-to-Image Translation\'	0.175	Diversity	pos
3D vision process	3D Classification	Image-to-image translation	Multimodal unsupervised image-to-image translation	Edge-to-Handbags	2017-03	UNIT model in \'Unsupervised Image-to-Image Translation Networks\'	-37.3	Quality	neg
3D vision process	3D Classification	Image-to-image translation	Multimodal unsupervised image-to-image translation	AFHQ	2018-04	MUNIT model in \'Multimodal Unsupervised Image-to-Image Translation\'	-41.5	FID	neg
3D vision process	3D Classification	Image-to-image translation	Multimodal unsupervised image-to-image translation	AFHQ	2019-12	StarGAN v2 model in \'StarGAN v2: Diverse Image Synthesis for Multiple Domains\'	-16.2	FID	neg
3D vision process	3D Classification	Image-to-image translation	Synthetic-to-real translation	GTAV-to-Cityscapes Labels	2016-12	FCNs in the wild model in \'FCNs in the Wild: Pixel-level Adversarial and Constraint-based Adaptation\'	27.1	mIoU	pos
3D vision process	3D Classification	Image-to-image translation	Synthetic-to-real translation	GTAV-to-Cityscapes Labels	2017-07	CDA model in \'Curriculum Domain Adaptation for Semantic Segmentation of Urban Scenes\'	28.9	mIoU	pos
3D vision process	3D Classification	Image-to-image translation	Synthetic-to-real translation	GTAV-to-Cityscapes Labels	2017-11	CyCADA pixel+feat model in \'CyCADA: Cycle-Consistent Adversarial Domain Adaptation\'	39.5	mIoU	pos
3D vision process	3D Classification	Image-to-image translation	Synthetic-to-real translation	GTAV-to-Cityscapes Labels	2018-02	AdaptSegNet(multi-level) model in \'Learning to Adapt Structured Output Space for Semantic Segmentation\'	42.4	mIoU	pos
3D vision process	3D Classification	Image-to-image translation	Synthetic-to-real translation	GTAV-to-Cityscapes Labels	2018-08	Domain adaptation model in \'Diverse Image-to-Image Translation via Disentangled Representations\'	43.2	mIoU	pos
3D vision process	3D Classification	Image-to-image translation	Synthetic-to-real translation	GTAV-to-Cityscapes Labels	2018-10	CBST-SP(MST) model in \'Domain Adaptation for Semantic Segmentation via Class-Balanced Self-Training\'	47.0	mIoU	pos
3D vision process	3D Classification	Image-to-image translation	Synthetic-to-real translation	GTAV-to-Cityscapes Labels	2019-04	BDL model in \'Bidirectional Learning for Domain Adaptation of Semantic Segmentation\'	48.5	mIoU	pos
3D vision process	3D Classification	Image-to-image translation	Synthetic-to-real translation	GTAV-to-Cityscapes Labels	2019-08	CRST(MRKLD-SP-MST) model in \'Confidence Regularized Self-Training\'	49.8	mIoU	pos
3D vision process	3D Classification	Image-to-image translation	Synthetic-to-real translation	GTAV-to-Cityscapes Labels	2019-10	CAG-UDA model in \'Category Anchor-Guided Unsupervised Domain Adaptation for Semantic Segmentation\'	50.2	mIoU	pos
3D vision process	3D Classification	Image-to-image translation	Synthetic-to-real translation	GTAV-to-Cityscapes Labels	2020-03	MRNet+Rectifying Label model in \'Rectifying Pseudo Label Learning via Uncertainty Estimation for Domain Adaptive Semantic Segmentation\'	50.3	mIoU	pos
3D vision process	3D Classification	Image-to-image translation	Synthetic-to-real translation	GTAV-to-Cityscapes Labels	2020-07	DACS model in \'DACS: Domain Adaptation via Cross-domain Mixed Sampling\'	52.14	mIoU	pos
3D vision process	3D Classification	Image-to-image translation	Synthetic-to-real translation	GTAV-to-Cityscapes Labels	2021-01	ProDA(with knowledge distillation) model in \'Prototypical Pseudo Label Denoising and Target Structure Learning for Domain Adaptive Semantic Segmentation\'	57.5	mIoU	pos
3D vision process	3D Classification	Image-to-image translation	Synthetic-to-real translation	GTAV-to-Cityscapes Labels	2021-09	ProDA + CRA model in \'Cross-Region Domain Adaptation for Class-level Alignment\'	58.6	mIoU	pos
3D vision process	3D Classification	Image-to-image translation	Synthetic-to-real translation	GTAV-to-Cityscapes Labels	2022-04	SePiCo - DeepLabv2 model in \'SePiCo: Semantic-Guided Pixel Contrast for Domain Adaptive Semantic Segmentation\'	61.0	mIoU	pos
3D vision process	3D Classification	Image-to-image translation	Synthetic-to-real translation	GTAV-to-Cityscapes Labels	2017-11	CyCADA pixel+feat model in \'CyCADA: Cycle-Consistent Adversarial Domain Adaptation\'	82.3	Per-pixel Accuracy	pos
3D vision process	3D Classification	Image-to-image translation	Synthetic-to-real translation	GTAV-to-Cityscapes Labels	2017-11	CyCADA pixel+feat model in \'CyCADA: Cycle-Consistent Adversarial Domain Adaptation\'	72.4	fwIOU	pos
3D vision process	3D Classification	Image-to-image translation	Synthetic-to-real translation	SYNTHIA-to-Cityscapes	2019-10	CAG-UDA model in \'Category Anchor-Guided Unsupervised Domain Adaptation for Semantic Segmentation\'	44.5	MIoU (16 classes)	pos
3D vision process	3D Classification	Image-to-image translation	Synthetic-to-real translation	SYNTHIA-to-Cityscapes	2020-03	MRNet+Rectifying Label(ResNet-101) model in \'Rectifying Pseudo Label Learning via Uncertainty Estimation for Domain Adaptive Semantic Segmentation\'	47.9	MIoU (16 classes)	pos
3D vision process	3D Classification	Image-to-image translation	Synthetic-to-real translation	SYNTHIA-to-Cityscapes	2020-07	DACS(ResNet-101) model in \'DACS: Domain Adaptation via Cross-domain Mixed Sampling\'	48.34	MIoU (16 classes)	pos
3D vision process	3D Classification	Image-to-image translation	Synthetic-to-real translation	SYNTHIA-to-Cityscapes	2020-08	IAST(ResNet-101) model in \'Instance Adaptive Self-Training for Unsupervised Domain Adaptation\'	49.8	MIoU (16 classes)	pos
3D vision process	3D Classification	Image-to-image translation	Synthetic-to-real translation	SYNTHIA-to-Cityscapes	2021-01	ProDA(ResNet-101) model in \'Prototypical Pseudo Label Denoising and Target Structure Learning for Domain Adaptive Semantic Segmentation\'	55.5	MIoU (16 classes)	pos
3D vision process	3D Classification	Image-to-image translation	Synthetic-to-real translation	SYNTHIA-to-Cityscapes	2021-09	ProDA+CRA model in \'Cross-Region Domain Adaptation for Class-level Alignment\'	56.9	MIoU (16 classes)	pos
3D vision process	3D Classification	Image-to-image translation	Synthetic-to-real translation	SYNTHIA-to-Cityscapes	2021-11	DAFormer model in \'DAFormer: Improving Network Architectures and Training Strategies for Domain-Adaptive Semantic Segmentation\'	60.9	MIoU (16 classes)	pos
3D vision process	3D Classification	Image-to-image translation	Synthetic-to-real translation	SYNTHIA-to-Cityscapes	2022-04	HRDA model in \'HRDA: Context-Aware High-Resolution Domain-Adaptive Semantic Segmentation\'	65.8	MIoU (16 classes)	pos
3D vision process	3D Classification	Image-to-image translation	Synthetic-to-real translation	SYNTHIA-to-Cityscapes	2018-02	AdaptSegNet(Multi-level) model in \'Learning to Adapt Structured Output Space for Semantic Segmentation\'	46.7	MIoU (13 classes)	pos
3D vision process	3D Classification	Image-to-image translation	Synthetic-to-real translation	SYNTHIA-to-Cityscapes	2018-09	CLAN model in \'Taking A Closer Look at Domain Shift: Category-level Adversaries for Semantics Consistent Domain Adaptation\'	47.8	MIoU (13 classes)	pos
3D vision process	3D Classification	Image-to-image translation	Synthetic-to-real translation	SYNTHIA-to-Cityscapes	2019-10	CAG-UDA model in \'Category Anchor-Guided Unsupervised Domain Adaptation for Semantic Segmentation\'	52.6	MIoU (13 classes)	pos
3D vision process	3D Classification	Image-to-image translation	Synthetic-to-real translation	SYNTHIA-to-Cityscapes	2019-12	MRNet(ResNet-101) model in \'Unsupervised Scene Adaptation with Memory Regularization in vivo\'	53.8	MIoU (13 classes)	pos
3D vision process	3D Classification	Image-to-image translation	Synthetic-to-real translation	SYNTHIA-to-Cityscapes	2020-03	MRNet+Rectifying Label(ResNet-101) model in \'Rectifying Pseudo Label Learning via Uncertainty Estimation for Domain Adaptive Semantic Segmentation\'	54.9	MIoU (13 classes)	pos
3D vision process	3D Classification	Image-to-image translation	Synthetic-to-real translation	SYNTHIA-to-Cityscapes	2020-08	IAST(ResNet-101) model in \'Instance Adaptive Self-Training for Unsupervised Domain Adaptation\'	57.0	MIoU (13 classes)	pos
3D vision process	3D Classification	Image-to-image translation	Synthetic-to-real translation	SYNTHIA-to-Cityscapes	2021-01	ProDA(ResNet-101) model in \'Prototypical Pseudo Label Denoising and Target Structure Learning for Domain Adaptive Semantic Segmentation\'	62.0	MIoU (13 classes)	pos
3D vision process	3D Classification	Image-to-image translation	Synthetic-to-real translation	SYNTHIA-to-Cityscapes	2021-04	CorDA(ResNet-101) model in \'Domain Adaptive Semantic Segmentation with Self-Supervised Depth Estimation\'	62.8	MIoU (13 classes)	pos
3D vision process	3D Classification	Image-to-image translation	Synthetic-to-real translation	SYNTHIA-to-Cityscapes	2021-09	ProDA+CRA model in \'Cross-Region Domain Adaptation for Class-level Alignment\'	63.7	MIoU (13 classes)	pos
3D vision process	3D Classification	Image-to-image translation	Synthetic-to-real translation	SYNTHIA-to-Cityscapes	2021-11	DAFormer model in \'DAFormer: Improving Network Architectures and Training Strategies for Domain-Adaptive Semantic Segmentation\'	67.4	MIoU (13 classes)	pos
3D vision process	3D Classification	Image-to-image translation	Synthetic-to-real translation	SYNTHIA-to-Cityscapes	2022-04	HRDA model in \'HRDA: Context-Aware High-Resolution Domain-Adaptive Semantic Segmentation\'	72.4	MIoU (13 classes)	pos
3D vision process	3D Classification	Image-to-image translation	Synthetic-to-real translation	Syn2Real-C	2015-05	DANN model in \'Domain-Adversarial Training of Neural Networks\'	57.4	Accuracy	pos
3D vision process	3D Classification	Image-to-image translation	Synthetic-to-real translation	Syn2Real-C	2017-11	ADR model in \'Adversarial Dropout Regularization\'	74.8	Accuracy	pos
3D vision process	3D Classification	Image-to-image translation	Synthetic-to-real translation	Syn2Real-C	2019-11	DADA model in \'Discriminative Adversarial Domain Adaptation\'	79.8	Accuracy	pos
3D vision process	3D Classification	Image-to-image translation	Unsupervised image-to-image translation	SVNH-to-MNIST	2014-09	DANN model in \'Unsupervised Domain Adaptation by Backpropagation\'	73.6	Classification Accuracy	pos
3D vision process	3D Classification	Image-to-image translation	Unsupervised image-to-image translation	SVNH-to-MNIST	2016-11	DTN model in \'Unsupervised Cross-Domain Image Generation\'	84.4	Classification Accuracy	pos
3D vision process	3D Classification	Image-to-image translation	Unsupervised image-to-image translation	SVNH-to-MNIST	2017-11	CyCADA pixel+feat model in \'CyCADA: Cycle-Consistent Adversarial Domain Adaptation\'	90.4	Classification Accuracy	pos
3D vision process	3D Classification	Image-to-image translation	Unsupervised image-to-image translation	Freiburg Forest Dataset	2017-03	cycGAN model in \'Unpaired Image-to-Image Translation using Cycle-Consistent Adversarial Networks\'	18.57	PSNR	pos
3D vision process	3D Classification	Image-to-image translation	Unsupervised image-to-image translation	Freiburg Forest Dataset	2017-11	In2I model in \'In2I : Unsupervised Multi-Image-to-Image Translation Using Generative Adversarial Networks\'	21.65	PSNR	pos
3D vision process	3D Classification	Style transfer	Style transfer	10-Monty-Hall	2021-03	style1 model in \'Rethinking Style Transfer: From Pixels to Parameterized Brushstrokes\'	90.0	10 Hops	pos
3D vision process	3D Classification	Style transfer	Style transfer	WikiArt	2022-07	StyleFlow-Content-Fixed-I2I model in \'StyleFlow For Content-Fixed Image to Image Translation\'	0.45	SSIM	pos
3D vision process	3D Depth Estimation	3D Depth Estimation	3D Depth Estimation	Relative Human	2020-06	CRMH model in \'Coherent Reconstruction of Multiple Humans from a Single Image\'	54.83	PCDR	pos
3D vision process	3D Depth Estimation	3D Depth Estimation	3D Depth Estimation	Relative Human	2020-08	ROMP model in \'Monocular, One-stage, Regression of Multiple 3D People\'	54.84	PCDR	pos
3D vision process	3D Depth Estimation	3D Depth Estimation	3D Depth Estimation	Relative Human	2021-12	BEV model in \'Putting People in their Place: Monocular Regression of 3D People in Depth\'	68.27	PCDR	pos
3D vision process	3D Depth Estimation	3D Depth Estimation	3D Depth Estimation	Relative Human	2020-06	CRMH model in \'Coherent Reconstruction of Multiple Humans from a Single Image\'	34.74	PCDR-Baby	pos
3D vision process	3D Depth Estimation	3D Depth Estimation	3D Depth Estimation	Relative Human	2021-12	BEV model in \'Putting People in their Place: Monocular Regression of 3D People in Depth\'	60.77	PCDR-Baby	pos
3D vision process	3D Depth Estimation	3D Depth Estimation	3D Depth Estimation	Relative Human	2020-06	CRMH model in \'Coherent Reconstruction of Multiple Humans from a Single Image\'	48.37	PCDR-Kid	pos
3D vision process	3D Depth Estimation	3D Depth Estimation	3D Depth Estimation	Relative Human	2020-08	ROMP model in \'Monocular, One-stage, Regression of Multiple 3D People\'	48.41	PCDR-Kid	pos
3D vision process	3D Depth Estimation	3D Depth Estimation	3D Depth Estimation	Relative Human	2021-12	BEV model in \'Putting People in their Place: Monocular Regression of 3D People in Depth\'	67.09	PCDR-Kid	pos
3D vision process	3D Depth Estimation	3D Depth Estimation	3D Depth Estimation	Relative Human	2020-06	CRMH model in \'Coherent Reconstruction of Multiple Humans from a Single Image\'	59.11	PCDR-Teen	pos
3D vision process	3D Depth Estimation	3D Depth Estimation	3D Depth Estimation	Relative Human	2021-12	BEV model in \'Putting People in their Place: Monocular Regression of 3D People in Depth\'	66.07	PCDR-Teen	pos
3D vision process	3D Depth Estimation	3D Depth Estimation	3D Depth Estimation	Relative Human	2020-06	CRMH model in \'Coherent Reconstruction of Multiple Humans from a Single Image\'	55.47	PCDR-Adult	pos
3D vision process	3D Depth Estimation	3D Depth Estimation	3D Depth Estimation	Relative Human	2021-12	BEV model in \'Putting People in their Place: Monocular Regression of 3D People in Depth\'	69.71	PCDR-Adult	pos
3D vision process	3D Depth Estimation	3D Depth Estimation	3D Depth Estimation	Relative Human	2020-06	CRMH model in \'Coherent Reconstruction of Multiple Humans from a Single Image\'	0.781	mPCDK	pos
3D vision process	3D Depth Estimation	3D Depth Estimation	3D Depth Estimation	Relative Human	2020-08	ROMP model in \'Monocular, One-stage, Regression of Multiple 3D People\'	0.866	mPCDK	pos
3D vision process	3D Depth Estimation	3D Depth Estimation	3D Depth Estimation	Relative Human	2021-12	BEV model in \'Putting People in their Place: Monocular Regression of 3D People in Depth\'	0.884	mPCDK	pos
3D vision process	3D Depth Estimation	Transparent Object Depth Estimation	Transparent Object Depth Estimation	TransCG	2022-02	DFNet model in \'TransCG: A Large-Scale Real-World Dataset for Transparent Object Depth Completion and Grasping\'	-0.018	RMSE	neg
3D vision process	3D Depth Estimation	Transparent Object Depth Estimation	Transparent Object Depth Estimation	TransCG	2022-02	DFNet model in \'TransCG: A Large-Scale Real-World Dataset for Transparent Object Depth Completion and Grasping\'	-0.012	MAE	neg
3D vision process	3D Depth Estimation	Transparent Object Depth Estimation	Transparent Object Depth Estimation	TransCG	2022-02	DFNet model in \'TransCG: A Large-Scale Real-World Dataset for Transparent Object Depth Completion and Grasping\'	99.71	Delta < 1.25	pos
3D vision process	3D Depth Estimation	Transparent Object Depth Estimation	Transparent Object Depth Estimation	TransCG	2022-02	DFNet model in \'TransCG: A Large-Scale Real-World Dataset for Transparent Object Depth Completion and Grasping\'	0.027	REL	pos
3D vision process	3D Depth Estimation	Transparent Object Depth Estimation	Transparent Object Depth Estimation	TransCG	2022-02	DFNet model in \'TransCG: A Large-Scale Real-World Dataset for Transparent Object Depth Completion and Grasping\'	83.76	delta < 1.05	pos
3D vision process	3D Depth Estimation	Transparent Object Depth Estimation	Transparent Object Depth Estimation	TransCG	2022-02	DFNet model in \'TransCG: A Large-Scale Real-World Dataset for Transparent Object Depth Completion and Grasping\'	95.67	delta < 1.10	pos
3D vision process	3D Object Detection From Monocular Images	3D Object Detection From Monocular Images	3D Object Detection From Monocular Images	nuScenes Cars	2019-05	MonoDIS model in \'Disentangling Monocular 3D Object Detection\'	69.0	AP 2.0m	pos
3D vision process	3D Object Detection From Monocular Images	3D Object Detection From Monocular Images	3D Object Detection From Monocular Images	nuScenes Cars	2019-05	MonoDIS model in \'Disentangling Monocular 3D Object Detection\'	10.7	AP 0.5m	pos
3D vision process	3D Object Detection From Monocular Images	3D Object Detection From Monocular Images	3D Object Detection From Monocular Images	nuScenes Cars	2019-05	MonoDIS model in \'Disentangling Monocular 3D Object Detection\'	37.5	AP 1.0m	pos
3D vision process	3D Object Detection From Monocular Images	3D Object Detection From Monocular Images	3D Object Detection From Monocular Images	nuScenes Cars	2019-05	MonoDIS model in \'Disentangling Monocular 3D Object Detection\'	85.7	AP 4.0m	pos
3D vision process	3D Object Detection From Monocular Images	3D Object Detection From Monocular Images	3D Object Detection From Monocular Images	nuScenes Cars	2019-05	MonoDIS model in \'Disentangling Monocular 3D Object Detection\'	0.61	ATE	pos
3D vision process	3D Object Detection From Monocular Images	3D Object Detection From Monocular Images	3D Object Detection From Monocular Images	nuScenes Cars	2019-05	MonoDIS model in \'Disentangling Monocular 3D Object Detection\'	0.15	ASE	pos
3D vision process	3D Object Detection From Monocular Images	3D Object Detection From Monocular Images	3D Object Detection From Monocular Images	nuScenes Cars	2019-05	MonoDIS model in \'Disentangling Monocular 3D Object Detection\'	0.08	AOE	pos
3D vision process	3D Object Retrieval	3D Object Retrieval	3D Object Retrieval	ModelNet40	2020-11	MVTN model in \'MVTN: Multi-View Transformation Network for 3D Shape Recognition\'	92.9	Mean AP	pos
3D vision process	3D Object Retrieval	3D Object Retrieval	3D Object Retrieval	ShapeNetCore 55	2020-11	MVTN model in \'MVTN: Multi-View Transformation Network for 3D Shape Recognition\'	82.9	Mean AP	pos
3D vision process	3D Shape Representation	3D Dense Shape Correspondence	3D Dense Shape Correspondence	SHREC'19	2018-06	3DCODED (Trained on Surreal) model in \'3D-CODED : 3D Correspondences by Deep Deformation\'	8.1	Euclidean Mean Error (EME)	pos
3D vision process	3D Shape Representation	3D Dense Shape Correspondence	3D Dense Shape Correspondence	SHREC'19	2020-12	CorrNet3D model in \'CorrNet3D: Unsupervised End-to-end Learning of Dense Correspondence for 3D Point Clouds\'	33.8	Euclidean Mean Error (EME)	pos
3D vision process	3D Shape Representation	3D Dense Shape Correspondence	3D Dense Shape Correspondence	SHREC'19	2018-06	3DCODED (Trained on Surreal) model in \'3D-CODED : 3D Correspondences by Deep Deformation\'	2.1	Accuracy at 1%	pos
3D vision process	3D Shape Representation	3D Dense Shape Correspondence	3D Dense Shape Correspondence	SHREC'19	2019-08	Elementery Structures(Trained on Surreal) model in \'Learning elementary structures for 3D shape generation and matching\'	2.3	Accuracy at 1%	pos
3D vision process	3D Shape Representation	3D Dense Shape Correspondence	3D Dense Shape Correspondence	SHREC'19	2020-10	Diff-FMaps (Trained on Surreal) model in \'Correspondence Learning via Linearly-invariant Embedding\'	4.0	Accuracy at 1%	pos
3D vision process	3D Shape Representation	3D Dense Shape Correspondence	3D Dense Shape Correspondence	SHREC'19	2020-12	CorrNet3D (Trained on Surreal) model in \'CorrNet3D: Unsupervised End-to-end Learning of Dense Correspondence for 3D Point Clouds\'	6.0	Accuracy at 1%	pos
3D vision process	3D Shape Representation	3D Dense Shape Correspondence	3D Dense Shape Correspondence	SHREC'19	2021-10	DPC (Trained on Surreal) model in \'DPC: Unsupervised Deep Point Correspondence via Cross and Self Construction\'	17.7	Accuracy at 1%	pos
3D vision process	3D car instance understanding	Hand gesture recognition	Hand gesture recognition	VIVA Hand Gestures Dataset	2014-06	Two Stream CNNs model in \'Two-Stream Convolutional Networks for Action Recognition in Videos\'	68.0	Accuracy	pos
3D vision process	3D car instance understanding	Hand gesture recognition	Hand gesture recognition	VIVA Hand Gestures Dataset	2017-05	I3D model in \'Quo Vadis, Action Recognition? A New Model and the Kinetics Dataset\'	83.1	Accuracy	pos
3D vision process	3D car instance understanding	Hand gesture recognition	Hand gesture recognition	VIVA Hand Gestures Dataset	2018-12	MTUT model in \'Improving the Performance of Unimodal Dynamic Hand-Gesture Recognition with Multimodal Training\'	86.08	Accuracy	pos
3D vision process	3D car instance understanding	Hand gesture recognition	Hand gesture recognition	Jester test	2017-11	Multiscale TRN model in \'Temporal Relational Reasoning in Videos\'	94.78	Top 1 Accuracy	pos
3D vision process	3D car instance understanding	Hand gesture recognition	Hand gesture recognition	Jester test	2018-04	DRX3D model in \'Motion Fused Frames: Data Level Fusion Strategy for Hand Gesture Recognition\'	96.6	Top 1 Accuracy	pos
3D vision process	3D car instance understanding	Hand gesture recognition	Hand gesture recognition	ChaLearn val	2017-01	Wang et al. model in \'Large-scale Isolated Gesture Recognition Using Convolutional Neural Networks\'	39.23	Accuracy	pos
3D vision process	3D car instance understanding	Hand gesture recognition	Hand gesture recognition	ChaLearn val	2018-04	8-MFFs-3f1c (5 crop) model in \'Motion Fused Frames: Data Level Fusion Strategy for Hand Gesture Recognition\'	57.4	Accuracy	pos
3D vision process	3D car instance understanding	Hand gesture recognition	Hand gesture recognition	EgoGesture	2017-05	I3D model in \'Quo Vadis, Action Recognition? A New Model and the Kinetics Dataset\'	92.78	Accuracy	pos
3D vision process	3D car instance understanding	Hand gesture recognition	Hand gesture recognition	EgoGesture	2018-12	MTUT model in \'Improving the Performance of Unimodal Dynamic Hand-Gesture Recognition with Multimodal Training\'	93.87	Accuracy	pos
3D vision process	3D car instance understanding	Hand gesture recognition	Hand gesture recognition	EgoGesture	2019-01	ResNeXt-101 model in \'Real-time Hand Gesture Detection and Classification Using Convolutional Neural Networks\'	94.03	Accuracy	pos
3D vision process	3D car instance understanding	Hand gesture recognition	Hand gesture recognition	BUAA	2017-07	F-BGRU model in \'Deep Fisher Discriminant Learning for Mobile Hand Gesture Recognition\'	99.25	Accuracy	pos
3D vision process	3D car instance understanding	Hand gesture recognition	Hand gesture recognition	SmartWatch	2017-07	F-BGRU model in \'Deep Fisher Discriminant Learning for Mobile Hand Gesture Recognition\'	97.4	Accuracy	pos
3D vision process	3D car instance understanding	Hand gesture recognition	Hand gesture recognition	SHREC 2017 track on 3D Hand Gesture Recognition	2019-07	DD-Net model in \'Make Skeleton-based Action Recognition Model Smaller, Faster and Better\'	94.6	14 gestures accuracy	pos
3D vision process	3D car instance understanding	Hand gesture recognition	Hand gesture recognition	SHREC 2017 track on 3D Hand Gesture Recognition	2019-12	3DCNN_VIVA_4 model in \'Compressing 3DCNNs Based on Tensor Train Decomposition\'	73121216.0	14 gestures accuracy	pos
3D vision process	3D car instance understanding	Hand gesture recognition	Hand gesture recognition	DHG-14	2017-08	MFANet model in \'Motion Feature Augmented Recurrent Neural Network for Skeleton-based Dynamic Hand Gesture Recognition\'	84.68	Accuracy	pos
3D vision process	3D car instance understanding	Hand gesture recognition	Hand gesture recognition	DHG-14	2018-05	Parallel-Conv model in \'Deep Learning for Hand Gesture Recognition on Skeletal Data\'	91.28	Accuracy	pos
3D vision process	3D car instance understanding	Hand gesture recognition	Hand gesture recognition	DHG-14	2019-07	DG-STA model in \'Construct Dynamic Graphs for Hand Gesture Recognition via Spatial-Temporal Attention\'	91.9	Accuracy	pos
3D vision process	3D car instance understanding	Hand gesture recognition	Hand gesture recognition	SHREC 2017	2019-07	DG-STA model in \'Construct Dynamic Graphs for Hand Gesture Recognition via Spatial-Temporal Attention\'	94.4	14 gestures accuracy	pos
3D vision process	3D car instance understanding	Hand gesture recognition	Hand gesture recognition	SHREC 2017	2020-06	PointLSTM model in \'An Efficient PointLSTM for Point Clouds Based Gesture Recognition\'	95.9	14 gestures accuracy	pos
3D vision process	3D car instance understanding	Hand gesture recognition	Hand gesture recognition	SHREC 2017	2019-07	DG-STA model in \'Construct Dynamic Graphs for Hand Gesture Recognition via Spatial-Temporal Attention\'	90.7	28 gestures accuracy	pos
3D vision process	3D car instance understanding	Hand gesture recognition	Hand gesture recognition	SHREC 2017	2020-06	PointLSTM model in \'An Efficient PointLSTM for Point Clouds Based Gesture Recognition\'	94.7	28 gestures accuracy	pos
3D vision process	3D car instance understanding	Hand gesture recognition	Hand gesture recognition	MGB	2017-07	F-BLSTM model in \'Deep Fisher Discriminant Learning for Mobile Hand Gesture Recognition\'	98.04	Accuracy	pos
3D vision process	3D car instance understanding	Hand gesture recognition	Hand gesture recognition	Cambridge	2013-03	Sanin et al. [sanin2013spatio] model in \'Spatio-Temporal Covariance Descriptors for Action and Gesture Recognition\'	93.0	Accuracy	pos
3D vision process	3D car instance understanding	Hand gesture recognition	Hand gesture recognition	Cambridge	2019-01	Key Frames + Feature Fusion model in \'Fast and Robust Dynamic Hand Gesture Recognition via Key Frames Extraction and Feature Fusion\'	98.23	Accuracy	pos
3D vision process	3D car instance understanding	Hand gesture recognition	Hand gesture recognition	DHG-28	2017-08	MFANet model in \'Motion Feature Augmented Recurrent Neural Network for Skeleton-based Dynamic Hand Gesture Recognition\'	80.32	Accuracy	pos
3D vision process	3D car instance understanding	Hand gesture recognition	Hand gesture recognition	DHG-28	2018-05	Parallel-Conv model in \'Deep Learning for Hand Gesture Recognition on Skeletal Data\'	84.35	Accuracy	pos
3D vision process	3D car instance understanding	Hand gesture recognition	Hand gesture recognition	DHG-28	2019-07	DG-STA model in \'Construct Dynamic Graphs for Hand Gesture Recognition via Spatial-Temporal Attention\'	88.0	Accuracy	pos
3D vision process	3D car instance understanding	Hand gesture recognition	Hand gesture recognition	ChaLean test	2018-04	8-MFFs-3f1c model in \'Motion Fused Frames: Data Level Fusion Strategy for Hand Gesture Recognition\'	56.7	Accuracy	pos
3D vision process	3D car instance understanding	Hand gesture recognition	Hand gesture recognition	Northwestern University	2019-01	Key Frames + Feature Fusion model in \'Fast and Robust Dynamic Hand Gesture Recognition via Key Frames Extraction and Feature Fusion\'	96.89	Accuracy	pos
3D vision process	3D car instance understanding	Hand gesture recognition	Hand gesture recognition	Jester val	2018-04	8-MFFs-3f1c (5 crop) model in \'Motion Fused Frames: Data Level Fusion Strategy for Hand Gesture Recognition\'	96.33	Top 1 Accuracy	pos
3D vision process	3D car instance understanding	Hand gesture recognition	Hand gesture recognition	Jester val	2018-04	8-MFFs-3f1c (5 crop) model in \'Motion Fused Frames: Data Level Fusion Strategy for Hand Gesture Recognition\'	99.86	Top 5 Accuracy	pos
3D vision process	3D car instance understanding	Hand gesture recognition	Hand gesture recognition	NVGesture	2018-04	8-MFFs-3f1c model in \'Motion Fused Frames: Data Level Fusion Strategy for Hand Gesture Recognition\'	84.7	Accuracy	pos
3D vision process	3D car instance understanding	Hand gesture recognition	Hand gesture recognition	NVGesture	2018-12	MTUT model in \'Improving the Performance of Unimodal Dynamic Hand-Gesture Recognition with Multimodal Training\'	86.93	Accuracy	pos
3D vision process	3D car instance understanding	Hand gesture recognition	Hand gesture recognition	NVGesture	2020-06	PointLSTM model in \'An Efficient PointLSTM for Point Clouds Based Gesture Recognition\'	87.9	Accuracy	pos
3D vision process	3D car instance understanding	Hand gesture recognition	Skeleton based action recognition	MSRC-12	2020-06	Temporal Subspace Clustering model in \'Subspace Clustering for Action Recognition with Covariance Representations and Temporal Pruning\'	99.08	Accuracy	pos
3D vision process	3D car instance understanding	Hand gesture recognition	Skeleton based action recognition	UWA3D	2012-07	HOJ3D model in \'View invariant human action recognition using histograms of 3D joints\'	17.7	Accuracy	pos
3D vision process	3D car instance understanding	Hand gesture recognition	Skeleton based action recognition	UWA3D	2017-08	ESV (Synthesized + Pre-trained) model in \'Enhanced skeleton visualization for view invariant human action recognition\'	73.8	Accuracy	pos
3D vision process	3D car instance understanding	Hand gesture recognition	Skeleton based action recognition	UWA3D	2018-04	VA-fusion (aug.) model in \'View Adaptive Neural Networks for High Performance Skeleton-based Human Action Recognition\'	81.4	Accuracy	pos
3D vision process	3D car instance understanding	Hand gesture recognition	Skeleton based action recognition	J-HMDB	2014-11	Action Tubes model in \'Finding Action Tubes\'	62.5	Accuracy (RGB+pose)	pos
3D vision process	3D car instance understanding	Hand gesture recognition	Skeleton based action recognition	J-HMDB	2016-09	MR Two-Sream R-CNN model in \'Multi-region two-stream R-CNN for action detection\'	71.1	Accuracy (RGB+pose)	pos
3D vision process	3D car instance understanding	Hand gesture recognition	Skeleton based action recognition	J-HMDB	2017-04	Chained (RGB+Flow +Pose) model in \'Chained Multi-stream Networks Exploiting Pose, Motion, and Appearance for Action Classification and Detection\'	76.1	Accuracy (RGB+pose)	pos
3D vision process	3D car instance understanding	Hand gesture recognition	Skeleton based action recognition	J-HMDB	2017-05	I3D model in \'Quo Vadis, Action Recognition? A New Model and the Kinetics Dataset\'	84.1	Accuracy (RGB+pose)	pos
3D vision process	3D car instance understanding	Hand gesture recognition	Skeleton based action recognition	J-HMDB	2018-06	Potion model in \'PoTion: Pose MoTion Representation for Action Recognition\'	90.4	Accuracy (RGB+pose)	pos
3D vision process	3D car instance understanding	Hand gesture recognition	Skeleton based action recognition	J-HMDB	2017-04	Chained (RGB+Flow +Pose) model in \'Chained Multi-stream Networks Exploiting Pose, Motion, and Appearance for Action Classification and Detection\'	56.8	Accuracy (pose)	pos
3D vision process	3D car instance understanding	Hand gesture recognition	Skeleton based action recognition	J-HMDB	2018-06	Potion model in \'PoTion: Pose MoTion Representation for Action Recognition\'	67.9	Accuracy (pose)	pos
3D vision process	3D car instance understanding	Hand gesture recognition	Skeleton based action recognition	J-HMDB	2019-07	DD-Net model in \'Make Skeleton-based Action Recognition Model Smaller, Faster and Better\'	77.2	Accuracy (pose)	pos
3D vision process	3D car instance understanding	Hand gesture recognition	Skeleton based action recognition	MSR Action3D	2019-06	HDM-BG model in \'Bayesian Hierarchical Dynamic Model for Human Action Recognition\'	86.1	Accuracy	pos
3D vision process	3D car instance understanding	Hand gesture recognition	Skeleton based action recognition	MSR Action3D	2020-06	Temporal K-Means Clustering + Temporal Subspace Clustering model in \'Subspace Clustering for Action Recognition with Covariance Representations and Temporal Pruning\'	88.51	Accuracy	pos
3D vision process	3D car instance understanding	Hand gesture recognition	Skeleton based action recognition	PKU-MMD	2017-04	Li et al. [[Li et al.2017b]] model in \'Skeleton-based Action Recognition with Convolutional Neural Networks\'	93.7	mAP-at-0.50 (CV)	pos
3D vision process	3D car instance understanding	Hand gesture recognition	Skeleton based action recognition	PKU-MMD	2018-04	HCN model in \'Co-occurrence Feature Learning from Skeleton Data for Action Recognition and Detection with Hierarchical Aggregation\'	94.2	mAP-at-0.50 (CV)	pos
3D vision process	3D car instance understanding	Hand gesture recognition	Skeleton based action recognition	PKU-MMD	2019-09	RF-Action model in \'Making the Invisible Visible: Action Recognition Through Walls and Occlusions\'	94.4	mAP-at-0.50 (CV)	pos
3D vision process	3D car instance understanding	Hand gesture recognition	Skeleton based action recognition	PKU-MMD	2017-04	Li et al. [[Li et al.2017b]] model in \'Skeleton-based Action Recognition with Convolutional Neural Networks\'	90.4	mAP-at-0.50 (CS)	pos
3D vision process	3D car instance understanding	Hand gesture recognition	Skeleton based action recognition	PKU-MMD	2018-04	HCN model in \'Co-occurrence Feature Learning from Skeleton Data for Action Recognition and Detection with Hierarchical Aggregation\'	92.6	mAP-at-0.50 (CS)	pos
3D vision process	3D car instance understanding	Hand gesture recognition	Skeleton based action recognition	PKU-MMD	2019-09	RF-Action model in \'Making the Invisible Visible: Action Recognition Through Walls and Occlusions\'	92.9	mAP-at-0.50 (CS)	pos
3D vision process	3D car instance understanding	Hand gesture recognition	Skeleton based action recognition	NTU RGB+D	2014-06	Lie Group model in \'Human Action Recognition by Representing 3D Skeletons as Points in a Lie Group\'	52.8	Accuracy (CV)	pos
3D vision process	3D car instance understanding	Hand gesture recognition	Skeleton based action recognition	NTU RGB+D	2015-06	H-RNN model in \'Hierarchical recurrent neural network for skeleton based action recognition\'	64.0	Accuracy (CV)	pos
3D vision process	3D car instance understanding	Hand gesture recognition	Skeleton based action recognition	NTU RGB+D	2016-04	Part-aware LSTM model in \'NTU RGB+D: A Large Scale Dataset for 3D Human Activity Analysis\'	70.27	Accuracy (CV)	pos
3D vision process	3D car instance understanding	Hand gesture recognition	Skeleton based action recognition	NTU RGB+D	2016-07	Spatio-Temporal LSTM model in \'Spatio-Temporal LSTM with Trust Gates for 3D Human Action Recognition\'	77.7	Accuracy (CV)	pos
3D vision process	3D car instance understanding	Hand gesture recognition	Skeleton based action recognition	NTU RGB+D	2016-11	STA-LSTM model in \'An End-to-End Spatio-Temporal Attention Model for Human Action Recognition from Skeleton Data\'	81.2	Accuracy (CV)	pos
3D vision process	3D car instance understanding	Hand gesture recognition	Skeleton based action recognition	NTU RGB+D	2017-03	VA-LSTM model in \'View Adaptive Recurrent Neural Networks for High Performance Human Action Recognition from Skeleton Data\'	87.6	Accuracy (CV)	pos
3D vision process	3D car instance understanding	Hand gesture recognition	Skeleton based action recognition	NTU RGB+D	2017-04	CNN+Motion+Trans model in \'Skeleton-based Action Recognition with Convolutional Neural Networks\'	89.3	Accuracy (CV)	pos
3D vision process	3D car instance understanding	Hand gesture recognition	Skeleton based action recognition	NTU RGB+D	2017-10	DM-3DCNN model in \'3D CNNs on Distance Matrices for Human Action Recognition\'	89.5	Accuracy (CV)	pos
3D vision process	3D car instance understanding	Hand gesture recognition	Skeleton based action recognition	NTU RGB+D	2018-01	ST-GCN [PYSKL, 2D Skeleton] model in \'Spatial Temporal Graph Convolutional Networks for Skeleton-Based Action Recognition\'	98.3	Accuracy (CV)	pos
3D vision process	3D car instance understanding	Hand gesture recognition	Skeleton based action recognition	NTU RGB+D	2022-05	ST-GCN++ [PYSKL, 2D Skeleton] model in \'PYSKL: Towards Good Practices for Skeleton Action Recognition\'	98.5	Accuracy (CV)	pos
3D vision process	3D car instance understanding	Hand gesture recognition	Skeleton based action recognition	NTU RGB+D	2014-06	Lie Group model in \'Human Action Recognition by Representing 3D Skeletons as Points in a Lie Group\'	50.1	Accuracy (CS)	pos
3D vision process	3D car instance understanding	Hand gesture recognition	Skeleton based action recognition	NTU RGB+D	2015-06	H-RNN model in \'Hierarchical recurrent neural network for skeleton based action recognition\'	59.1	Accuracy (CS)	pos
3D vision process	3D car instance understanding	Hand gesture recognition	Skeleton based action recognition	NTU RGB+D	2016-04	Part-aware LSTM model in \'NTU RGB+D: A Large Scale Dataset for 3D Human Activity Analysis\'	62.93	Accuracy (CS)	pos
3D vision process	3D car instance understanding	Hand gesture recognition	Skeleton based action recognition	NTU RGB+D	2016-07	Spatio-Temporal LSTM model in \'Spatio-Temporal LSTM with Trust Gates for 3D Human Action Recognition\'	69.2	Accuracy (CS)	pos
3D vision process	3D car instance understanding	Hand gesture recognition	Skeleton based action recognition	NTU RGB+D	2016-11	STA-LSTM model in \'An End-to-End Spatio-Temporal Attention Model for Human Action Recognition from Skeleton Data\'	73.4	Accuracy (CS)	pos
3D vision process	3D car instance understanding	Hand gesture recognition	Skeleton based action recognition	NTU RGB+D	2017-03	Clips+CNN+MTLN model in \'A New Representation of Skeleton Sequences for 3D Action Recognition\'	79.6	Accuracy (CS)	pos
3D vision process	3D car instance understanding	Hand gesture recognition	Skeleton based action recognition	NTU RGB+D	2017-04	3scale ResNet152 model in \'Skeleton based action recognition using translation-scale invariant image mapping and multi-scale deep cnn\'	85.0	Accuracy (CS)	pos
3D vision process	3D car instance understanding	Hand gesture recognition	Skeleton based action recognition	NTU RGB+D	2018-01	ST-GCN [PYSKL, 2D Skeleton] model in \'Spatial Temporal Graph Convolutional Networks for Skeleton-Based Action Recognition\'	92.4	Accuracy (CS)	pos
3D vision process	3D car instance understanding	Hand gesture recognition	Skeleton based action recognition	NTU RGB+D	2021-04	PoseC3D model in \'Revisiting Skeleton-based Action Recognition\'	94.1	Accuracy (CS)	pos
3D vision process	3D car instance understanding	Hand gesture recognition	Skeleton based action recognition	Varying-view RGB-D Action-Skeleton	2016-04	P-LSTM model in \'NTU RGB+D: A Large Scale Dataset for 3D Human Activity Analysis\'	60.0	Accuracy (CS)	pos
3D vision process	3D car instance understanding	Hand gesture recognition	Skeleton based action recognition	Varying-view RGB-D Action-Skeleton	2017-04	Res-TCN model in \'Interpretable 3D Human Action Analysis with Temporal Convolutional Networks\'	63.0	Accuracy (CS)	pos
3D vision process	3D car instance understanding	Hand gesture recognition	Skeleton based action recognition	Varying-view RGB-D Action-Skeleton	2018-01	ST-GCN model in \'Spatial Temporal Graph Convolutional Networks for Skeleton-Based Action Recognition\'	71.0	Accuracy (CS)	pos
3D vision process	3D car instance understanding	Hand gesture recognition	Skeleton based action recognition	Varying-view RGB-D Action-Skeleton	2019-04	VS-CNN model in \'A Large-scale Varying-view RGB-D Action Dataset for Arbitrary-view Human Action Recognition\'	76.0	Accuracy (CS)	pos
3D vision process	3D car instance understanding	Hand gesture recognition	Skeleton based action recognition	Varying-view RGB-D Action-Skeleton	2016-04	LSTM model in \'NTU RGB+D: A Large Scale Dataset for 3D Human Activity Analysis\'	16.0	Accuracy (CV I)	pos
3D vision process	3D car instance understanding	Hand gesture recognition	Skeleton based action recognition	Varying-view RGB-D Action-Skeleton	2017-08	SK-CNN model in \'Enhanced skeleton visualization for view invariant human action recognition\'	26.0	Accuracy (CV I)	pos
3D vision process	3D car instance understanding	Hand gesture recognition	Skeleton based action recognition	Varying-view RGB-D Action-Skeleton	2019-04	VS-CNN model in \'A Large-scale Varying-view RGB-D Action Dataset for Arbitrary-view Human Action Recognition\'	29.0	Accuracy (CV I)	pos
3D vision process	3D car instance understanding	Hand gesture recognition	Skeleton based action recognition	Varying-view RGB-D Action-Skeleton	2016-04	P-LSTM model in \'NTU RGB+D: A Large Scale Dataset for 3D Human Activity Analysis\'	33.0	Accuracy (CV II)	pos
3D vision process	3D car instance understanding	Hand gesture recognition	Skeleton based action recognition	Varying-view RGB-D Action-Skeleton	2016-11	TCN model in \'Temporal Convolutional Networks for Action Segmentation and Detection\'	43.0	Accuracy (CV II)	pos
3D vision process	3D car instance understanding	Hand gesture recognition	Skeleton based action recognition	Varying-view RGB-D Action-Skeleton	2017-04	Res-TCN model in \'Interpretable 3D Human Action Analysis with Temporal Convolutional Networks\'	48.0	Accuracy (CV II)	pos
3D vision process	3D car instance understanding	Hand gesture recognition	Skeleton based action recognition	Varying-view RGB-D Action-Skeleton	2017-08	SK-CNN model in \'Enhanced skeleton visualization for view invariant human action recognition\'	68.0	Accuracy (CV II)	pos
3D vision process	3D car instance understanding	Hand gesture recognition	Skeleton based action recognition	Varying-view RGB-D Action-Skeleton	2019-04	VS-CNN model in \'A Large-scale Varying-view RGB-D Action Dataset for Arbitrary-view Human Action Recognition\'	71.0	Accuracy (CV II)	pos
3D vision process	3D car instance understanding	Hand gesture recognition	Skeleton based action recognition	Varying-view RGB-D Action-Skeleton	2016-04	P-LSTM model in \'NTU RGB+D: A Large Scale Dataset for 3D Human Activity Analysis\'	33.0	Accuracy (AV I)	pos
3D vision process	3D car instance understanding	Hand gesture recognition	Skeleton based action recognition	Varying-view RGB-D Action-Skeleton	2016-11	TCN model in \'Temporal Convolutional Networks for Action Segmentation and Detection\'	43.0	Accuracy (AV I)	pos
3D vision process	3D car instance understanding	Hand gesture recognition	Skeleton based action recognition	Varying-view RGB-D Action-Skeleton	2017-04	Res-TCN model in \'Interpretable 3D Human Action Analysis with Temporal Convolutional Networks\'	48.0	Accuracy (AV I)	pos
3D vision process	3D car instance understanding	Hand gesture recognition	Skeleton based action recognition	Varying-view RGB-D Action-Skeleton	2018-01	ST-GCN model in \'Spatial Temporal Graph Convolutional Networks for Skeleton-Based Action Recognition\'	53.0	Accuracy (AV I)	pos
3D vision process	3D car instance understanding	Hand gesture recognition	Skeleton based action recognition	Varying-view RGB-D Action-Skeleton	2019-04	VS-CNN model in \'A Large-scale Varying-view RGB-D Action Dataset for Arbitrary-view Human Action Recognition\'	57.0	Accuracy (AV I)	pos
3D vision process	3D car instance understanding	Hand gesture recognition	Skeleton based action recognition	Varying-view RGB-D Action-Skeleton	2016-04	LSTM model in \'NTU RGB+D: A Large Scale Dataset for 3D Human Activity Analysis\'	68.0	Accuracy (AV II)	pos
3D vision process	3D car instance understanding	Hand gesture recognition	Skeleton based action recognition	Varying-view RGB-D Action-Skeleton	2017-08	SK-CNN model in \'Enhanced skeleton visualization for view invariant human action recognition\'	77.0	Accuracy (AV II)	pos
3D vision process	3D car instance understanding	Hand gesture recognition	Skeleton based action recognition	J-HMBD Early Action	2017-10	GAT model in \'Graph Attention Networks\'	58.1	10%	pos
3D vision process	3D car instance understanding	Hand gesture recognition	Skeleton based action recognition	J-HMBD Early Action	2018-02	DR^2N model in \'Relational Autoencoder for Feature Extraction\'	60.6	10%	pos
3D vision process	3D car instance understanding	Hand gesture recognition	Skeleton based action recognition	First-Person Hand Action Benchmark	2021-03	TCN-Summ model in \'Domain and View-point Agnostic Hand Action Recognition\'	92.9	1:3 Accuracy	pos
3D vision process	3D car instance understanding	Hand gesture recognition	Skeleton based action recognition	First-Person Hand Action Benchmark	2021-02	Boutaleb et al. model in \'Efficient Multi-stream Temporal Learning and Post-fusion Strategy for 3D Skeleton-based Hand Activity Recognition\'	96.17	1:1 Accuracy	pos
3D vision process	3D car instance understanding	Hand gesture recognition	Skeleton based action recognition	First-Person Hand Action Benchmark	2021-03	TCN-Summ model in \'Domain and View-point Agnostic Hand Action Recognition\'	96.76	3:1 Accuracy	pos
3D vision process	3D car instance understanding	Hand gesture recognition	Skeleton based action recognition	First-Person Hand Action Benchmark	2021-03	TCN-Summ model in \'Domain and View-point Agnostic Hand Action Recognition\'	88.7	Cross-person Accuracy	pos
3D vision process	3D car instance understanding	Hand gesture recognition	Skeleton based action recognition	UAV-Human	2018-01	ST-GCN model in \'Spatial Temporal Graph Convolutional Networks for Skeleton-Based Action Recognition\'	30.25	CSv1(%)	pos
3D vision process	3D car instance understanding	Hand gesture recognition	Skeleton based action recognition	UAV-Human	2018-05	2S-AGCN model in \'Two-Stream Adaptive Graph Convolutional Networks for Skeleton-Based Action Recognition\'	34.84	CSv1(%)	pos
3D vision process	3D car instance understanding	Hand gesture recognition	Skeleton based action recognition	UAV-Human	2020-06	Shift-GCN model in \'Skeleton-Based Action Recognition With Shift Graph Convolutional Network\'	37.98	CSv1(%)	pos
3D vision process	3D car instance understanding	Hand gesture recognition	Skeleton based action recognition	UAV-Human	2018-01	ST-GCN model in \'Spatial Temporal Graph Convolutional Networks for Skeleton-Based Action Recognition\'	56.14	CSv2(%)	pos
3D vision process	3D car instance understanding	Hand gesture recognition	Skeleton based action recognition	UAV-Human	2018-05	2S-AGCN model in \'Two-Stream Adaptive Graph Convolutional Networks for Skeleton-Based Action Recognition\'	66.68	CSv2(%)	pos
3D vision process	3D car instance understanding	Hand gesture recognition	Skeleton based action recognition	UAV-Human	2020-06	Shift-GCN model in \'Skeleton-Based Action Recognition With Shift Graph Convolutional Network\'	67.04	CSv2(%)	pos
3D vision process	3D car instance understanding	Hand gesture recognition	Skeleton based action recognition	NTU60-X	2021-01	4s-ShiftGCN model in \'NTU-X: An Enhanced Large-scale Dataset for Improving Pose-based Recognition of Subtle Human Actions\'	91.78	Accuracy (Body + Fingers joints)	pos
3D vision process	3D car instance understanding	Hand gesture recognition	Skeleton based action recognition	NTU60-X	2021-01	MS-G3D model in \'NTU-X: An Enhanced Large-scale Dataset for Improving Pose-based Recognition of Subtle Human Actions\'	91.26	Accuracy (Body joints)	pos
3D vision process	3D car instance understanding	Hand gesture recognition	Skeleton based action recognition	NTU60-X	2021-01	MS-G3D model in \'NTU-X: An Enhanced Large-scale Dataset for Improving Pose-based Recognition of Subtle Human Actions\'	91.12	Accuracy (Body + Fingers + Face joints)	pos
3D vision process	3D car instance understanding	Hand gesture recognition	Skeleton based action recognition	Skeleton-Mimetics	2020-07	MS-G3D model in \'Quo Vadis, Skeleton Action Recognition ?\'	57.37	Accuracy (%)	pos
3D vision process	3D car instance understanding	Hand gesture recognition	Skeleton based action recognition	Gaming 3D (G3D)	2016-06	Rolling Rotations (FTP) model in \'Rolling Rotations for Recognizing Human Actions from 3D Skeletal Data\'	90.94	Accuracy	pos
3D vision process	3D car instance understanding	Hand gesture recognition	Skeleton based action recognition	Gaming 3D (G3D)	2016-12	CNN model in \'Action Recognition Based on Joint Trajectory Maps with Convolutional Neural Networks\'	96.0	Accuracy	pos
3D vision process	3D car instance understanding	Hand gesture recognition	Skeleton based action recognition	UT-Kinect	2014-06	Lie Group model in \'Human Action Recognition by Representing 3D Skeletons as Points in a Lie Group\'	97.1	Accuracy	pos
3D vision process	3D car instance understanding	Hand gesture recognition	Skeleton based action recognition	UT-Kinect	2018-06	DPRL model in \'Deep Progressive Reinforcement Learning for Skeleton-Based Action Recognition\'	98.5	Accuracy	pos
3D vision process	3D car instance understanding	Hand gesture recognition	Skeleton based action recognition	UT-Kinect	2020-06	Temporal Subspace Clustering model in \'Subspace Clustering for Action Recognition with Covariance Representations and Temporal Pruning\'	99.5	Accuracy	pos
3D vision process	3D car instance understanding	Hand gesture recognition	Skeleton based action recognition	Skeletics-152	2020-07	4s-ShiftGCN model in \'Quo Vadis, Skeleton Action Recognition ?\'	57.01	Accuracy (Cross-Subject)	pos
3D vision process	3D car instance understanding	Hand gesture recognition	Skeleton based action recognition	SHREC 2017 track on 3D Hand Gesture Recognition	2019-01	STA-Res-TCN model in \'Spatial-Temporal Attention Res-TCN for Skeleton-Based Dynamic Hand Gesture Recognition\'	93.6	14 gestures accuracy	pos
3D vision process	3D car instance understanding	Hand gesture recognition	Skeleton based action recognition	SHREC 2017 track on 3D Hand Gesture Recognition	2019-07	DD-Net model in \'Make Skeleton-based Action Recognition Model Smaller, Faster and Better\'	94.6	14 gestures accuracy	pos
3D vision process	3D car instance understanding	Hand gesture recognition	Skeleton based action recognition	SHREC 2017 track on 3D Hand Gesture Recognition	2019-01	STA-Res-TCN model in \'Spatial-Temporal Attention Res-TCN for Skeleton-Based Dynamic Hand Gesture Recognition\'	90.7	28 gestures accuracy	pos
3D vision process	3D car instance understanding	Hand gesture recognition	Skeleton based action recognition	SHREC 2017 track on 3D Hand Gesture Recognition	2019-07	DD-Net model in \'Make Skeleton-based Action Recognition Model Smaller, Faster and Better\'	91.9	28 gestures accuracy	pos
3D vision process	3D car instance understanding	Hand gesture recognition	Skeleton based action recognition	SHREC 2017 track on 3D Hand Gesture Recognition	2019-07	DD-Net model in \'Make Skeleton-based Action Recognition Model Smaller, Faster and Better\'	1820000.0	No. parameters	pos
3D vision process	3D car instance understanding	Hand gesture recognition	Skeleton based action recognition	SHREC 2017 track on 3D Hand Gesture Recognition	2019-01	MFA-Net model in \'Motion feature augmented network for dynamic hand gesture recognition from skeletal data\'	361.0	Speed (FPS)	pos
3D vision process	3D car instance understanding	Hand gesture recognition	Skeleton based action recognition	TCG-dataset	2020-07	Bidirectional LSTM model in \'Traffic Control Gesture Recognition for Autonomous Vehicles\'	87.24	Acc	pos
3D vision process	3D car instance understanding	Hand gesture recognition	Skeleton based action recognition	CAD-120	2012-10	KGS model in \'Learning Human Activities and Object Affordances from RGB-D Videos\'	86.0	Accuracy	pos
3D vision process	3D car instance understanding	Hand gesture recognition	Skeleton based action recognition	CAD-120	2013-02	All Features (w ground truth) model in \'Learning Spatio-Temporal Structure from RGB-D Videos for Human Activity Detection and Anticipation\'	89.3	Accuracy	pos
3D vision process	3D car instance understanding	Hand gesture recognition	Skeleton based action recognition	CAD-120	2018-09	NGM (5-shot) model in \'Neural Graph Matching Networks for Fewshot 3D Action Recognition\'	91.1	Accuracy	pos
3D vision process	3D car instance understanding	Hand gesture recognition	Skeleton based action recognition	HDM05	2020-06	Temporal Subspace Clustering model in \'Subspace Clustering for Action Recognition with Covariance Representations and Temporal Pruning\'	89.8	Accuracy	pos
3D vision process	3D car instance understanding	Hand gesture recognition	Skeleton based action recognition	Kinetics-Skeleton dataset	2018-11	SLnL-rFA model in \'Skeleton-Based Action Recognition with Synchronous Local and Non-local Spatio-temporal Learning and Frequency Attention\'	36.6	Accuracy	pos
3D vision process	3D car instance understanding	Hand gesture recognition	Skeleton based action recognition	Kinetics-Skeleton dataset	2019-06	DGNN model in \'Skeleton-Based Action Recognition With Directed Graph Neural Networks\'	36.9	Accuracy	pos
3D vision process	3D car instance understanding	Hand gesture recognition	Skeleton based action recognition	Kinetics-Skeleton dataset	2019-11	GCN-NAS model in \'Learning Graph Convolutional Network for Skeleton-based Human Action Recognition by Neural Searching\'	37.1	Accuracy	pos
3D vision process	3D car instance understanding	Hand gesture recognition	Skeleton based action recognition	Kinetics-Skeleton dataset	2019-12	MS-AAGCN model in \'Skeleton-Based Action Recognition with Multi-Stream Adaptive Graph Convolutional Networks\'	37.8	Accuracy	pos
3D vision process	3D car instance understanding	Hand gesture recognition	Skeleton based action recognition	Kinetics-Skeleton dataset	2020-03	2s-AGCN+TEM model in \'Temporal Extension Module for Skeleton-Based Action Recognition\'	38.6	Accuracy	pos
3D vision process	3D car instance understanding	Hand gesture recognition	Skeleton based action recognition	Kinetics-Skeleton dataset	2021-04	PoseC3D (SlowOnly-346) model in \'Revisiting Skeleton-based Action Recognition\'	49.1	Accuracy	pos
3D vision process	3D car instance understanding	Hand gesture recognition	Skeleton based action recognition	JHMDB Pose Tracking	2016-12	FlowNet2 model in \'FlowNet 2.0: Evolution of Optical Flow Estimation with Deep Networks\'	45.2	PCK-at-0.1	pos
3D vision process	3D car instance understanding	Hand gesture recognition	Skeleton based action recognition	JHMDB Pose Tracking	2019-04	mgPFF+ft 1st model in \'Multigrid Predictive Filter Flow for Unsupervised Learning on Videos\'	58.4	PCK-at-0.1	pos
3D vision process	3D car instance understanding	Hand gesture recognition	Skeleton based action recognition	JHMDB Pose Tracking	2016-12	FlowNet2 model in \'FlowNet 2.0: Evolution of Optical Flow Estimation with Deep Networks\'	62.9	PCK-at-0.2	pos
3D vision process	3D car instance understanding	Hand gesture recognition	Skeleton based action recognition	JHMDB Pose Tracking	2018-06	ColorPointer model in \'Tracking Emerges by Colorizing Videos\'	69.6	PCK-at-0.2	pos
3D vision process	3D car instance understanding	Hand gesture recognition	Skeleton based action recognition	JHMDB Pose Tracking	2019-04	mgPFF+ft 1st model in \'Multigrid Predictive Filter Flow for Unsupervised Learning on Videos\'	78.1	PCK-at-0.2	pos
3D vision process	3D car instance understanding	Hand gesture recognition	Skeleton based action recognition	JHMDB Pose Tracking	2016-12	FlowNet2 model in \'FlowNet 2.0: Evolution of Optical Flow Estimation with Deep Networks\'	73.5	PCK-at-0.3	pos
3D vision process	3D car instance understanding	Hand gesture recognition	Skeleton based action recognition	JHMDB Pose Tracking	2018-06	ColorPointer model in \'Tracking Emerges by Colorizing Videos\'	80.8	PCK-at-0.3	pos
3D vision process	3D car instance understanding	Hand gesture recognition	Skeleton based action recognition	JHMDB Pose Tracking	2019-04	mgPFF+ft 1st model in \'Multigrid Predictive Filter Flow for Unsupervised Learning on Videos\'	85.9	PCK-at-0.3	pos
3D vision process	3D car instance understanding	Hand gesture recognition	Skeleton based action recognition	JHMDB Pose Tracking	2016-12	FlowNet2 model in \'FlowNet 2.0: Evolution of Optical Flow Estimation with Deep Networks\'	80.6	PCK-at-0.4	pos
3D vision process	3D car instance understanding	Hand gesture recognition	Skeleton based action recognition	JHMDB Pose Tracking	2018-06	ColorPointer model in \'Tracking Emerges by Colorizing Videos\'	87.5	PCK-at-0.4	pos
3D vision process	3D car instance understanding	Hand gesture recognition	Skeleton based action recognition	JHMDB Pose Tracking	2019-04	mgPFF+ft 1st model in \'Multigrid Predictive Filter Flow for Unsupervised Learning on Videos\'	89.8	PCK-at-0.4	pos
3D vision process	3D car instance understanding	Hand gesture recognition	Skeleton based action recognition	JHMDB Pose Tracking	2016-12	FlowNet2 model in \'FlowNet 2.0: Evolution of Optical Flow Estimation with Deep Networks\'	85.5	PCK-at-0.5	pos
3D vision process	3D car instance understanding	Hand gesture recognition	Skeleton based action recognition	JHMDB Pose Tracking	2018-06	ColorPointer model in \'Tracking Emerges by Colorizing Videos\'	91.4	PCK-at-0.5	pos
3D vision process	3D car instance understanding	Hand gesture recognition	Skeleton based action recognition	JHMDB Pose Tracking	2019-04	mgPFF+ft 1st model in \'Multigrid Predictive Filter Flow for Unsupervised Learning on Videos\'	92.4	PCK-at-0.5	pos
3D vision process	3D car instance understanding	Hand gesture recognition	Skeleton based action recognition	NTU RGB+D 120	2016-04	Part-Aware LSTM model in \'NTU RGB+D: A Large Scale Dataset for 3D Human Activity Analysis\'	25.5	Accuracy (Cross-Subject)	pos
3D vision process	3D car instance understanding	Hand gesture recognition	Skeleton based action recognition	NTU RGB+D 120	2016-07	Spatio-Temporal LSTM model in \'Spatio-Temporal LSTM with Trust Gates for 3D Human Action Recognition\'	55.7	Accuracy (Cross-Subject)	pos
3D vision process	3D car instance understanding	Hand gesture recognition	Skeleton based action recognition	NTU RGB+D 120	2017-03	Multi-Task Learning Network model in \'A New Representation of Skeleton Sequences for 3D Action Recognition\'	58.4	Accuracy (Cross-Subject)	pos
3D vision process	3D car instance understanding	Hand gesture recognition	Skeleton based action recognition	NTU RGB+D 120	2017-07	Two-Stream Attention LSTM model in \'Skeleton-Based Human Action Recognition with Global Context-Aware Attention LSTM Networks\'	61.2	Accuracy (Cross-Subject)	pos
3D vision process	3D car instance understanding	Hand gesture recognition	Skeleton based action recognition	NTU RGB+D 120	2018-01	ST-GCN [PYSKL, 3D Skeleton] model in \'Spatial Temporal Graph Convolutional Networks for Skeleton-Based Action Recognition\'	86.2	Accuracy (Cross-Subject)	pos
3D vision process	3D car instance understanding	Hand gesture recognition	Skeleton based action recognition	NTU RGB+D 120	2020-03	MS-G3D Net model in \'Disentangling and Unifying Graph Convolutions for Skeleton-Based Action Recognition\'	86.9	Accuracy (Cross-Subject)	pos
3D vision process	3D car instance understanding	Hand gesture recognition	Skeleton based action recognition	NTU RGB+D 120	2020-07	Ensemble-top5 (MS-G3D Net + 4s Shift-GCN + VA-CNN (ResNeXt101) + 2s SDGCN + GCN-NAS (retrained)) model in \'Quo Vadis, Skeleton Action Recognition ?\'	87.22	Accuracy (Cross-Subject)	pos
3D vision process	3D car instance understanding	Hand gesture recognition	Skeleton based action recognition	NTU RGB+D 120	2020-10	PA-ResGCN-B19 model in \'Stronger, Faster and More Explainable: A Graph Convolutional Baseline for Skeleton-based Action Recognition\'	87.3	Accuracy (Cross-Subject)	pos
3D vision process	3D car instance understanding	Hand gesture recognition	Skeleton based action recognition	NTU RGB+D 120	2021-05	AngNet-JA + BA + JBA + VJBA model in \'Fusing Higher-Order Features in Graph Neural Networks for Skeleton-Based Action Recognition\'	88.2	Accuracy (Cross-Subject)	pos
3D vision process	3D car instance understanding	Hand gesture recognition	Skeleton based action recognition	NTU RGB+D 120	2021-06	EfficientGCN-B4 model in \'Constructing Stronger and Faster Baselines for Skeleton-based Action Recognition\'	88.7	Accuracy (Cross-Subject)	pos
3D vision process	3D car instance understanding	Hand gesture recognition	Skeleton based action recognition	NTU RGB+D 120	2021-07	CTR-GCN model in \'Channel-wise Topology Refinement Graph Convolution for Skeleton-Based Action Recognition\'	88.9	Accuracy (Cross-Subject)	pos
3D vision process	3D car instance understanding	Hand gesture recognition	Skeleton based action recognition	NTU RGB+D 120	2016-04	Part-Aware LSTM model in \'NTU RGB+D: A Large Scale Dataset for 3D Human Activity Analysis\'	26.3	Accuracy (Cross-Setup)	pos
3D vision process	3D car instance understanding	Hand gesture recognition	Skeleton based action recognition	NTU RGB+D 120	2016-07	Spatio-Temporal LSTM model in \'Spatio-Temporal LSTM with Trust Gates for 3D Human Action Recognition\'	57.9	Accuracy (Cross-Setup)	pos
3D vision process	3D car instance understanding	Hand gesture recognition	Skeleton based action recognition	NTU RGB+D 120	2017-06	Internal Feature Fusion model in \'Skeleton-Based Action Recognition Using Spatio-Temporal LSTM Network with Trust Gates\'	60.9	Accuracy (Cross-Setup)	pos
3D vision process	3D car instance understanding	Hand gesture recognition	Skeleton based action recognition	NTU RGB+D 120	2017-07	Two-Stream Attention LSTM model in \'Skeleton-Based Human Action Recognition with Global Context-Aware Attention LSTM Networks\'	63.3	Accuracy (Cross-Setup)	pos
3D vision process	3D car instance understanding	Hand gesture recognition	Skeleton based action recognition	NTU RGB+D 120	2018-01	ST-GCN [PYSKL, 2D Skeleton] model in \'Spatial Temporal Graph Convolutional Networks for Skeleton-Based Action Recognition\'	89.0	Accuracy (Cross-Setup)	pos
3D vision process	3D car instance understanding	Hand gesture recognition	Skeleton based action recognition	NTU RGB+D 120	2021-04	PoseC3D (w. HRNet 2D Skeleton) model in \'Revisiting Skeleton-based Action Recognition\'	90.3	Accuracy (Cross-Setup)	pos
3D vision process	3D car instance understanding	Hand gesture recognition	Skeleton based action recognition	NTU RGB+D 120	2021-07	CTR-GCN model in \'Channel-wise Topology Refinement Graph Convolution for Skeleton-Based Action Recognition\'	90.6	Accuracy (Cross-Setup)	pos
3D vision process	3D car instance understanding	Hand gesture recognition	Skeleton based action recognition	NTU RGB+D 120	2022-05	ST-GCN++ [PYSKL, 3D Skeleton] model in \'PYSKL: Towards Good Practices for Skeleton Action Recognition\'	90.8	Accuracy (Cross-Setup)	pos
3D vision process	3D car instance understanding	Hand gesture recognition	Skeleton based action recognition	UPenn Action	2019-06	HDM-BG model in \'Bayesian Hierarchical Dynamic Model for Human Action Recognition\'	93.4	Accuracy	pos
3D vision process	3D car instance understanding	Hand gesture recognition	Skeleton based action recognition	UPenn Action	2019-12	Pr-VIPE model in \'View-Invariant Probabilistic Embedding for Human Pose\'	97.5	Accuracy	pos
3D vision process	3D car instance understanding	Hand gesture recognition	Skeleton based action recognition	UPenn Action	2021-07	UNIK model in \'UNIK: A Unified Framework for Real-world Skeleton-based Action Recognition\'	97.9	Accuracy	pos
3D vision process	3D car instance understanding	Hand gesture recognition	Skeleton based action recognition	SBU	2016-06	ChebyNet model in \'Convolutional Neural Networks on Graphs with Fast Localized Spectral Filtering\'	96.0	Accuracy	pos
3D vision process	3D car instance understanding	Hand gesture recognition	Skeleton based action recognition	SBU	2017-03	Joint Line Distance model in \'On Geometric Features for Skeleton-Based Action Recognition using Multilayer LSTM Networks\'	99.02	Accuracy	pos
3D vision process	3D car instance understanding	Hand gesture recognition	Skeleton based action recognition	SYSU 3D	2016-12	Dynamic Skeletons model in \'Jointly learning heterogeneous features for rgb-d activity recognition\'	75.5	Accuracy	pos
3D vision process	3D car instance understanding	Hand gesture recognition	Skeleton based action recognition	SYSU 3D	2017-03	VA-LSTM model in \'View Adaptive Recurrent Neural Networks for High Performance Human Action Recognition from Skeleton Data\'	77.5	Accuracy	pos
3D vision process	3D car instance understanding	Hand gesture recognition	Skeleton based action recognition	SYSU 3D	2018-04	VA-fusion (aug.) model in \'View Adaptive Neural Networks for High Performance Skeleton-based Human Action Recognition\'	86.7	Accuracy	pos
3D vision process	3D car instance understanding	Hand gesture recognition	Skeleton based action recognition	SYSU 3D	2019-04	SGN model in \'Semantics-Guided Neural Networks for Efficient Skeleton-Based Human Action Recognition\'	86.9	Accuracy	pos
3D vision process	3D car instance understanding	Hand gesture recognition	Skeleton based action recognition	MSR ActionPairs	2020-06	Temporal Subspace Clustering model in \'Subspace Clustering for Action Recognition with Covariance Representations and Temporal Pruning\'	98.02	Accuracy	pos
3D vision process	3D car instance understanding	Hand gesture recognition	Skeleton based action recognition	Florence 3D	2014-06	Lie Group model in \'Human Action Recognition by Representing 3D Skeletons as Points in a Lie Group\'	90.9	Accuracy	pos
3D vision process	3D car instance understanding	Hand gesture recognition	Skeleton based action recognition	Florence 3D	2016-06	Rolling Rotations (FTP) model in \'Rolling Rotations for Recognizing Human Actions from 3D Skeletal Data\'	91.4	Accuracy	pos
3D vision process	3D car instance understanding	Hand gesture recognition	Skeleton based action recognition	Florence 3D	2018-02	Deep STGC_K model in \'Spatio-Temporal Graph Convolution for Skeleton Based Action Recognition\'	99.1	Accuracy	pos
3D vision process	3D car instance understanding	Hand gesture recognition	Skeleton based action recognition	N-UCLA	2018-02	Glimpse Clouds model in \'Glimpse Clouds: Human Activity Recognition from Unstructured Feature Points\'	87.6	Accuracy	pos
3D vision process	3D car instance understanding	Hand gesture recognition	Skeleton based action recognition	N-UCLA	2018-04	VA-fusion (aug.) model in \'View Adaptive Neural Networks for High Performance Skeleton-based Human Action Recognition\'	88.1	Accuracy	pos
3D vision process	3D car instance understanding	Hand gesture recognition	Skeleton based action recognition	N-UCLA	2018-12	Action Machine model in \'Action Machine: Rethinking Action Recognition in Trimmed Videos\'	92.3	Accuracy	pos
3D vision process	3D car instance understanding	Hand gesture recognition	Skeleton based action recognition	N-UCLA	2019-04	SGN model in \'Semantics-Guided Neural Networks for Efficient Skeleton-Based Human Action Recognition\'	92.5	Accuracy	pos
3D vision process	3D car instance understanding	Hand gesture recognition	Skeleton based action recognition	N-UCLA	2020-07	Hierarchical Action Classification (RGB + Pose) model in \'Hierarchical Action Classification with Network Pruning\'	93.99	Accuracy	pos
3D vision process	3D car instance understanding	Hand gesture recognition	Skeleton based action recognition	N-UCLA	2021-07	CTR-GCN model in \'Channel-wise Topology Refinement Graph Convolution for Skeleton-Based Action Recognition\'	96.5	Accuracy	pos
3D vision process	3D car instance understanding	Hand gesture recognition	Skeleton based action recognition	JHMDB (2D poses only)	2019-07	DD-Net model in \'Make Skeleton-based Action Recognition Model Smaller, Faster and Better\'	1820000.0	No. parameters	pos
3D vision process	3D car instance understanding	Hand gesture recognition	Skeleton based action recognition	JHMDB (2D poses only)	2017-04	Chained model in \'Chained Multi-stream Networks Exploiting Pose, Motion, and Appearance for Action Classification and Detection\'	56.8	Average accuracy of 3 splits	pos
3D vision process	3D car instance understanding	Hand gesture recognition	Skeleton based action recognition	JHMDB (2D poses only)	2018-06	PoTion model in \'PoTion: Pose MoTion Representation for Action Recognition\'	67.9	Average accuracy of 3 splits	pos
3D vision process	3D car instance understanding	Hand gesture recognition	Skeleton based action recognition	JHMDB (2D poses only)	2019-07	DD-Net model in \'Make Skeleton-based Action Recognition Model Smaller, Faster and Better\'	77.2	Average accuracy of 3 splits	pos
3D vision process	3D car instance understanding	Text-to-image generation	Text-to-image generation	COCO	2017-10	StackGAN-v1 model in \'StackGAN++: Realistic Image Synthesis with Stacked Generative Adversarial Networks\'	-74.05	FID	neg
3D vision process	3D car instance understanding	Text-to-image generation	Text-to-image generation	COCO	2017-11	AttnGAN model in \'AttnGAN: Fine-Grained Text to Image Generation with Attentional Generative Adversarial Networks\'	-35.49	FID	neg
3D vision process	3D car instance understanding	Text-to-image generation	Text-to-image generation	COCO	2019-01	AttnGAN + OP model in \'Generating Multiple Objects at Spatially Distinct Locations\'	-33.35	FID	neg
3D vision process	3D car instance understanding	Text-to-image generation	Text-to-image generation	COCO	2019-04	DM-GAN model in \'DM-GAN: Dynamic Memory Generative Adversarial Networks for Text-to-Image Synthesis\'	-32.64	FID	neg
3D vision process	3D car instance understanding	Text-to-image generation	Text-to-image generation	COCO	2019-10	OP-GAN model in \'Semantic Object Accuracy for Generative Text-to-Image Synthesis\'	-24.7	FID	neg
3D vision process	3D car instance understanding	Text-to-image generation	Text-to-image generation	COCO	2020-10	LightweightManiGAN model in \'Lightweight Generative Adversarial Networks for Text-Guided Image Manipulation\'	-12.39	FID	neg
3D vision process	3D car instance understanding	Text-to-image generation	Text-to-image generation	COCO	2021-01	XMC-GAN model in \'Cross-Modal Contrastive Learning for Text-to-Image Generation\'	-9.33	FID	neg
3D vision process	3D car instance understanding	Text-to-image generation	Text-to-image generation	COCO	2021-11	Lafite model in \'LAFITE: Towards Language-Free Training for Text-to-Image Generation\'	-8.12	FID	neg
3D vision process	3D car instance understanding	Text-to-image generation	Text-to-image generation	COCO	2022-05	Imagen model in \'Photorealistic Text-to-Image Diffusion Models with Deep Language Understanding\'	-7.27	FID	neg
3D vision process	3D car instance understanding	Text-to-image generation	Text-to-image generation	COCO	2022-06	Parti model in \'Scaling Autoregressive Models for Content-Rich Text-to-Image Generation\'	-7.23	FID	neg
3D vision process	3D car instance understanding	Text-to-image generation	Text-to-image generation	COCO	2017-10	StackGAN-v1 model in \'StackGAN++: Realistic Image Synthesis with Stacked Generative Adversarial Networks\'	8.45	Inception score	pos
3D vision process	3D car instance understanding	Text-to-image generation	Text-to-image generation	COCO	2017-11	AttnGAN model in \'AttnGAN: Fine-Grained Text to Image Generation with Attentional Generative Adversarial Networks\'	25.89	Inception score	pos
3D vision process	3D car instance understanding	Text-to-image generation	Text-to-image generation	COCO	2019-04	DM-GAN model in \'DM-GAN: Dynamic Memory Generative Adversarial Networks for Text-to-Image Synthesis\'	30.49	Inception score	pos
3D vision process	3D car instance understanding	Text-to-image generation	Text-to-image generation	COCO	2020-10	DM-GAN + VICTR model in \'VICTR: Visual Information Captured Text Representation for Text-to-Image Multimodal Tasks\'	32.37	Inception score	pos
3D vision process	3D car instance understanding	Text-to-image generation	Text-to-image generation	COCO	2021-07	DM-GAN+CL model in \'Improving Text-to-Image Synthesis Using Contrastive Learning\'	33.34	Inception score	pos
3D vision process	3D car instance understanding	Text-to-image generation	Text-to-image generation	COCO	2021-12	FuseDream (k=10, 256) model in \'FuseDream: Training-Free Text-to-Image Generation with Improved CLIP+GAN Space Optimization\'	34.67	Inception score	pos
3D vision process	3D car instance understanding	Text-to-image generation	Text-to-image generation	COCO	2017-11	AttnGAN model in \'AttnGAN: Fine-Grained Text to Image Generation with Attentional Generative Adversarial Networks\'	25.88	SOA-C	pos
3D vision process	3D car instance understanding	Text-to-image generation	Text-to-image generation	COCO	2019-04	DM-GAN model in \'DM-GAN: Dynamic Memory Generative Adversarial Networks for Text-to-Image Synthesis\'	33.44	SOA-C	pos
3D vision process	3D car instance understanding	Text-to-image generation	Text-to-image generation	COCO	2019-10	OP-GAN model in \'Semantic Object Accuracy for Generative Text-to-Image Synthesis\'	35.85	SOA-C	pos
3D vision process	3D car instance understanding	Text-to-image generation	Text-to-image generation	COCO	2021-11	Lafite model in \'LAFITE: Towards Language-Free Training for Text-to-Image Generation\'	61.09	SOA-C	pos
3D vision process	3D car instance understanding	Text-to-image generation	Text-to-image generation	COCO	2021-05	CogView (zero-shot) model in \'CogView: Mastering Text-to-Image Generation via Transformers\'	-19.4	FID-1	neg
3D vision process	3D car instance understanding	Text-to-image generation	Text-to-image generation	COCO	2021-05	CogView (zero-shot) model in \'CogView: Mastering Text-to-Image Generation via Transformers\'	-13.9	FID-2	neg
3D vision process	3D car instance understanding	Text-to-image generation	Text-to-image generation	COCO	2021-05	CogView (zero-shot) model in \'CogView: Mastering Text-to-Image Generation via Transformers\'	-19.4	FID-4	neg
3D vision process	3D car instance understanding	Text-to-image generation	Text-to-image generation	COCO	2021-11	Lafite (zero-shot) model in \'LAFITE: Towards Language-Free Training for Text-to-Image Generation\'	-15.72	FID-4	neg
3D vision process	3D car instance understanding	Text-to-image generation	Text-to-image generation	COCO	2021-05	CogView (zero-shot) model in \'CogView: Mastering Text-to-Image Generation via Transformers\'	-23.6	FID-8	neg
3D vision process	3D car instance understanding	Text-to-image generation	Text-to-image generation	COCO	2021-11	Lafite (zero-shot) model in \'LAFITE: Towards Language-Free Training for Text-to-Image Generation\'	-14.79	FID-8	neg
3D vision process	3D car instance understanding	Text-to-image generation	Text-to-image generation	GeNeVA (i-CLEVR)	2018-11	GeNeVA-GAN model in \'Tell, Draw, and Repeat: Generating and Modifying Images Based on Continual Linguistic Instruction\'	88.39	F1-score	pos
3D vision process	3D car instance understanding	Text-to-image generation	Text-to-image generation	GeNeVA (i-CLEVR)	2018-11	GeNeVA-GAN model in \'Tell, Draw, and Repeat: Generating and Modifying Images Based on Continual Linguistic Instruction\'	74.02	rsim	pos
3D vision process	3D car instance understanding	Text-to-image generation	Text-to-image generation	COCO 256 x 256	2021-11	DM-GAN model in \'NÜWA: Visual Synthesis Pre-training for Neural visUal World creAtion\'	32.2	IS	pos
3D vision process	3D car instance understanding	Text-to-image generation	Text-to-image generation	COCO 256 x 256	2021-11	XMC-GAN model in \'NÜWA: Visual Synthesis Pre-training for Neural visUal World creAtion\'	-9.3	FID-0	neg
3D vision process	3D car instance understanding	Text-to-image generation	Text-to-image generation	CUB	2016-10	GAWWN model in \'Learning What and Where to Draw\'	-67.22	FID	neg
3D vision process	3D car instance understanding	Text-to-image generation	Text-to-image generation	CUB	2017-10	StackGAN-v2 model in \'StackGAN++: Realistic Image Synthesis with Stacked Generative Adversarial Networks\'	-15.3	FID	neg
3D vision process	3D car instance understanding	Text-to-image generation	Text-to-image generation	CUB	2020-10	LightweightManiGAN model in \'Lightweight Generative Adversarial Networks for Text-Guided Image Manipulation\'	-8.02	FID	neg
3D vision process	3D car instance understanding	Text-to-image generation	Text-to-image generation	CUB	2016-10	GAWWN model in \'Learning What and Where to Draw\'	3.62	Inception score	pos
3D vision process	3D car instance understanding	Text-to-image generation	Text-to-image generation	CUB	2016-12	StackGAN model in \'StackGAN: Text to Photo-realistic Image Synthesis with Stacked Generative Adversarial Networks\'	3.7	Inception score	pos
3D vision process	3D car instance understanding	Text-to-image generation	Text-to-image generation	CUB	2017-10	StackGAN-v2 model in \'StackGAN++: Realistic Image Synthesis with Stacked Generative Adversarial Networks\'	3.82	Inception score	pos
3D vision process	3D car instance understanding	Text-to-image generation	Text-to-image generation	CUB	2017-11	AttnGAN model in \'AttnGAN: Fine-Grained Text to Image Generation with Attentional Generative Adversarial Networks\'	4.36	Inception score	pos
3D vision process	3D car instance understanding	Text-to-image generation	Text-to-image generation	CUB	2019-03	MirrorGAN model in \'MirrorGAN: Learning Text-to-image Generation by Redescription\'	4.56	Inception score	pos
3D vision process	3D car instance understanding	Text-to-image generation	Text-to-image generation	CUB	2019-04	DM-GAN model in \'DM-GAN: Dynamic Memory Generative Adversarial Networks for Text-to-Image Synthesis\'	4.75	Inception score	pos
3D vision process	3D car instance understanding	Text-to-image generation	Text-to-image generation	CUB	2019-12	ManiGAN model in \'ManiGAN: Text-Guided Image Manipulation\'	8.47	Inception score	pos
3D vision process	3D car instance understanding	Text-to-image generation	Text-to-image generation	Multi-Modal-CelebA-HQ	2017-11	AttnGAN model in \'AttnGAN: Fine-Grained Text to Image Generation with Attentional Generative Adversarial Networks\'	-125.98	FID	neg
3D vision process	3D car instance understanding	Text-to-image generation	Text-to-image generation	Multi-Modal-CelebA-HQ	2019-09	ControlGAN model in \'Controllable Text-to-Image Generation\'	-116.32	FID	neg
3D vision process	3D car instance understanding	Text-to-image generation	Text-to-image generation	Multi-Modal-CelebA-HQ	2020-12	TediGAN-A model in \'TediGAN: Text-Guided Diverse Face Image Generation and Manipulation\'	-106.37	FID	neg
3D vision process	3D car instance understanding	Text-to-image generation	Text-to-image generation	Multi-Modal-CelebA-HQ	2021-04	TediGAN-B model in \'Towards Open-World Text-Guided Face Image Generation and Manipulation\'	-101.42	FID	neg
3D vision process	3D car instance understanding	Text-to-image generation	Text-to-image generation	Multi-Modal-CelebA-HQ	2021-11	Lafite model in \'LAFITE: Towards Language-Free Training for Text-to-Image Generation\'	-12.54	FID	neg
3D vision process	3D car instance understanding	Text-to-image generation	Text-to-image generation	Multi-Modal-CelebA-HQ	2017-11	AttnGAN model in \'AttnGAN: Fine-Grained Text to Image Generation with Attentional Generative Adversarial Networks\'	-0.512	LPIPS	neg
3D vision process	3D car instance understanding	Text-to-image generation	Text-to-image generation	Multi-Modal-CelebA-HQ	2020-12	TediGAN-A model in \'TediGAN: Text-Guided Diverse Face Image Generation and Manipulation\'	-0.456	LPIPS	neg
3D vision process	3D car instance understanding	Text-to-image generation	Text-to-image generation	Multi-Modal-CelebA-HQ	2017-11	AttnGAN model in \'AttnGAN: Fine-Grained Text to Image Generation with Attentional Generative Adversarial Networks\'	13.0	Acc	pos
3D vision process	3D car instance understanding	Text-to-image generation	Text-to-image generation	Multi-Modal-CelebA-HQ	2019-04	DM-GAN model in \'DM-GAN: Dynamic Memory Generative Adversarial Networks for Text-to-Image Synthesis\'	16.4	Acc	pos
3D vision process	3D car instance understanding	Text-to-image generation	Text-to-image generation	Multi-Modal-CelebA-HQ	2020-08	DFGAN model in \'DF-GAN: A Simple and Effective Baseline for Text-to-Image Synthesis\'	17.3	Acc	pos
3D vision process	3D car instance understanding	Text-to-image generation	Text-to-image generation	Multi-Modal-CelebA-HQ	2020-12	TediGAN-A model in \'TediGAN: Text-Guided Diverse Face Image Generation and Manipulation\'	18.4	Acc	pos
3D vision process	3D car instance understanding	Text-to-image generation	Text-to-image generation	Multi-Modal-CelebA-HQ	2021-04	TediGAN-B model in \'Towards Open-World Text-Guided Face Image Generation and Manipulation\'	20.4	Acc	pos
3D vision process	3D car instance understanding	Text-to-image generation	Text-to-image generation	Multi-Modal-CelebA-HQ	2017-11	AttnGAN model in \'AttnGAN: Fine-Grained Text to Image Generation with Attentional Generative Adversarial Networks\'	-11.9	Real	neg
3D vision process	3D car instance understanding	Text-to-image generation	Text-to-image generation	1,002 Hours – Changsha Dialect Speech Data by Mobile Phone	2018-11	eraw model in \'(0,4) brane box models\'	23.0	10-keyword Speech Commands dataset	pos
3D vision process	3D car instance understanding	Text-to-image generation	Text-to-image generation	Oxford 102 Flowers	2017-10	StackGAN-v2 model in \'StackGAN++: Realistic Image Synthesis with Stacked Generative Adversarial Networks\'	-48.68	FID	neg
3D vision process	3D car instance understanding	Text-to-image generation	Text-to-image generation	Oxford 102 Flowers	2021-11	VQ-Diffusion-F model in \'Vector Quantized Diffusion Model for Text-to-Image Synthesis\'	-14.1	FID	neg
3D vision process	3D car instance understanding	Text-to-image generation	Text-to-image generation	Oxford 102 Flowers	2016-12	StackGAN model in \'StackGAN: Text to Photo-realistic Image Synthesis with Stacked Generative Adversarial Networks\'	3.2	Inception score	pos
3D vision process	3D car instance understanding	Text-to-image generation	Text-to-image generation	Oxford 102 Flowers	2017-10	StackGAN-v2 model in \'StackGAN++: Realistic Image Synthesis with Stacked Generative Adversarial Networks\'	3.26	Inception score	pos
3D vision process	3D car instance understanding	Text-to-image generation	Text-to-image generation	Oxford 102 Flowers	2022-04	RAT-GAN model in \'Recurrent Affine Transformation for Text-to-image Synthesis\'	4.09	Inception score	pos
3D vision process	3D car instance understanding	Text-to-image generation	Text-to-image generation	GeNeVA (CoDraw)	2018-11	GeNeVA-GAN model in \'Tell, Draw, and Repeat: Generating and Modifying Images Based on Continual Linguistic Instruction\'	58.83	F1-score	pos
3D vision process	3D car instance understanding	Text-to-image generation	Text-to-image generation	GeNeVA (CoDraw)	2018-11	GeNeVA-GAN model in \'Tell, Draw, and Repeat: Generating and Modifying Images Based on Continual Linguistic Instruction\'	35.41	rsim	pos
3D vision process	3D face modeling	3D face modeling	3D face modeling	LFW	2014-06	DeepFace model in \'DeepFace: Closing the Gap to Human-Level Performance in Face Verification\'	70.0	1-of-100 Accuracy	pos
3D vision process	3D feature matching	3D feature matching	3D feature matching	3DMatch Benchmark	2019-10	FCGF model in \'Fully Convolutional Geometric Features\'	0.9578	Average Recall	pos
3D vision process	3D human action recognition	Skeleton based action recognition	Skeleton based action recognition	MSRC-12	2020-06	Temporal Subspace Clustering model in \'Subspace Clustering for Action Recognition with Covariance Representations and Temporal Pruning\'	99.08	Accuracy	pos
3D vision process	3D human action recognition	Skeleton based action recognition	Skeleton based action recognition	UWA3D	2012-07	HOJ3D model in \'View invariant human action recognition using histograms of 3D joints\'	17.7	Accuracy	pos
3D vision process	3D human action recognition	Skeleton based action recognition	Skeleton based action recognition	UWA3D	2017-08	ESV (Synthesized + Pre-trained) model in \'Enhanced skeleton visualization for view invariant human action recognition\'	73.8	Accuracy	pos
3D vision process	3D human action recognition	Skeleton based action recognition	Skeleton based action recognition	UWA3D	2018-04	VA-fusion (aug.) model in \'View Adaptive Neural Networks for High Performance Skeleton-based Human Action Recognition\'	81.4	Accuracy	pos
3D vision process	3D human action recognition	Skeleton based action recognition	Skeleton based action recognition	J-HMDB	2014-11	Action Tubes model in \'Finding Action Tubes\'	62.5	Accuracy (RGB+pose)	pos
3D vision process	3D human action recognition	Skeleton based action recognition	Skeleton based action recognition	J-HMDB	2016-09	MR Two-Sream R-CNN model in \'Multi-region two-stream R-CNN for action detection\'	71.1	Accuracy (RGB+pose)	pos
3D vision process	3D human action recognition	Skeleton based action recognition	Skeleton based action recognition	J-HMDB	2017-04	Chained (RGB+Flow +Pose) model in \'Chained Multi-stream Networks Exploiting Pose, Motion, and Appearance for Action Classification and Detection\'	76.1	Accuracy (RGB+pose)	pos
3D vision process	3D human action recognition	Skeleton based action recognition	Skeleton based action recognition	J-HMDB	2017-05	I3D model in \'Quo Vadis, Action Recognition? A New Model and the Kinetics Dataset\'	84.1	Accuracy (RGB+pose)	pos
3D vision process	3D human action recognition	Skeleton based action recognition	Skeleton based action recognition	J-HMDB	2018-06	Potion model in \'PoTion: Pose MoTion Representation for Action Recognition\'	90.4	Accuracy (RGB+pose)	pos
3D vision process	3D human action recognition	Skeleton based action recognition	Skeleton based action recognition	J-HMDB	2017-04	Chained (RGB+Flow +Pose) model in \'Chained Multi-stream Networks Exploiting Pose, Motion, and Appearance for Action Classification and Detection\'	56.8	Accuracy (pose)	pos
3D vision process	3D human action recognition	Skeleton based action recognition	Skeleton based action recognition	J-HMDB	2018-06	Potion model in \'PoTion: Pose MoTion Representation for Action Recognition\'	67.9	Accuracy (pose)	pos
3D vision process	3D human action recognition	Skeleton based action recognition	Skeleton based action recognition	J-HMDB	2019-07	DD-Net model in \'Make Skeleton-based Action Recognition Model Smaller, Faster and Better\'	77.2	Accuracy (pose)	pos
3D vision process	3D human action recognition	Skeleton based action recognition	Skeleton based action recognition	MSR Action3D	2019-06	HDM-BG model in \'Bayesian Hierarchical Dynamic Model for Human Action Recognition\'	86.1	Accuracy	pos
3D vision process	3D human action recognition	Skeleton based action recognition	Skeleton based action recognition	MSR Action3D	2020-06	Temporal K-Means Clustering + Temporal Subspace Clustering model in \'Subspace Clustering for Action Recognition with Covariance Representations and Temporal Pruning\'	88.51	Accuracy	pos
3D vision process	3D human action recognition	Skeleton based action recognition	Skeleton based action recognition	PKU-MMD	2017-04	Li et al. [[Li et al.2017b]] model in \'Skeleton-based Action Recognition with Convolutional Neural Networks\'	93.7	mAP-at-0.50 (CV)	pos
3D vision process	3D human action recognition	Skeleton based action recognition	Skeleton based action recognition	PKU-MMD	2018-04	HCN model in \'Co-occurrence Feature Learning from Skeleton Data for Action Recognition and Detection with Hierarchical Aggregation\'	94.2	mAP-at-0.50 (CV)	pos
3D vision process	3D human action recognition	Skeleton based action recognition	Skeleton based action recognition	PKU-MMD	2019-09	RF-Action model in \'Making the Invisible Visible: Action Recognition Through Walls and Occlusions\'	94.4	mAP-at-0.50 (CV)	pos
3D vision process	3D human action recognition	Skeleton based action recognition	Skeleton based action recognition	PKU-MMD	2017-04	Li et al. [[Li et al.2017b]] model in \'Skeleton-based Action Recognition with Convolutional Neural Networks\'	90.4	mAP-at-0.50 (CS)	pos
3D vision process	3D human action recognition	Skeleton based action recognition	Skeleton based action recognition	PKU-MMD	2018-04	HCN model in \'Co-occurrence Feature Learning from Skeleton Data for Action Recognition and Detection with Hierarchical Aggregation\'	92.6	mAP-at-0.50 (CS)	pos
3D vision process	3D human action recognition	Skeleton based action recognition	Skeleton based action recognition	PKU-MMD	2019-09	RF-Action model in \'Making the Invisible Visible: Action Recognition Through Walls and Occlusions\'	92.9	mAP-at-0.50 (CS)	pos
3D vision process	3D human action recognition	Skeleton based action recognition	Skeleton based action recognition	NTU RGB+D	2014-06	Lie Group model in \'Human Action Recognition by Representing 3D Skeletons as Points in a Lie Group\'	52.8	Accuracy (CV)	pos
3D vision process	3D human action recognition	Skeleton based action recognition	Skeleton based action recognition	NTU RGB+D	2015-06	H-RNN model in \'Hierarchical recurrent neural network for skeleton based action recognition\'	64.0	Accuracy (CV)	pos
3D vision process	3D human action recognition	Skeleton based action recognition	Skeleton based action recognition	NTU RGB+D	2016-04	Part-aware LSTM model in \'NTU RGB+D: A Large Scale Dataset for 3D Human Activity Analysis\'	70.27	Accuracy (CV)	pos
3D vision process	3D human action recognition	Skeleton based action recognition	Skeleton based action recognition	NTU RGB+D	2016-07	Spatio-Temporal LSTM model in \'Spatio-Temporal LSTM with Trust Gates for 3D Human Action Recognition\'	77.7	Accuracy (CV)	pos
3D vision process	3D human action recognition	Skeleton based action recognition	Skeleton based action recognition	NTU RGB+D	2016-11	STA-LSTM model in \'An End-to-End Spatio-Temporal Attention Model for Human Action Recognition from Skeleton Data\'	81.2	Accuracy (CV)	pos
3D vision process	3D human action recognition	Skeleton based action recognition	Skeleton based action recognition	NTU RGB+D	2017-03	VA-LSTM model in \'View Adaptive Recurrent Neural Networks for High Performance Human Action Recognition from Skeleton Data\'	87.6	Accuracy (CV)	pos
3D vision process	3D human action recognition	Skeleton based action recognition	Skeleton based action recognition	NTU RGB+D	2017-04	CNN+Motion+Trans model in \'Skeleton-based Action Recognition with Convolutional Neural Networks\'	89.3	Accuracy (CV)	pos
3D vision process	3D human action recognition	Skeleton based action recognition	Skeleton based action recognition	NTU RGB+D	2017-10	DM-3DCNN model in \'3D CNNs on Distance Matrices for Human Action Recognition\'	89.5	Accuracy (CV)	pos
3D vision process	3D human action recognition	Skeleton based action recognition	Skeleton based action recognition	NTU RGB+D	2018-01	ST-GCN [PYSKL, 2D Skeleton] model in \'Spatial Temporal Graph Convolutional Networks for Skeleton-Based Action Recognition\'	98.3	Accuracy (CV)	pos
3D vision process	3D human action recognition	Skeleton based action recognition	Skeleton based action recognition	NTU RGB+D	2022-05	ST-GCN++ [PYSKL, 2D Skeleton] model in \'PYSKL: Towards Good Practices for Skeleton Action Recognition\'	98.5	Accuracy (CV)	pos
3D vision process	3D human action recognition	Skeleton based action recognition	Skeleton based action recognition	NTU RGB+D	2014-06	Lie Group model in \'Human Action Recognition by Representing 3D Skeletons as Points in a Lie Group\'	50.1	Accuracy (CS)	pos
3D vision process	3D human action recognition	Skeleton based action recognition	Skeleton based action recognition	NTU RGB+D	2015-06	H-RNN model in \'Hierarchical recurrent neural network for skeleton based action recognition\'	59.1	Accuracy (CS)	pos
3D vision process	3D human action recognition	Skeleton based action recognition	Skeleton based action recognition	NTU RGB+D	2016-04	Part-aware LSTM model in \'NTU RGB+D: A Large Scale Dataset for 3D Human Activity Analysis\'	62.93	Accuracy (CS)	pos
3D vision process	3D human action recognition	Skeleton based action recognition	Skeleton based action recognition	NTU RGB+D	2016-07	Spatio-Temporal LSTM model in \'Spatio-Temporal LSTM with Trust Gates for 3D Human Action Recognition\'	69.2	Accuracy (CS)	pos
3D vision process	3D human action recognition	Skeleton based action recognition	Skeleton based action recognition	NTU RGB+D	2016-11	STA-LSTM model in \'An End-to-End Spatio-Temporal Attention Model for Human Action Recognition from Skeleton Data\'	73.4	Accuracy (CS)	pos
3D vision process	3D human action recognition	Skeleton based action recognition	Skeleton based action recognition	NTU RGB+D	2017-03	Clips+CNN+MTLN model in \'A New Representation of Skeleton Sequences for 3D Action Recognition\'	79.6	Accuracy (CS)	pos
3D vision process	3D human action recognition	Skeleton based action recognition	Skeleton based action recognition	NTU RGB+D	2017-04	3scale ResNet152 model in \'Skeleton based action recognition using translation-scale invariant image mapping and multi-scale deep cnn\'	85.0	Accuracy (CS)	pos
3D vision process	3D human action recognition	Skeleton based action recognition	Skeleton based action recognition	NTU RGB+D	2018-01	ST-GCN [PYSKL, 2D Skeleton] model in \'Spatial Temporal Graph Convolutional Networks for Skeleton-Based Action Recognition\'	92.4	Accuracy (CS)	pos
3D vision process	3D human action recognition	Skeleton based action recognition	Skeleton based action recognition	NTU RGB+D	2021-04	PoseC3D model in \'Revisiting Skeleton-based Action Recognition\'	94.1	Accuracy (CS)	pos
3D vision process	3D human action recognition	Skeleton based action recognition	Skeleton based action recognition	Varying-view RGB-D Action-Skeleton	2016-04	P-LSTM model in \'NTU RGB+D: A Large Scale Dataset for 3D Human Activity Analysis\'	60.0	Accuracy (CS)	pos
3D vision process	3D human action recognition	Skeleton based action recognition	Skeleton based action recognition	Varying-view RGB-D Action-Skeleton	2017-04	Res-TCN model in \'Interpretable 3D Human Action Analysis with Temporal Convolutional Networks\'	63.0	Accuracy (CS)	pos
3D vision process	3D human action recognition	Skeleton based action recognition	Skeleton based action recognition	Varying-view RGB-D Action-Skeleton	2018-01	ST-GCN model in \'Spatial Temporal Graph Convolutional Networks for Skeleton-Based Action Recognition\'	71.0	Accuracy (CS)	pos
3D vision process	3D human action recognition	Skeleton based action recognition	Skeleton based action recognition	Varying-view RGB-D Action-Skeleton	2019-04	VS-CNN model in \'A Large-scale Varying-view RGB-D Action Dataset for Arbitrary-view Human Action Recognition\'	76.0	Accuracy (CS)	pos
3D vision process	3D human action recognition	Skeleton based action recognition	Skeleton based action recognition	Varying-view RGB-D Action-Skeleton	2016-04	LSTM model in \'NTU RGB+D: A Large Scale Dataset for 3D Human Activity Analysis\'	16.0	Accuracy (CV I)	pos
3D vision process	3D human action recognition	Skeleton based action recognition	Skeleton based action recognition	Varying-view RGB-D Action-Skeleton	2017-08	SK-CNN model in \'Enhanced skeleton visualization for view invariant human action recognition\'	26.0	Accuracy (CV I)	pos
3D vision process	3D human action recognition	Skeleton based action recognition	Skeleton based action recognition	Varying-view RGB-D Action-Skeleton	2019-04	VS-CNN model in \'A Large-scale Varying-view RGB-D Action Dataset for Arbitrary-view Human Action Recognition\'	29.0	Accuracy (CV I)	pos
3D vision process	3D human action recognition	Skeleton based action recognition	Skeleton based action recognition	Varying-view RGB-D Action-Skeleton	2016-04	P-LSTM model in \'NTU RGB+D: A Large Scale Dataset for 3D Human Activity Analysis\'	33.0	Accuracy (CV II)	pos
3D vision process	3D human action recognition	Skeleton based action recognition	Skeleton based action recognition	Varying-view RGB-D Action-Skeleton	2016-11	TCN model in \'Temporal Convolutional Networks for Action Segmentation and Detection\'	43.0	Accuracy (CV II)	pos
3D vision process	3D human action recognition	Skeleton based action recognition	Skeleton based action recognition	Varying-view RGB-D Action-Skeleton	2017-04	Res-TCN model in \'Interpretable 3D Human Action Analysis with Temporal Convolutional Networks\'	48.0	Accuracy (CV II)	pos
3D vision process	3D human action recognition	Skeleton based action recognition	Skeleton based action recognition	Varying-view RGB-D Action-Skeleton	2017-08	SK-CNN model in \'Enhanced skeleton visualization for view invariant human action recognition\'	68.0	Accuracy (CV II)	pos
3D vision process	3D human action recognition	Skeleton based action recognition	Skeleton based action recognition	Varying-view RGB-D Action-Skeleton	2019-04	VS-CNN model in \'A Large-scale Varying-view RGB-D Action Dataset for Arbitrary-view Human Action Recognition\'	71.0	Accuracy (CV II)	pos
3D vision process	3D human action recognition	Skeleton based action recognition	Skeleton based action recognition	Varying-view RGB-D Action-Skeleton	2016-04	P-LSTM model in \'NTU RGB+D: A Large Scale Dataset for 3D Human Activity Analysis\'	33.0	Accuracy (AV I)	pos
3D vision process	3D human action recognition	Skeleton based action recognition	Skeleton based action recognition	Varying-view RGB-D Action-Skeleton	2016-11	TCN model in \'Temporal Convolutional Networks for Action Segmentation and Detection\'	43.0	Accuracy (AV I)	pos
3D vision process	3D human action recognition	Skeleton based action recognition	Skeleton based action recognition	Varying-view RGB-D Action-Skeleton	2017-04	Res-TCN model in \'Interpretable 3D Human Action Analysis with Temporal Convolutional Networks\'	48.0	Accuracy (AV I)	pos
3D vision process	3D human action recognition	Skeleton based action recognition	Skeleton based action recognition	Varying-view RGB-D Action-Skeleton	2018-01	ST-GCN model in \'Spatial Temporal Graph Convolutional Networks for Skeleton-Based Action Recognition\'	53.0	Accuracy (AV I)	pos
3D vision process	3D human action recognition	Skeleton based action recognition	Skeleton based action recognition	Varying-view RGB-D Action-Skeleton	2019-04	VS-CNN model in \'A Large-scale Varying-view RGB-D Action Dataset for Arbitrary-view Human Action Recognition\'	57.0	Accuracy (AV I)	pos
3D vision process	3D human action recognition	Skeleton based action recognition	Skeleton based action recognition	Varying-view RGB-D Action-Skeleton	2016-04	LSTM model in \'NTU RGB+D: A Large Scale Dataset for 3D Human Activity Analysis\'	68.0	Accuracy (AV II)	pos
3D vision process	3D human action recognition	Skeleton based action recognition	Skeleton based action recognition	Varying-view RGB-D Action-Skeleton	2017-08	SK-CNN model in \'Enhanced skeleton visualization for view invariant human action recognition\'	77.0	Accuracy (AV II)	pos
3D vision process	3D human action recognition	Skeleton based action recognition	Skeleton based action recognition	J-HMBD Early Action	2017-10	GAT model in \'Graph Attention Networks\'	58.1	10%	pos
3D vision process	3D human action recognition	Skeleton based action recognition	Skeleton based action recognition	J-HMBD Early Action	2018-02	DR^2N model in \'Relational Autoencoder for Feature Extraction\'	60.6	10%	pos
3D vision process	3D human action recognition	Skeleton based action recognition	Skeleton based action recognition	First-Person Hand Action Benchmark	2021-03	TCN-Summ model in \'Domain and View-point Agnostic Hand Action Recognition\'	92.9	1:3 Accuracy	pos
3D vision process	3D human action recognition	Skeleton based action recognition	Skeleton based action recognition	First-Person Hand Action Benchmark	2021-02	Boutaleb et al. model in \'Efficient Multi-stream Temporal Learning and Post-fusion Strategy for 3D Skeleton-based Hand Activity Recognition\'	96.17	1:1 Accuracy	pos
3D vision process	3D human action recognition	Skeleton based action recognition	Skeleton based action recognition	First-Person Hand Action Benchmark	2021-03	TCN-Summ model in \'Domain and View-point Agnostic Hand Action Recognition\'	96.76	3:1 Accuracy	pos
3D vision process	3D human action recognition	Skeleton based action recognition	Skeleton based action recognition	First-Person Hand Action Benchmark	2021-03	TCN-Summ model in \'Domain and View-point Agnostic Hand Action Recognition\'	88.7	Cross-person Accuracy	pos
3D vision process	3D human action recognition	Skeleton based action recognition	Skeleton based action recognition	UAV-Human	2018-01	ST-GCN model in \'Spatial Temporal Graph Convolutional Networks for Skeleton-Based Action Recognition\'	30.25	CSv1(%)	pos
3D vision process	3D human action recognition	Skeleton based action recognition	Skeleton based action recognition	UAV-Human	2018-05	2S-AGCN model in \'Two-Stream Adaptive Graph Convolutional Networks for Skeleton-Based Action Recognition\'	34.84	CSv1(%)	pos
3D vision process	3D human action recognition	Skeleton based action recognition	Skeleton based action recognition	UAV-Human	2020-06	Shift-GCN model in \'Skeleton-Based Action Recognition With Shift Graph Convolutional Network\'	37.98	CSv1(%)	pos
3D vision process	3D human action recognition	Skeleton based action recognition	Skeleton based action recognition	UAV-Human	2018-01	ST-GCN model in \'Spatial Temporal Graph Convolutional Networks for Skeleton-Based Action Recognition\'	56.14	CSv2(%)	pos
3D vision process	3D human action recognition	Skeleton based action recognition	Skeleton based action recognition	UAV-Human	2018-05	2S-AGCN model in \'Two-Stream Adaptive Graph Convolutional Networks for Skeleton-Based Action Recognition\'	66.68	CSv2(%)	pos
3D vision process	3D human action recognition	Skeleton based action recognition	Skeleton based action recognition	UAV-Human	2020-06	Shift-GCN model in \'Skeleton-Based Action Recognition With Shift Graph Convolutional Network\'	67.04	CSv2(%)	pos
3D vision process	3D human action recognition	Skeleton based action recognition	Skeleton based action recognition	NTU60-X	2021-01	4s-ShiftGCN model in \'NTU-X: An Enhanced Large-scale Dataset for Improving Pose-based Recognition of Subtle Human Actions\'	91.78	Accuracy (Body + Fingers joints)	pos
3D vision process	3D human action recognition	Skeleton based action recognition	Skeleton based action recognition	NTU60-X	2021-01	MS-G3D model in \'NTU-X: An Enhanced Large-scale Dataset for Improving Pose-based Recognition of Subtle Human Actions\'	91.26	Accuracy (Body joints)	pos
3D vision process	3D human action recognition	Skeleton based action recognition	Skeleton based action recognition	NTU60-X	2021-01	MS-G3D model in \'NTU-X: An Enhanced Large-scale Dataset for Improving Pose-based Recognition of Subtle Human Actions\'	91.12	Accuracy (Body + Fingers + Face joints)	pos
3D vision process	3D human action recognition	Skeleton based action recognition	Skeleton based action recognition	Skeleton-Mimetics	2020-07	MS-G3D model in \'Quo Vadis, Skeleton Action Recognition ?\'	57.37	Accuracy (%)	pos
3D vision process	3D human action recognition	Skeleton based action recognition	Skeleton based action recognition	Gaming 3D (G3D)	2016-06	Rolling Rotations (FTP) model in \'Rolling Rotations for Recognizing Human Actions from 3D Skeletal Data\'	90.94	Accuracy	pos
3D vision process	3D human action recognition	Skeleton based action recognition	Skeleton based action recognition	Gaming 3D (G3D)	2016-12	CNN model in \'Action Recognition Based on Joint Trajectory Maps with Convolutional Neural Networks\'	96.0	Accuracy	pos
3D vision process	3D human action recognition	Skeleton based action recognition	Skeleton based action recognition	UT-Kinect	2014-06	Lie Group model in \'Human Action Recognition by Representing 3D Skeletons as Points in a Lie Group\'	97.1	Accuracy	pos
3D vision process	3D human action recognition	Skeleton based action recognition	Skeleton based action recognition	UT-Kinect	2018-06	DPRL model in \'Deep Progressive Reinforcement Learning for Skeleton-Based Action Recognition\'	98.5	Accuracy	pos
3D vision process	3D human action recognition	Skeleton based action recognition	Skeleton based action recognition	UT-Kinect	2020-06	Temporal Subspace Clustering model in \'Subspace Clustering for Action Recognition with Covariance Representations and Temporal Pruning\'	99.5	Accuracy	pos
3D vision process	3D human action recognition	Skeleton based action recognition	Skeleton based action recognition	Skeletics-152	2020-07	4s-ShiftGCN model in \'Quo Vadis, Skeleton Action Recognition ?\'	57.01	Accuracy (Cross-Subject)	pos
3D vision process	3D human action recognition	Skeleton based action recognition	Skeleton based action recognition	SHREC 2017 track on 3D Hand Gesture Recognition	2019-01	STA-Res-TCN model in \'Spatial-Temporal Attention Res-TCN for Skeleton-Based Dynamic Hand Gesture Recognition\'	93.6	14 gestures accuracy	pos
3D vision process	3D human action recognition	Skeleton based action recognition	Skeleton based action recognition	SHREC 2017 track on 3D Hand Gesture Recognition	2019-07	DD-Net model in \'Make Skeleton-based Action Recognition Model Smaller, Faster and Better\'	94.6	14 gestures accuracy	pos
3D vision process	3D human action recognition	Skeleton based action recognition	Skeleton based action recognition	SHREC 2017 track on 3D Hand Gesture Recognition	2019-01	STA-Res-TCN model in \'Spatial-Temporal Attention Res-TCN for Skeleton-Based Dynamic Hand Gesture Recognition\'	90.7	28 gestures accuracy	pos
3D vision process	3D human action recognition	Skeleton based action recognition	Skeleton based action recognition	SHREC 2017 track on 3D Hand Gesture Recognition	2019-07	DD-Net model in \'Make Skeleton-based Action Recognition Model Smaller, Faster and Better\'	91.9	28 gestures accuracy	pos
3D vision process	3D human action recognition	Skeleton based action recognition	Skeleton based action recognition	SHREC 2017 track on 3D Hand Gesture Recognition	2019-07	DD-Net model in \'Make Skeleton-based Action Recognition Model Smaller, Faster and Better\'	1820000.0	No. parameters	pos
3D vision process	3D human action recognition	Skeleton based action recognition	Skeleton based action recognition	SHREC 2017 track on 3D Hand Gesture Recognition	2019-01	MFA-Net model in \'Motion feature augmented network for dynamic hand gesture recognition from skeletal data\'	361.0	Speed (FPS)	pos
3D vision process	3D human action recognition	Skeleton based action recognition	Skeleton based action recognition	TCG-dataset	2020-07	Bidirectional LSTM model in \'Traffic Control Gesture Recognition for Autonomous Vehicles\'	87.24	Acc	pos
3D vision process	3D human action recognition	Skeleton based action recognition	Skeleton based action recognition	CAD-120	2012-10	KGS model in \'Learning Human Activities and Object Affordances from RGB-D Videos\'	86.0	Accuracy	pos
3D vision process	3D human action recognition	Skeleton based action recognition	Skeleton based action recognition	CAD-120	2013-02	All Features (w ground truth) model in \'Learning Spatio-Temporal Structure from RGB-D Videos for Human Activity Detection and Anticipation\'	89.3	Accuracy	pos
3D vision process	3D human action recognition	Skeleton based action recognition	Skeleton based action recognition	CAD-120	2018-09	NGM (5-shot) model in \'Neural Graph Matching Networks for Fewshot 3D Action Recognition\'	91.1	Accuracy	pos
3D vision process	3D human action recognition	Skeleton based action recognition	Skeleton based action recognition	HDM05	2020-06	Temporal Subspace Clustering model in \'Subspace Clustering for Action Recognition with Covariance Representations and Temporal Pruning\'	89.8	Accuracy	pos
3D vision process	3D human action recognition	Skeleton based action recognition	Skeleton based action recognition	Kinetics-Skeleton dataset	2018-11	SLnL-rFA model in \'Skeleton-Based Action Recognition with Synchronous Local and Non-local Spatio-temporal Learning and Frequency Attention\'	36.6	Accuracy	pos
3D vision process	3D human action recognition	Skeleton based action recognition	Skeleton based action recognition	Kinetics-Skeleton dataset	2019-06	DGNN model in \'Skeleton-Based Action Recognition With Directed Graph Neural Networks\'	36.9	Accuracy	pos
3D vision process	3D human action recognition	Skeleton based action recognition	Skeleton based action recognition	Kinetics-Skeleton dataset	2019-11	GCN-NAS model in \'Learning Graph Convolutional Network for Skeleton-based Human Action Recognition by Neural Searching\'	37.1	Accuracy	pos
3D vision process	3D human action recognition	Skeleton based action recognition	Skeleton based action recognition	Kinetics-Skeleton dataset	2019-12	MS-AAGCN model in \'Skeleton-Based Action Recognition with Multi-Stream Adaptive Graph Convolutional Networks\'	37.8	Accuracy	pos
3D vision process	3D human action recognition	Skeleton based action recognition	Skeleton based action recognition	Kinetics-Skeleton dataset	2020-03	2s-AGCN+TEM model in \'Temporal Extension Module for Skeleton-Based Action Recognition\'	38.6	Accuracy	pos
3D vision process	3D human action recognition	Skeleton based action recognition	Skeleton based action recognition	Kinetics-Skeleton dataset	2021-04	PoseC3D (SlowOnly-346) model in \'Revisiting Skeleton-based Action Recognition\'	49.1	Accuracy	pos
3D vision process	3D human action recognition	Skeleton based action recognition	Skeleton based action recognition	JHMDB Pose Tracking	2016-12	FlowNet2 model in \'FlowNet 2.0: Evolution of Optical Flow Estimation with Deep Networks\'	45.2	PCK-at-0.1	pos
3D vision process	3D human action recognition	Skeleton based action recognition	Skeleton based action recognition	JHMDB Pose Tracking	2019-04	mgPFF+ft 1st model in \'Multigrid Predictive Filter Flow for Unsupervised Learning on Videos\'	58.4	PCK-at-0.1	pos
3D vision process	3D human action recognition	Skeleton based action recognition	Skeleton based action recognition	JHMDB Pose Tracking	2016-12	FlowNet2 model in \'FlowNet 2.0: Evolution of Optical Flow Estimation with Deep Networks\'	62.9	PCK-at-0.2	pos
3D vision process	3D human action recognition	Skeleton based action recognition	Skeleton based action recognition	JHMDB Pose Tracking	2018-06	ColorPointer model in \'Tracking Emerges by Colorizing Videos\'	69.6	PCK-at-0.2	pos
3D vision process	3D human action recognition	Skeleton based action recognition	Skeleton based action recognition	JHMDB Pose Tracking	2019-04	mgPFF+ft 1st model in \'Multigrid Predictive Filter Flow for Unsupervised Learning on Videos\'	78.1	PCK-at-0.2	pos
3D vision process	3D human action recognition	Skeleton based action recognition	Skeleton based action recognition	JHMDB Pose Tracking	2016-12	FlowNet2 model in \'FlowNet 2.0: Evolution of Optical Flow Estimation with Deep Networks\'	73.5	PCK-at-0.3	pos
3D vision process	3D human action recognition	Skeleton based action recognition	Skeleton based action recognition	JHMDB Pose Tracking	2018-06	ColorPointer model in \'Tracking Emerges by Colorizing Videos\'	80.8	PCK-at-0.3	pos
3D vision process	3D human action recognition	Skeleton based action recognition	Skeleton based action recognition	JHMDB Pose Tracking	2019-04	mgPFF+ft 1st model in \'Multigrid Predictive Filter Flow for Unsupervised Learning on Videos\'	85.9	PCK-at-0.3	pos
3D vision process	3D human action recognition	Skeleton based action recognition	Skeleton based action recognition	JHMDB Pose Tracking	2016-12	FlowNet2 model in \'FlowNet 2.0: Evolution of Optical Flow Estimation with Deep Networks\'	80.6	PCK-at-0.4	pos
3D vision process	3D human action recognition	Skeleton based action recognition	Skeleton based action recognition	JHMDB Pose Tracking	2018-06	ColorPointer model in \'Tracking Emerges by Colorizing Videos\'	87.5	PCK-at-0.4	pos
3D vision process	3D human action recognition	Skeleton based action recognition	Skeleton based action recognition	JHMDB Pose Tracking	2019-04	mgPFF+ft 1st model in \'Multigrid Predictive Filter Flow for Unsupervised Learning on Videos\'	89.8	PCK-at-0.4	pos
3D vision process	3D human action recognition	Skeleton based action recognition	Skeleton based action recognition	JHMDB Pose Tracking	2016-12	FlowNet2 model in \'FlowNet 2.0: Evolution of Optical Flow Estimation with Deep Networks\'	85.5	PCK-at-0.5	pos
3D vision process	3D human action recognition	Skeleton based action recognition	Skeleton based action recognition	JHMDB Pose Tracking	2018-06	ColorPointer model in \'Tracking Emerges by Colorizing Videos\'	91.4	PCK-at-0.5	pos
3D vision process	3D human action recognition	Skeleton based action recognition	Skeleton based action recognition	JHMDB Pose Tracking	2019-04	mgPFF+ft 1st model in \'Multigrid Predictive Filter Flow for Unsupervised Learning on Videos\'	92.4	PCK-at-0.5	pos
3D vision process	3D human action recognition	Skeleton based action recognition	Skeleton based action recognition	NTU RGB+D 120	2016-04	Part-Aware LSTM model in \'NTU RGB+D: A Large Scale Dataset for 3D Human Activity Analysis\'	25.5	Accuracy (Cross-Subject)	pos
3D vision process	3D human action recognition	Skeleton based action recognition	Skeleton based action recognition	NTU RGB+D 120	2016-07	Spatio-Temporal LSTM model in \'Spatio-Temporal LSTM with Trust Gates for 3D Human Action Recognition\'	55.7	Accuracy (Cross-Subject)	pos
3D vision process	3D human action recognition	Skeleton based action recognition	Skeleton based action recognition	NTU RGB+D 120	2017-03	Multi-Task Learning Network model in \'A New Representation of Skeleton Sequences for 3D Action Recognition\'	58.4	Accuracy (Cross-Subject)	pos
3D vision process	3D human action recognition	Skeleton based action recognition	Skeleton based action recognition	NTU RGB+D 120	2017-07	Two-Stream Attention LSTM model in \'Skeleton-Based Human Action Recognition with Global Context-Aware Attention LSTM Networks\'	61.2	Accuracy (Cross-Subject)	pos
3D vision process	3D human action recognition	Skeleton based action recognition	Skeleton based action recognition	NTU RGB+D 120	2018-01	ST-GCN [PYSKL, 3D Skeleton] model in \'Spatial Temporal Graph Convolutional Networks for Skeleton-Based Action Recognition\'	86.2	Accuracy (Cross-Subject)	pos
3D vision process	3D human action recognition	Skeleton based action recognition	Skeleton based action recognition	NTU RGB+D 120	2020-03	MS-G3D Net model in \'Disentangling and Unifying Graph Convolutions for Skeleton-Based Action Recognition\'	86.9	Accuracy (Cross-Subject)	pos
3D vision process	3D human action recognition	Skeleton based action recognition	Skeleton based action recognition	NTU RGB+D 120	2020-07	Ensemble-top5 (MS-G3D Net + 4s Shift-GCN + VA-CNN (ResNeXt101) + 2s SDGCN + GCN-NAS (retrained)) model in \'Quo Vadis, Skeleton Action Recognition ?\'	87.22	Accuracy (Cross-Subject)	pos
3D vision process	3D human action recognition	Skeleton based action recognition	Skeleton based action recognition	NTU RGB+D 120	2020-10	PA-ResGCN-B19 model in \'Stronger, Faster and More Explainable: A Graph Convolutional Baseline for Skeleton-based Action Recognition\'	87.3	Accuracy (Cross-Subject)	pos
3D vision process	3D human action recognition	Skeleton based action recognition	Skeleton based action recognition	NTU RGB+D 120	2021-05	AngNet-JA + BA + JBA + VJBA model in \'Fusing Higher-Order Features in Graph Neural Networks for Skeleton-Based Action Recognition\'	88.2	Accuracy (Cross-Subject)	pos
3D vision process	3D human action recognition	Skeleton based action recognition	Skeleton based action recognition	NTU RGB+D 120	2021-06	EfficientGCN-B4 model in \'Constructing Stronger and Faster Baselines for Skeleton-based Action Recognition\'	88.7	Accuracy (Cross-Subject)	pos
3D vision process	3D human action recognition	Skeleton based action recognition	Skeleton based action recognition	NTU RGB+D 120	2021-07	CTR-GCN model in \'Channel-wise Topology Refinement Graph Convolution for Skeleton-Based Action Recognition\'	88.9	Accuracy (Cross-Subject)	pos
3D vision process	3D human action recognition	Skeleton based action recognition	Skeleton based action recognition	NTU RGB+D 120	2016-04	Part-Aware LSTM model in \'NTU RGB+D: A Large Scale Dataset for 3D Human Activity Analysis\'	26.3	Accuracy (Cross-Setup)	pos
3D vision process	3D human action recognition	Skeleton based action recognition	Skeleton based action recognition	NTU RGB+D 120	2016-07	Spatio-Temporal LSTM model in \'Spatio-Temporal LSTM with Trust Gates for 3D Human Action Recognition\'	57.9	Accuracy (Cross-Setup)	pos
3D vision process	3D human action recognition	Skeleton based action recognition	Skeleton based action recognition	NTU RGB+D 120	2017-06	Internal Feature Fusion model in \'Skeleton-Based Action Recognition Using Spatio-Temporal LSTM Network with Trust Gates\'	60.9	Accuracy (Cross-Setup)	pos
3D vision process	3D human action recognition	Skeleton based action recognition	Skeleton based action recognition	NTU RGB+D 120	2017-07	Two-Stream Attention LSTM model in \'Skeleton-Based Human Action Recognition with Global Context-Aware Attention LSTM Networks\'	63.3	Accuracy (Cross-Setup)	pos
3D vision process	3D human action recognition	Skeleton based action recognition	Skeleton based action recognition	NTU RGB+D 120	2018-01	ST-GCN [PYSKL, 2D Skeleton] model in \'Spatial Temporal Graph Convolutional Networks for Skeleton-Based Action Recognition\'	89.0	Accuracy (Cross-Setup)	pos
3D vision process	3D human action recognition	Skeleton based action recognition	Skeleton based action recognition	NTU RGB+D 120	2021-04	PoseC3D (w. HRNet 2D Skeleton) model in \'Revisiting Skeleton-based Action Recognition\'	90.3	Accuracy (Cross-Setup)	pos
3D vision process	3D human action recognition	Skeleton based action recognition	Skeleton based action recognition	NTU RGB+D 120	2021-07	CTR-GCN model in \'Channel-wise Topology Refinement Graph Convolution for Skeleton-Based Action Recognition\'	90.6	Accuracy (Cross-Setup)	pos
3D vision process	3D human action recognition	Skeleton based action recognition	Skeleton based action recognition	NTU RGB+D 120	2022-05	ST-GCN++ [PYSKL, 3D Skeleton] model in \'PYSKL: Towards Good Practices for Skeleton Action Recognition\'	90.8	Accuracy (Cross-Setup)	pos
3D vision process	3D human action recognition	Skeleton based action recognition	Skeleton based action recognition	UPenn Action	2019-06	HDM-BG model in \'Bayesian Hierarchical Dynamic Model for Human Action Recognition\'	93.4	Accuracy	pos
3D vision process	3D human action recognition	Skeleton based action recognition	Skeleton based action recognition	UPenn Action	2019-12	Pr-VIPE model in \'View-Invariant Probabilistic Embedding for Human Pose\'	97.5	Accuracy	pos
3D vision process	3D human action recognition	Skeleton based action recognition	Skeleton based action recognition	UPenn Action	2021-07	UNIK model in \'UNIK: A Unified Framework for Real-world Skeleton-based Action Recognition\'	97.9	Accuracy	pos
3D vision process	3D human action recognition	Skeleton based action recognition	Skeleton based action recognition	SBU	2016-06	ChebyNet model in \'Convolutional Neural Networks on Graphs with Fast Localized Spectral Filtering\'	96.0	Accuracy	pos
3D vision process	3D human action recognition	Skeleton based action recognition	Skeleton based action recognition	SBU	2017-03	Joint Line Distance model in \'On Geometric Features for Skeleton-Based Action Recognition using Multilayer LSTM Networks\'	99.02	Accuracy	pos
3D vision process	3D human action recognition	Skeleton based action recognition	Skeleton based action recognition	SYSU 3D	2016-12	Dynamic Skeletons model in \'Jointly learning heterogeneous features for rgb-d activity recognition\'	75.5	Accuracy	pos
3D vision process	3D human action recognition	Skeleton based action recognition	Skeleton based action recognition	SYSU 3D	2017-03	VA-LSTM model in \'View Adaptive Recurrent Neural Networks for High Performance Human Action Recognition from Skeleton Data\'	77.5	Accuracy	pos
3D vision process	3D human action recognition	Skeleton based action recognition	Skeleton based action recognition	SYSU 3D	2018-04	VA-fusion (aug.) model in \'View Adaptive Neural Networks for High Performance Skeleton-based Human Action Recognition\'	86.7	Accuracy	pos
3D vision process	3D human action recognition	Skeleton based action recognition	Skeleton based action recognition	SYSU 3D	2019-04	SGN model in \'Semantics-Guided Neural Networks for Efficient Skeleton-Based Human Action Recognition\'	86.9	Accuracy	pos
3D vision process	3D human action recognition	Skeleton based action recognition	Skeleton based action recognition	MSR ActionPairs	2020-06	Temporal Subspace Clustering model in \'Subspace Clustering for Action Recognition with Covariance Representations and Temporal Pruning\'	98.02	Accuracy	pos
3D vision process	3D human action recognition	Skeleton based action recognition	Skeleton based action recognition	Florence 3D	2014-06	Lie Group model in \'Human Action Recognition by Representing 3D Skeletons as Points in a Lie Group\'	90.9	Accuracy	pos
3D vision process	3D human action recognition	Skeleton based action recognition	Skeleton based action recognition	Florence 3D	2016-06	Rolling Rotations (FTP) model in \'Rolling Rotations for Recognizing Human Actions from 3D Skeletal Data\'	91.4	Accuracy	pos
3D vision process	3D human action recognition	Skeleton based action recognition	Skeleton based action recognition	Florence 3D	2018-02	Deep STGC_K model in \'Spatio-Temporal Graph Convolution for Skeleton Based Action Recognition\'	99.1	Accuracy	pos
3D vision process	3D human action recognition	Skeleton based action recognition	Skeleton based action recognition	N-UCLA	2018-02	Glimpse Clouds model in \'Glimpse Clouds: Human Activity Recognition from Unstructured Feature Points\'	87.6	Accuracy	pos
3D vision process	3D human action recognition	Skeleton based action recognition	Skeleton based action recognition	N-UCLA	2018-04	VA-fusion (aug.) model in \'View Adaptive Neural Networks for High Performance Skeleton-based Human Action Recognition\'	88.1	Accuracy	pos
3D vision process	3D human action recognition	Skeleton based action recognition	Skeleton based action recognition	N-UCLA	2018-12	Action Machine model in \'Action Machine: Rethinking Action Recognition in Trimmed Videos\'	92.3	Accuracy	pos
3D vision process	3D human action recognition	Skeleton based action recognition	Skeleton based action recognition	N-UCLA	2019-04	SGN model in \'Semantics-Guided Neural Networks for Efficient Skeleton-Based Human Action Recognition\'	92.5	Accuracy	pos
3D vision process	3D human action recognition	Skeleton based action recognition	Skeleton based action recognition	N-UCLA	2020-07	Hierarchical Action Classification (RGB + Pose) model in \'Hierarchical Action Classification with Network Pruning\'	93.99	Accuracy	pos
3D vision process	3D human action recognition	Skeleton based action recognition	Skeleton based action recognition	N-UCLA	2021-07	CTR-GCN model in \'Channel-wise Topology Refinement Graph Convolution for Skeleton-Based Action Recognition\'	96.5	Accuracy	pos
3D vision process	3D human action recognition	Skeleton based action recognition	Skeleton based action recognition	JHMDB (2D poses only)	2019-07	DD-Net model in \'Make Skeleton-based Action Recognition Model Smaller, Faster and Better\'	1820000.0	No. parameters	pos
3D vision process	3D human action recognition	Skeleton based action recognition	Skeleton based action recognition	JHMDB (2D poses only)	2017-04	Chained model in \'Chained Multi-stream Networks Exploiting Pose, Motion, and Appearance for Action Classification and Detection\'	56.8	Average accuracy of 3 splits	pos
3D vision process	3D human action recognition	Skeleton based action recognition	Skeleton based action recognition	JHMDB (2D poses only)	2018-06	PoTion model in \'PoTion: Pose MoTion Representation for Action Recognition\'	67.9	Average accuracy of 3 splits	pos
3D vision process	3D human action recognition	Skeleton based action recognition	Skeleton based action recognition	JHMDB (2D poses only)	2019-07	DD-Net model in \'Make Skeleton-based Action Recognition Model Smaller, Faster and Better\'	77.2	Average accuracy of 3 splits	pos
3D vision process	3D human pose estimation	3D absolute human pose estimation	3D absolute human pose estimation	Human3.6M	2017-10	Pose Grammar model in \'Learning Pose Grammar to Encode Human Body Configuration for 3D Pose Estimation\'	-60.4	Average MPJPE (mm)	neg
3D vision process	3D human pose estimation	3D absolute human pose estimation	3D absolute human pose estimation	Human3.6M	2022-05	MBNA model in \'The Best of Both Worlds: Combining Model-based and Nonparametric Approaches for 3D Human Body Estimation\'	-38.4	PA-MPJPE	neg
3D vision process	3D human pose estimation	3D absolute human pose estimation	3D absolute human pose estimation	Human3.6M	2019-07	RootNet model in \'Camera Distance-aware Top-down Approach for 3D Multi-person Pose Estimation from a Single RGB Image\'	-120.0	MRPE	neg
3D vision process	3D human pose estimation	3D absolute human pose estimation	3D absolute human pose estimation	Human3.6M	2020-12	GnTCN model in \'Graph and Temporal Convolutional Networks for 3D Multi-person Pose Estimation in Monocular Videos\'	-88.1	MRPE	neg
3D vision process	3D human pose estimation	3D absolute human pose estimation	3D absolute human pose estimation	Surreal	2021-11	DynaBOA model in \'Out-of-Domain Human Mesh Reconstruction via Dynamic Bilevel Online Adaptation\'	-55.2	MPJPE	neg
3D vision process	3D human pose estimation	3D absolute human pose estimation	3D absolute human pose estimation	Total Capture	2020-03	GeoFuse model in \'Fusing Wearable IMUs with Multi-View Images for Human Pose Estimation: A Geometric Approach\'	-24.6	MPJPE	neg
3D vision process	3D human pose estimation	3D absolute human pose estimation	3D face animation	2D-3D-S	2018-07	v model in \'(0,2) hybrid models\'	5.0	1*1	pos
3D vision process	3D human pose estimation	3D absolute human pose estimation	Audio super-resolution	Voice Bank corpus (VCTK)	2017-08	U-Net model in \'Audio Super Resolution using Neural Networks\'	-3.2	Log-Spectral Distance	neg
3D vision process	3D human pose estimation	3D absolute human pose estimation	Audio super-resolution	Voice Bank corpus (VCTK)	2019-09	U-Net + TFiLM model in \'Temporal FiLM: Capturing Long-Range Sequence Dependencies with Feature-Wise Modulations\'	-2.5	Log-Spectral Distance	neg
3D vision process	3D human pose estimation	3D absolute human pose estimation	Audio super-resolution	Voice Bank corpus (VCTK)	2021-08	U-Net + AFiLM model in \'Self-Attention for Audio Super-Resolution\'	-2.3	Log-Spectral Distance	neg
3D vision process	3D human pose estimation	3D absolute human pose estimation	Audio super-resolution	Piano	2017-08	U-Net model in \'Audio Super Resolution using Neural Networks\'	-3.4	Log-Spectral Distance	neg
3D vision process	3D human pose estimation	3D absolute human pose estimation	Audio super-resolution	Piano	2019-09	U-Net + TFiLM model in \'Temporal FiLM: Capturing Long-Range Sequence Dependencies with Feature-Wise Modulations\'	-2.0	Log-Spectral Distance	neg
3D vision process	3D human pose estimation	3D absolute human pose estimation	Audio super-resolution	Piano	2021-08	U-Net + AFiLM model in \'Self-Attention for Audio Super-Resolution\'	-1.5	Log-Spectral Distance	neg
3D vision process	3D human pose estimation	3D absolute human pose estimation	Audio super-resolution	DSD100	2020-11	U-Net and ResNet model in \'On Filter Generalization for Music Bandwidth Extension Using Deep Neural Networks\'	35.26	SNR	pos
3D vision process	3D human pose estimation	3D absolute human pose estimation	Audio super-resolution	VCTK Multi-Speaker	2017-08	U-Net model in \'Audio Super Resolution using Neural Networks\'	-3.1	Log-Spectral Distance	neg
3D vision process	3D human pose estimation	3D absolute human pose estimation	Audio super-resolution	VCTK Multi-Speaker	2019-12	U-Net + TFiLM model in \'Temporal FiLM: Capturing Long-Range Sequence Dependencies with Feature-Wise Modulations.\'	-1.8	Log-Spectral Distance	neg
3D vision process	3D human pose estimation	3D absolute human pose estimation	Audio super-resolution	VCTK Multi-Speaker	2021-08	U-Net + AFiLM model in \'Self-Attention for Audio Super-Resolution\'	-1.7	Log-Spectral Distance	neg
3D vision process	3D human pose estimation	3D absolute human pose estimation	Audio super-resolution	VCTK Multi-Speaker	2021-10	TUNet + MSM pre-training model in \'TUNet: A Block-online Bandwidth Extension Model based on Transformers and Self-supervised Pretraining\'	-1.28	Log-Spectral Distance	neg
3D vision process	3D human pose estimation	3D absolute human pose estimation	Audio super-resolution	VCTK Multi-Speaker	2022-03	NVSR model in \'Neural Vocoder is All You Need for Speech Super-resolution\'	-0.78	Log-Spectral Distance	neg
3D vision process	3D human pose estimation	3D absolute human pose estimation	Burst Image Super-Resolution	SyntheticBurst	2021-01	DBSR model in \'Deep Burst Super-Resolution\'	39.17	PSNR	pos
3D vision process	3D human pose estimation	3D absolute human pose estimation	Burst Image Super-Resolution	SyntheticBurst	2021-06	EBSR model in \'EBSR: Feature Enhanced Burst Super-Resolution With Deformable Alignment\'	42.98	PSNR	pos
3D vision process	3D human pose estimation	3D absolute human pose estimation	Burst Image Super-Resolution	SyntheticBurst	2022-04	BSRT-Large model in \'BSRT: Improving Burst Super-Resolution with Swin Transformer and Flow-Guided Deformable Alignment\'	43.62	PSNR	pos
3D vision process	3D human pose estimation	3D absolute human pose estimation	Burst Image Super-Resolution	SyntheticBurst	2021-01	DBSR model in \'Deep Burst Super-Resolution\'	0.946	SSIM	pos
3D vision process	3D human pose estimation	3D absolute human pose estimation	Burst Image Super-Resolution	SyntheticBurst	2021-06	EBSR model in \'EBSR: Feature Enhanced Burst Super-Resolution With Deformable Alignment\'	0.972	SSIM	pos
3D vision process	3D human pose estimation	3D absolute human pose estimation	Burst Image Super-Resolution	SyntheticBurst	2022-04	BSRT-Large model in \'BSRT: Improving Burst Super-Resolution with Swin Transformer and Flow-Guided Deformable Alignment\'	0.975	SSIM	pos
3D vision process	3D human pose estimation	3D absolute human pose estimation	Burst Image Super-Resolution	SyntheticBurst	2021-01	DBSR model in \'Deep Burst Super-Resolution\'	-0.081	LPIPS	neg
3D vision process	3D human pose estimation	3D absolute human pose estimation	Burst Image Super-Resolution	SyntheticBurst	2021-06	EBSR model in \'EBSR: Feature Enhanced Burst Super-Resolution With Deformable Alignment\'	-0.031	LPIPS	neg
3D vision process	3D human pose estimation	3D absolute human pose estimation	Burst Image Super-Resolution	SyntheticBurst	2022-04	BSRT-Large model in \'BSRT: Improving Burst Super-Resolution with Swin Transformer and Flow-Guided Deformable Alignment\'	-0.025	LPIPS	neg
3D vision process	3D human pose estimation	3D absolute human pose estimation	Burst Image Super-Resolution	BurstSR	2021-01	DBSR model in \'Deep Burst Super-Resolution\'	47.7	PSNR	pos
3D vision process	3D human pose estimation	3D absolute human pose estimation	Burst Image Super-Resolution	BurstSR	2021-06	EBSR model in \'EBSR: Feature Enhanced Burst Super-Resolution With Deformable Alignment\'	48.23	PSNR	pos
3D vision process	3D human pose estimation	3D absolute human pose estimation	Burst Image Super-Resolution	BurstSR	2021-08	MFIR model in \'Deep Reparametrization of Multi-Frame Super-Resolution and Denoising\'	48.33	PSNR	pos
3D vision process	3D human pose estimation	3D absolute human pose estimation	Burst Image Super-Resolution	BurstSR	2021-10	BIPNet model in \'Burst Image Restoration and Enhancement\'	48.49	PSNR	pos
3D vision process	3D human pose estimation	3D absolute human pose estimation	Burst Image Super-Resolution	BurstSR	2022-04	BSRT-Large model in \'BSRT: Improving Burst Super-Resolution with Swin Transformer and Flow-Guided Deformable Alignment\'	48.57	PSNR	pos
3D vision process	3D human pose estimation	3D absolute human pose estimation	Burst Image Super-Resolution	BurstSR	2021-01	DBSR model in \'Deep Burst Super-Resolution\'	0.984	SSIM	pos
3D vision process	3D human pose estimation	3D absolute human pose estimation	Burst Image Super-Resolution	BurstSR	2021-06	EBSR model in \'EBSR: Feature Enhanced Burst Super-Resolution With Deformable Alignment\'	0.985	SSIM	pos
3D vision process	3D human pose estimation	3D absolute human pose estimation	Burst Image Super-Resolution	BurstSR	2022-04	BSRT-Large model in \'BSRT: Improving Burst Super-Resolution with Swin Transformer and Flow-Guided Deformable Alignment\'	0.986	SSIM	pos
3D vision process	3D human pose estimation	3D absolute human pose estimation	Burst Image Super-Resolution	BurstSR	2021-01	DBSR model in \'Deep Burst Super-Resolution\'	-0.029	LPIPS	neg
3D vision process	3D human pose estimation	3D absolute human pose estimation	Burst Image Super-Resolution	BurstSR	2021-06	EBSR model in \'EBSR: Feature Enhanced Burst Super-Resolution With Deformable Alignment\'	-0.024	LPIPS	neg
3D vision process	3D human pose estimation	3D absolute human pose estimation	Burst Image Super-Resolution	BurstSR	2021-08	MFIR model in \'Deep Reparametrization of Multi-Frame Super-Resolution and Denoising\'	-0.023	LPIPS	neg
3D vision process	3D human pose estimation	3D absolute human pose estimation	Burst Image Super-Resolution	BurstSR	2022-04	BSRT-Small model in \'BSRT: Improving Burst Super-Resolution with Swin Transformer and Flow-Guided Deformable Alignment\'	-0.021	LPIPS	neg
3D vision process	3D human pose estimation	3D absolute human pose estimation	Image super-resolution	Manga109 - 16x upscaling	2019-10	ABPN model in \'Image Super-Resolution via Attention based Back Projection Networks\'	21.25	PSNR	pos
3D vision process	3D human pose estimation	3D absolute human pose estimation	Image super-resolution	Manga109 - 16x upscaling	2019-10	ABPN model in \'Image Super-Resolution via Attention based Back Projection Networks\'	0.673	SSIM	pos
3D vision process	3D human pose estimation	3D absolute human pose estimation	Image super-resolution	Chikusei Dataset	2021-07	DIP-HyperKite (ours) model in \'Hyperspectral Pansharpening Based on Improved Deep Image Prior and Residual Reconstruction\'	43.53	PSNR	pos
3D vision process	3D human pose estimation	3D absolute human pose estimation	Image super-resolution	Middlebury - 4x upscaling	2019-03	PASSRnet model in \'Learning Parallax Attention for Stereo Image Super-Resolution\'	28.63	PSNR	pos
3D vision process	3D human pose estimation	3D absolute human pose estimation	Image super-resolution	Manga109 - 2x upscaling	2019-02	LFFN-S model in \'Lightweight Feature Fusion Network for Single Image Super-Resolution\'	37.93	PSNR	pos
3D vision process	3D human pose estimation	3D absolute human pose estimation	Image super-resolution	Manga109 - 2x upscaling	2019-03	SRFBN model in \'Feedback Network for Image Super-Resolution\'	39.08	PSNR	pos
3D vision process	3D human pose estimation	3D absolute human pose estimation	Image super-resolution	Manga109 - 2x upscaling	2019-04	DBPN-RES-MR64-3 model in \'Deep Back-Projection Networks for Single Image Super-resolution\'	39.28	PSNR	pos
3D vision process	3D human pose estimation	3D absolute human pose estimation	Image super-resolution	Manga109 - 2x upscaling	2019-06	DRLN+ model in \'Densely Residual Laplacian Super-Resolution\'	39.75	PSNR	pos
3D vision process	3D human pose estimation	3D absolute human pose estimation	Image super-resolution	Manga109 - 2x upscaling	2019-02	LFFN-S model in \'Lightweight Feature Fusion Network for Single Image Super-Resolution\'	0.9746	SSIM	pos
3D vision process	3D human pose estimation	3D absolute human pose estimation	Image super-resolution	Manga109 - 2x upscaling	2019-04	DBPN-RES-MR64-3 model in \'Deep Back-Projection Networks for Single Image Super-resolution\'	0.977	SSIM	pos
3D vision process	3D human pose estimation	3D absolute human pose estimation	Image super-resolution	Manga109 - 2x upscaling	2019-06	DRLN+ model in \'Densely Residual Laplacian Super-Resolution\'	0.9792	SSIM	pos
3D vision process	3D human pose estimation	3D absolute human pose estimation	Image super-resolution	KITTI 2012 - 2x upscaling	2019-03	PASSRnet model in \'Learning Parallax Attention for Stereo Image Super-Resolution\'	30.65	PSNR	pos
3D vision process	3D human pose estimation	3D absolute human pose estimation	Image super-resolution	Manga109 - 8x upscaling	2019-04	DBPN-RES-MR64-3 model in \'Deep Back-Projection Networks for Single Image Super-resolution\'	25.71	PSNR	pos
3D vision process	3D human pose estimation	3D absolute human pose estimation	Image super-resolution	Manga109 - 8x upscaling	2019-04	DBPN-RES-MR64-3 model in \'Deep Back-Projection Networks for Single Image Super-resolution\'	0.813	SSIM	pos
3D vision process	3D human pose estimation	3D absolute human pose estimation	Image super-resolution	KITTI 2012 - 4x upscaling	2019-03	PASSRnet model in \'Learning Parallax Attention for Stereo Image Super-Resolution\'	26.26	PSNR	pos
3D vision process	3D human pose estimation	3D absolute human pose estimation	Image super-resolution	DIV2K val - 2x upscaling	2019-07	CAR model in \'Learned Image Downscaling for Upscaling using Content Adaptive Resampler\'	38.26	PSNR	pos
3D vision process	3D human pose estimation	3D absolute human pose estimation	Image super-resolution	DIV2K val - 2x upscaling	2019-07	CAR model in \'Learned Image Downscaling for Upscaling using Content Adaptive Resampler\'	0.9599	SSIM	pos
3D vision process	3D human pose estimation	3D absolute human pose estimation	Image super-resolution	DIV8K val - 16x upscaling	2019-10	ABPN model in \'Image Super-Resolution via Attention based Back Projection Networks\'	26.71	PSNR	pos
3D vision process	3D human pose estimation	3D absolute human pose estimation	Image super-resolution	DIV8K val - 16x upscaling	2019-10	ABPN model in \'Image Super-Resolution via Attention based Back Projection Networks\'	0.65	SSIM	pos
3D vision process	3D human pose estimation	3D absolute human pose estimation	Image super-resolution	DIV8K val - 16x upscaling	2020-05	RFB-ESRGAN model in \'Perceptual Extreme Super Resolution Network with Receptive Field Block\'	-0.345	LPIPS	neg
3D vision process	3D human pose estimation	3D absolute human pose estimation	Image super-resolution	DIV8K val - 16x upscaling	2021-06	Ours w/o cycle-loss model in \'One-to-many Approach for Improving Super-Resolution\'	-0.321	LPIPS	neg
3D vision process	3D human pose estimation	3D absolute human pose estimation	Image super-resolution	Manga109 - 4x upscaling	2014-12	SRCNN model in \'Image Super-Resolution Using Deep Convolutional Networks\'	27.58	PSNR	pos
3D vision process	3D human pose estimation	3D absolute human pose estimation	Image super-resolution	Manga109 - 4x upscaling	2017-07	EDSR model in \'Enhanced Deep Residual Networks for Single Image Super-Resolution\'	31.02	PSNR	pos
3D vision process	3D human pose estimation	3D absolute human pose estimation	Image super-resolution	Manga109 - 4x upscaling	2018-07	RCAN model in \'Image Super-Resolution Using Very Deep Residual Channel Attention Networks\'	31.22	PSNR	pos
3D vision process	3D human pose estimation	3D absolute human pose estimation	Image super-resolution	Manga109 - 4x upscaling	2018-09	SRGAN + Residual-in-Residual Dense Block model in \'ESRGAN: Enhanced Super-Resolution Generative Adversarial Networks\'	31.66	PSNR	pos
3D vision process	3D human pose estimation	3D absolute human pose estimation	Image super-resolution	Manga109 - 4x upscaling	2019-04	DBPN-RES-MR64-3 model in \'Deep Back-Projection Networks for Single Image Super-resolution\'	31.74	PSNR	pos
3D vision process	3D human pose estimation	3D absolute human pose estimation	Image super-resolution	Manga109 - 4x upscaling	2019-06	DRLN+ model in \'Densely Residual Laplacian Super-Resolution\'	31.78	PSNR	pos
3D vision process	3D human pose estimation	3D absolute human pose estimation	Image super-resolution	Manga109 - 4x upscaling	2019-10	ABPN model in \'Image Super-Resolution via Attention based Back Projection Networks\'	31.79	PSNR	pos
3D vision process	3D human pose estimation	3D absolute human pose estimation	Image super-resolution	Manga109 - 4x upscaling	2021-08	SwinIR+ (Training: DIV2K+Flickr2K) model in \'SwinIR: Image Restoration Using Swin Transformer\'	32.22	PSNR	pos
3D vision process	3D human pose estimation	3D absolute human pose estimation	Image super-resolution	Manga109 - 4x upscaling	2014-12	SRCNN model in \'Image Super-Resolution Using Deep Convolutional Networks\'	0.8555	SSIM	pos
3D vision process	3D human pose estimation	3D absolute human pose estimation	Image super-resolution	Manga109 - 4x upscaling	2017-07	EDSR model in \'Enhanced Deep Residual Networks for Single Image Super-Resolution\'	0.9148	SSIM	pos
3D vision process	3D human pose estimation	3D absolute human pose estimation	Image super-resolution	Manga109 - 4x upscaling	2018-02	RDN model in \'Residual Dense Network for Image Super-Resolution\'	0.9151	SSIM	pos
3D vision process	3D human pose estimation	3D absolute human pose estimation	Image super-resolution	Manga109 - 4x upscaling	2018-07	RCAN model in \'Image Super-Resolution Using Very Deep Residual Channel Attention Networks\'	0.9173	SSIM	pos
3D vision process	3D human pose estimation	3D absolute human pose estimation	Image super-resolution	Manga109 - 4x upscaling	2018-09	SRGAN + Residual-in-Residual Dense Block model in \'ESRGAN: Enhanced Super-Resolution Generative Adversarial Networks\'	0.9196	SSIM	pos
3D vision process	3D human pose estimation	3D absolute human pose estimation	Image super-resolution	Manga109 - 4x upscaling	2019-04	DBPN-RES-MR64-3 model in \'Deep Back-Projection Networks for Single Image Super-resolution\'	0.921	SSIM	pos
3D vision process	3D human pose estimation	3D absolute human pose estimation	Image super-resolution	Manga109 - 4x upscaling	2019-06	SAN model in \'Second-Order Attention Network for Single Image Super-Resolution\'	0.9222	SSIM	pos
3D vision process	3D human pose estimation	3D absolute human pose estimation	Image super-resolution	Manga109 - 4x upscaling	2021-08	SwinIR+ (Training: DIV2K+Flickr2K) model in \'SwinIR: Image Restoration Using Swin Transformer\'	0.9273	SSIM	pos
3D vision process	3D human pose estimation	3D absolute human pose estimation	Image super-resolution	Set14 - 4x upscaling	2014-12	SRCNN model in \'Image Super-Resolution Using Deep Convolutional Networks\'	27.5	PSNR	pos
3D vision process	3D human pose estimation	3D absolute human pose estimation	Image super-resolution	Set14 - 4x upscaling	2015-08	TNRD model in \'Trainable Nonlinear Reaction Diffusion: A Flexible Framework for Fast and Effective Image Restoration\'	27.68	PSNR	pos
3D vision process	3D human pose estimation	3D absolute human pose estimation	Image super-resolution	Set14 - 4x upscaling	2015-11	DRCN model in \'Deeply-Recursive Convolutional Network for Image Super-Resolution\'	28.02	PSNR	pos
3D vision process	3D human pose estimation	3D absolute human pose estimation	Image super-resolution	Set14 - 4x upscaling	2016-08	DnCNN-3 model in \'Beyond a Gaussian Denoiser: Residual Learning of Deep CNN for Image Denoising\'	28.04	PSNR	pos
3D vision process	3D human pose estimation	3D absolute human pose estimation	Image super-resolution	Set14 - 4x upscaling	2016-09	SRResNet model in \'Photo-Realistic Single Image Super-Resolution Using a Generative Adversarial Network\'	28.49	PSNR	pos
3D vision process	3D human pose estimation	3D absolute human pose estimation	Image super-resolution	Set14 - 4x upscaling	2016-11	Manifold Simplification model in \'Beyond Deep Residual Learning for Image Restoration: Persistent Homology-Guided Manifold Simplification\'	28.8	PSNR	pos
3D vision process	3D human pose estimation	3D absolute human pose estimation	Image super-resolution	Set14 - 4x upscaling	2018-02	RDN model in \'Residual Dense Network for Image Super-Resolution\'	28.81	PSNR	pos
3D vision process	3D human pose estimation	3D absolute human pose estimation	Image super-resolution	Set14 - 4x upscaling	2018-03	D-DBPN model in \'Deep Back-Projection Networks For Super-Resolution\'	28.82	PSNR	pos
3D vision process	3D human pose estimation	3D absolute human pose estimation	Image super-resolution	Set14 - 4x upscaling	2018-04	ProSR model in \'A Fully Progressive Approach to Single-Image Super-Resolution\'	28.94	PSNR	pos
3D vision process	3D human pose estimation	3D absolute human pose estimation	Image super-resolution	Set14 - 4x upscaling	2018-09	SRGAN + Residual-in-Residual Dense Block model in \'ESRGAN: Enhanced Super-Resolution Generative Adversarial Networks\'	28.99	PSNR	pos
3D vision process	3D human pose estimation	3D absolute human pose estimation	Image super-resolution	Set14 - 4x upscaling	2019-04	DBPN-RES-MR64-3 model in \'Deep Back-Projection Networks for Single Image Super-resolution\'	29.03	PSNR	pos
3D vision process	3D human pose estimation	3D absolute human pose estimation	Image super-resolution	Set14 - 4x upscaling	2019-06	SAN model in \'Second-Order Attention Network for Single Image Super-Resolution\'	29.05	PSNR	pos
3D vision process	3D human pose estimation	3D absolute human pose estimation	Image super-resolution	Set14 - 4x upscaling	2021-08	SwinIR model in \'SwinIR: Image Restoration Using Swin Transformer\'	29.15	PSNR	pos
3D vision process	3D human pose estimation	3D absolute human pose estimation	Image super-resolution	Set14 - 4x upscaling	2015-11	DRCN model in \'Deeply-Recursive Convolutional Network for Image Super-Resolution\'	2.84	MOS	pos
3D vision process	3D human pose estimation	3D absolute human pose estimation	Image super-resolution	Set14 - 4x upscaling	2016-09	SRGAN model in \'Photo-Realistic Single Image Super-Resolution Using a Generative Adversarial Network\'	3.72	MOS	pos
3D vision process	3D human pose estimation	3D absolute human pose estimation	Image super-resolution	Set14 - 4x upscaling	2014-12	SRCNN model in \'Image Super-Resolution Using Deep Convolutional Networks\'	0.7513	SSIM	pos
3D vision process	3D human pose estimation	3D absolute human pose estimation	Image super-resolution	Set14 - 4x upscaling	2015-11	DRCN model in \'Deeply-Recursive Convolutional Network for Image Super-Resolution\'	0.8074	SSIM	pos
3D vision process	3D human pose estimation	3D absolute human pose estimation	Image super-resolution	Set14 - 4x upscaling	2016-09	SRResNet model in \'Photo-Realistic Single Image Super-Resolution Using a Generative Adversarial Network\'	0.8184	SSIM	pos
3D vision process	3D human pose estimation	3D absolute human pose estimation	Image super-resolution	Set14 - 4x upscaling	2019-09	Edge-informed SR model in \'Edge-Informed Single Image Super-Resolution\'	0.894	SSIM	pos
3D vision process	3D human pose estimation	3D absolute human pose estimation	Image super-resolution	Set14 - 4x upscaling	2020-03	SPSR model in \'Structure-Preserving Super Resolution with Gradient Guidance\'	-0.1318	LPIPS	neg
3D vision process	3D human pose estimation	3D absolute human pose estimation	Image super-resolution	Set14 - 4x upscaling	2021-06	Config (f) model in \'One-to-many Approach for Improving Super-Resolution\'	-0.1104	LPIPS	neg
3D vision process	3D human pose estimation	3D absolute human pose estimation	Image super-resolution	Set14 - 4x upscaling	2020-03	SPSR model in \'Structure-Preserving Super Resolution with Gradient Guidance\'	2.9036	Perceptual Index	pos
3D vision process	3D human pose estimation	3D absolute human pose estimation	Image super-resolution	DIV2K val - 8x upscaling	2022-01	FxSR-PD t=0.0 model in \'Flexible Style Image Super-Resolution using Conditional Objective\'	25.6	PSNR	pos
3D vision process	3D human pose estimation	3D absolute human pose estimation	Image super-resolution	DIV2K val - 8x upscaling	2022-01	FxSR-PD t=0.0 model in \'Flexible Style Image Super-Resolution using Conditional Objective\'	0.6989	SSIM	pos
3D vision process	3D human pose estimation	3D absolute human pose estimation	Image super-resolution	DIV2K val - 8x upscaling	2022-01	FxSR-PD t=0.8 model in \'Flexible Style Image Super-Resolution using Conditional Objective\'	-0.2403	LPIPS	neg
3D vision process	3D human pose estimation	3D absolute human pose estimation	Image super-resolution	DIV2K val - 8x upscaling	2022-01	FxSR-PD t=0.8 model in \'Flexible Style Image Super-Resolution using Conditional Objective\'	-3.61	NIQE	neg
3D vision process	3D human pose estimation	3D absolute human pose estimation	Image super-resolution	DIV2K val - 8x upscaling	2022-01	FxSR-PD t=0.0 model in \'Flexible Style Image Super-Resolution using Conditional Objective\'	0.1953	DISTS	pos
3D vision process	3D human pose estimation	3D absolute human pose estimation	Image super-resolution	DIV2K val - 8x upscaling	2022-01	FxSR-PD t=0.0 model in \'Flexible Style Image Super-Resolution using Conditional Objective\'	46.96	LRPSNR	pos
3D vision process	3D human pose estimation	3D absolute human pose estimation	Image super-resolution	BSD100 - 2x upscaling	2015-11	DRCN [[Kim et al.2016b]] model in \'Deeply-Recursive Convolutional Network for Image Super-Resolution\'	31.85	PSNR	pos
3D vision process	3D human pose estimation	3D absolute human pose estimation	Image super-resolution	BSD100 - 2x upscaling	2016-06	RED30 model in \'Image Restoration Using Convolutional Auto-encoders with Symmetric Skip Connections\'	31.99	PSNR	pos
3D vision process	3D human pose estimation	3D absolute human pose estimation	Image super-resolution	BSD100 - 2x upscaling	2018-03	CARN [[Ahn et al.2018]] model in \'Fast, Accurate, and Lightweight Super-Resolution with Cascading Residual Network\'	32.09	PSNR	pos
3D vision process	3D human pose estimation	3D absolute human pose estimation	Image super-resolution	BSD100 - 2x upscaling	2018-05	MWCNN model in \'Multi-level Wavelet-CNN for Image Restoration\'	32.23	PSNR	pos
3D vision process	3D human pose estimation	3D absolute human pose estimation	Image super-resolution	BSD100 - 2x upscaling	2019-03	SRFBN model in \'Feedback Network for Image Super-Resolution\'	32.29	PSNR	pos
3D vision process	3D human pose estimation	3D absolute human pose estimation	Image super-resolution	BSD100 - 2x upscaling	2019-06	DRLN+ model in \'Densely Residual Laplacian Super-Resolution\'	32.47	PSNR	pos
3D vision process	3D human pose estimation	3D absolute human pose estimation	Image super-resolution	BSD100 - 2x upscaling	2020-12	IPT model in \'Pre-Trained Image Processing Transformer\'	32.48	PSNR	pos
3D vision process	3D human pose estimation	3D absolute human pose estimation	Image super-resolution	BSD100 - 2x upscaling	2016-06	RED30 model in \'Image Restoration Using Convolutional Auto-encoders with Symmetric Skip Connections\'	0.8974	SSIM	pos
3D vision process	3D human pose estimation	3D absolute human pose estimation	Image super-resolution	BSD100 - 2x upscaling	2019-06	DRLN+ model in \'Densely Residual Laplacian Super-Resolution\'	0.9032	SSIM	pos
3D vision process	3D human pose estimation	3D absolute human pose estimation	Image super-resolution	Set14 - 8x upscaling	2019-03	DeepRED model in \'DeepRED: Deep Image Prior Powered by RED\'	24.28	PSNR	pos
3D vision process	3D human pose estimation	3D absolute human pose estimation	Image super-resolution	Set14 - 8x upscaling	2019-04	DBPN-RES-MR64-3 model in \'Deep Back-Projection Networks for Single Image Super-resolution\'	25.41	PSNR	pos
3D vision process	3D human pose estimation	3D absolute human pose estimation	Image super-resolution	Set14 - 8x upscaling	2019-04	DBPN-RES-MR64-3 model in \'Deep Back-Projection Networks for Single Image Super-resolution\'	0.657	SSIM	pos
3D vision process	3D human pose estimation	3D absolute human pose estimation	Image super-resolution	DIV2K val - 4x upscaling	2019-07	CAR model in \'Learned Image Downscaling for Upscaling using Content Adaptive Resampler\'	32.82	PSNR	pos
3D vision process	3D human pose estimation	3D absolute human pose estimation	Image super-resolution	DIV2K val - 4x upscaling	2019-07	CAR model in \'Learned Image Downscaling for Upscaling using Content Adaptive Resampler\'	0.8837	SSIM	pos
3D vision process	3D human pose estimation	3D absolute human pose estimation	Image super-resolution	DIV2K val - 4x upscaling	2022-01	FxSR-PD t=0.8 model in \'Flexible Style Image Super-Resolution using Conditional Objective\'	-0.1028	LPIPS	neg
3D vision process	3D human pose estimation	3D absolute human pose estimation	Image super-resolution	DIV2K val - 4x upscaling	2022-01	FxSR-PD t=0.8 model in \'Flexible Style Image Super-Resolution using Conditional Objective\'	-2.81	NIQE	neg
3D vision process	3D human pose estimation	3D absolute human pose estimation	Image super-resolution	DIV2K val - 4x upscaling	2022-01	FxSR-PD t=0.0 model in \'Flexible Style Image Super-Resolution using Conditional Objective\'	0.1169	DISTS	pos
3D vision process	3D human pose estimation	3D absolute human pose estimation	Image super-resolution	DIV2K val - 4x upscaling	2022-01	FxSR-PD t=0.0 model in \'Flexible Style Image Super-Resolution using Conditional Objective\'	53.3	LRPSNR	pos
3D vision process	3D human pose estimation	3D absolute human pose estimation	Image super-resolution	BSD100 - 3x upscaling	2016-06	RED30 model in \'Image Restoration Using Convolutional Auto-encoders with Symmetric Skip Connections\'	28.93	PSNR	pos
3D vision process	3D human pose estimation	3D absolute human pose estimation	Image super-resolution	BSD100 - 3x upscaling	2018-05	MWCNN model in \'Multi-level Wavelet-CNN for Image Restoration\'	29.12	PSNR	pos
3D vision process	3D human pose estimation	3D absolute human pose estimation	Image super-resolution	BSD100 - 3x upscaling	2019-03	SRFBN model in \'Feedback Network for Image Super-Resolution\'	29.24	PSNR	pos
3D vision process	3D human pose estimation	3D absolute human pose estimation	Image super-resolution	BSD100 - 3x upscaling	2019-06	DRLN+ model in \'Densely Residual Laplacian Super-Resolution\'	29.4	PSNR	pos
3D vision process	3D human pose estimation	3D absolute human pose estimation	Image super-resolution	BSD100 - 3x upscaling	2020-08	HAN+ model in \'Single Image Super-Resolution via a Holistic Attention Network\'	29.41	PSNR	pos
3D vision process	3D human pose estimation	3D absolute human pose estimation	Image super-resolution	BSD100 - 3x upscaling	2016-06	RED30 model in \'Image Restoration Using Convolutional Auto-encoders with Symmetric Skip Connections\'	0.7994	SSIM	pos
3D vision process	3D human pose estimation	3D absolute human pose estimation	Image super-resolution	BSD100 - 3x upscaling	2019-06	DRLN+ model in \'Densely Residual Laplacian Super-Resolution\'	0.8125	SSIM	pos
3D vision process	3D human pose estimation	3D absolute human pose estimation	Image super-resolution	KITTI 2015 - 4x upscaling	2019-03	PASSRnet model in \'Learning Parallax Attention for Stereo Image Super-Resolution\'	25.43	PSNR	pos
3D vision process	3D human pose estimation	3D absolute human pose estimation	Image super-resolution	Urban100 - 3x upscaling	2016-08	DnCNN-3 model in \'Beyond a Gaussian Denoiser: Residual Learning of Deep CNN for Image Denoising\'	27.15	PSNR	pos
3D vision process	3D human pose estimation	3D absolute human pose estimation	Image super-resolution	Urban100 - 3x upscaling	2018-05	MWCNN model in \'Multi-level Wavelet-CNN for Image Restoration\'	28.13	PSNR	pos
3D vision process	3D human pose estimation	3D absolute human pose estimation	Image super-resolution	Urban100 - 3x upscaling	2019-03	SRFBN model in \'Feedback Network for Image Super-Resolution\'	28.73	PSNR	pos
3D vision process	3D human pose estimation	3D absolute human pose estimation	Image super-resolution	Urban100 - 3x upscaling	2019-06	DRLN+ model in \'Densely Residual Laplacian Super-Resolution\'	29.37	PSNR	pos
3D vision process	3D human pose estimation	3D absolute human pose estimation	Image super-resolution	Urban100 - 3x upscaling	2020-12	IPT model in \'Pre-Trained Image Processing Transformer\'	29.49	PSNR	pos
3D vision process	3D human pose estimation	3D absolute human pose estimation	Image super-resolution	Urban100 - 3x upscaling	2019-06	DRLN+ model in \'Densely Residual Laplacian Super-Resolution\'	0.8746	SSIM	pos
3D vision process	3D human pose estimation	3D absolute human pose estimation	Image super-resolution	Set5 - 8x upscaling	2019-03	DeepRED model in \'DeepRED: Deep Image Prior Powered by RED\'	26.04	PSNR	pos
3D vision process	3D human pose estimation	3D absolute human pose estimation	Image super-resolution	Set5 - 8x upscaling	2019-04	DBPN-RES-MR64-3 model in \'Deep Back-Projection Networks for Single Image Super-resolution\'	27.51	PSNR	pos
3D vision process	3D human pose estimation	3D absolute human pose estimation	Image super-resolution	Set5 - 8x upscaling	2019-04	DBPN-RES-MR64-3 model in \'Deep Back-Projection Networks for Single Image Super-resolution\'	0.793	SSIM	pos
3D vision process	3D human pose estimation	3D absolute human pose estimation	Image super-resolution	EPFL NIR-VIS	2020-07	RAMS (ours) model in \'Multi-image Super Resolution of Remotely Sensed Images using Residual Feature Attention Deep Neural Networks\'	-98.75	Average	neg
3D vision process	3D human pose estimation	3D absolute human pose estimation	Image super-resolution	General100 - 4x upscaling	2022-01	FxSR-PD t=0.0 model in \'Flexible Style Image Super-Resolution using Conditional Objective\'	29.94	PSNR	pos
3D vision process	3D human pose estimation	3D absolute human pose estimation	Image super-resolution	General100 - 4x upscaling	2022-01	FxSR-PD t=0.0 model in \'Flexible Style Image Super-Resolution using Conditional Objective\'	0.8629	SSIM	pos
3D vision process	3D human pose estimation	3D absolute human pose estimation	Image super-resolution	General100 - 4x upscaling	2022-01	FxSR-PD t=0.8 model in \'Flexible Style Image Super-Resolution using Conditional Objective\'	-0.0784	LPIPS	neg
3D vision process	3D human pose estimation	3D absolute human pose estimation	Image super-resolution	General100 - 4x upscaling	2022-01	FxSR-PD t=0.8 model in \'Flexible Style Image Super-Resolution using Conditional Objective\'	-4.54	NIQE	neg
3D vision process	3D human pose estimation	3D absolute human pose estimation	Image super-resolution	General100 - 4x upscaling	2022-01	FxSR-PD t=0.0 model in \'Flexible Style Image Super-Resolution using Conditional Objective\'	0.1205	DISTS	pos
3D vision process	3D human pose estimation	3D absolute human pose estimation	Image super-resolution	General100 - 4x upscaling	2022-01	FxSR-PD t=0.0 model in \'Flexible Style Image Super-Resolution using Conditional Objective\'	52.22	LRPSNR	pos
3D vision process	3D human pose estimation	3D absolute human pose estimation	Image super-resolution	Set5 - 4x upscaling	2014-12	SRCNN model in \'Image Super-Resolution Using Deep Convolutional Networks\'	30.49	PSNR	pos
3D vision process	3D human pose estimation	3D absolute human pose estimation	Image super-resolution	Set5 - 4x upscaling	2015-08	TNRD model in \'Trainable Nonlinear Reaction Diffusion: A Flexible Framework for Fast and Effective Image Restoration\'	30.85	PSNR	pos
3D vision process	3D human pose estimation	3D absolute human pose estimation	Image super-resolution	Set5 - 4x upscaling	2015-11	DRCN model in \'Deeply-Recursive Convolutional Network for Image Super-Resolution\'	31.52	PSNR	pos
3D vision process	3D human pose estimation	3D absolute human pose estimation	Image super-resolution	Set5 - 4x upscaling	2016-09	SRResNet model in \'Photo-Realistic Single Image Super-Resolution Using a Generative Adversarial Network\'	32.05	PSNR	pos
3D vision process	3D human pose estimation	3D absolute human pose estimation	Image super-resolution	Set5 - 4x upscaling	2016-11	Manifold Simplification model in \'Beyond Deep Residual Learning for Image Restoration: Persistent Homology-Guided Manifold Simplification\'	32.23	PSNR	pos
3D vision process	3D human pose estimation	3D absolute human pose estimation	Image super-resolution	Set5 - 4x upscaling	2017-07	EDSR model in \'Enhanced Deep Residual Networks for Single Image Super-Resolution\'	32.46	PSNR	pos
3D vision process	3D human pose estimation	3D absolute human pose estimation	Image super-resolution	Set5 - 4x upscaling	2018-02	RDN model in \'Residual Dense Network for Image Super-Resolution\'	32.47	PSNR	pos
3D vision process	3D human pose estimation	3D absolute human pose estimation	Image super-resolution	Set5 - 4x upscaling	2018-07	RCAN model in \'Image Super-Resolution Using Very Deep Residual Channel Attention Networks\'	32.63	PSNR	pos
3D vision process	3D human pose estimation	3D absolute human pose estimation	Image super-resolution	Set5 - 4x upscaling	2018-09	SRGAN + Residual-in-Residual Dense Block model in \'ESRGAN: Enhanced Super-Resolution Generative Adversarial Networks\'	32.73	PSNR	pos
3D vision process	3D human pose estimation	3D absolute human pose estimation	Image super-resolution	Set5 - 4x upscaling	2018-11	PFF model in \'Image Reconstruction with Predictive Filter Flow\'	32.74	PSNR	pos
3D vision process	3D human pose estimation	3D absolute human pose estimation	Image super-resolution	Set5 - 4x upscaling	2020-08	HAN+ model in \'Single Image Super-Resolution via a Holistic Attention Network\'	32.75	PSNR	pos
3D vision process	3D human pose estimation	3D absolute human pose estimation	Image super-resolution	Set5 - 4x upscaling	2021-08	SwinIR model in \'SwinIR: Image Restoration Using Swin Transformer\'	32.93	PSNR	pos
3D vision process	3D human pose estimation	3D absolute human pose estimation	Image super-resolution	Set5 - 4x upscaling	2015-11	DRCN model in \'Deeply-Recursive Convolutional Network for Image Super-Resolution\'	3.26	MOS	pos
3D vision process	3D human pose estimation	3D absolute human pose estimation	Image super-resolution	Set5 - 4x upscaling	2016-09	SRGAN model in \'Photo-Realistic Single Image Super-Resolution Using a Generative Adversarial Network\'	3.58	MOS	pos
3D vision process	3D human pose estimation	3D absolute human pose estimation	Image super-resolution	Set5 - 4x upscaling	2014-12	SRCNN model in \'Image Super-Resolution Using Deep Convolutional Networks\'	0.8628	SSIM	pos
3D vision process	3D human pose estimation	3D absolute human pose estimation	Image super-resolution	Set5 - 4x upscaling	2015-11	DRCN model in \'Deeply-Recursive Convolutional Network for Image Super-Resolution\'	0.8938	SSIM	pos
3D vision process	3D human pose estimation	3D absolute human pose estimation	Image super-resolution	Set5 - 4x upscaling	2016-09	SRResNet model in \'Photo-Realistic Single Image Super-Resolution Using a Generative Adversarial Network\'	0.9019	SSIM	pos
3D vision process	3D human pose estimation	3D absolute human pose estimation	Image super-resolution	Set5 - 4x upscaling	2018-11	PFF model in \'Image Reconstruction with Predictive Filter Flow\'	0.9021	SSIM	pos
3D vision process	3D human pose estimation	3D absolute human pose estimation	Image super-resolution	Set5 - 4x upscaling	2019-07	CAR model in \'Learned Image Downscaling for Upscaling using Content Adaptive Resampler\'	0.9174	SSIM	pos
3D vision process	3D human pose estimation	3D absolute human pose estimation	Image super-resolution	Set5 - 4x upscaling	2019-09	Edge-informed SR model in \'Edge-Informed Single Image Super-Resolution\'	0.965	SSIM	pos
3D vision process	3D human pose estimation	3D absolute human pose estimation	Image super-resolution	Set5 - 4x upscaling	2020-03	SPSR model in \'Structure-Preserving Super Resolution with Gradient Guidance\'	-0.0644	LPIPS	neg
3D vision process	3D human pose estimation	3D absolute human pose estimation	Image super-resolution	Set5 - 4x upscaling	2021-06	Config (e) model in \'One-to-many Approach for Improving Super-Resolution\'	-0.04998	LPIPS	neg
3D vision process	3D human pose estimation	3D absolute human pose estimation	Image super-resolution	Set5 - 4x upscaling	2020-03	SPSR model in \'Structure-Preserving Super Resolution with Gradient Guidance\'	3.2743	Perceptual Index	pos
3D vision process	3D human pose estimation	3D absolute human pose estimation	Image super-resolution	PIRM-test	2016-09	SRGAN model in \'Photo-Realistic Single Image Super-Resolution Using a Generative Adversarial Network\'	-2.71	NIQE	neg
3D vision process	3D human pose estimation	3D absolute human pose estimation	Image super-resolution	PIRM-test	2018-09	ESRGAN model in \'ESRGAN: Enhanced Super-Resolution Generative Adversarial Networks\'	-2.55	NIQE	neg
3D vision process	3D human pose estimation	3D absolute human pose estimation	Image super-resolution	PIRM-test	2019-08	RankSRGAN model in \'RankSRGAN: Generative Adversarial Networks with Ranker for Image Super-Resolution\'	-2.51	NIQE	neg
3D vision process	3D human pose estimation	3D absolute human pose estimation	Image super-resolution	Set5 - 3x upscaling	2016-06	RED30 model in \'Image Restoration Using Convolutional Auto-encoders with Symmetric Skip Connections\'	33.82	PSNR	pos
3D vision process	3D human pose estimation	3D absolute human pose estimation	Image super-resolution	Set5 - 3x upscaling	2018-05	MWCNN model in \'Multi-level Wavelet-CNN for Image Restoration\'	34.17	PSNR	pos
3D vision process	3D human pose estimation	3D absolute human pose estimation	Image super-resolution	Set5 - 3x upscaling	2019-03	SRFBN model in \'Feedback Network for Image Super-Resolution\'	34.7	PSNR	pos
3D vision process	3D human pose estimation	3D absolute human pose estimation	Image super-resolution	Set5 - 3x upscaling	2019-06	DRLN+ model in \'Densely Residual Laplacian Super-Resolution\'	34.86	PSNR	pos
3D vision process	3D human pose estimation	3D absolute human pose estimation	Image super-resolution	Set5 - 3x upscaling	2021-11	LTE model in \'Local Texture Estimator for Implicit Representation Function\'	34.89	PSNR	pos
3D vision process	3D human pose estimation	3D absolute human pose estimation	Image super-resolution	Set5 - 3x upscaling	2016-06	RED30 model in \'Image Restoration Using Convolutional Auto-encoders with Symmetric Skip Connections\'	0.923	SSIM	pos
3D vision process	3D human pose estimation	3D absolute human pose estimation	Image super-resolution	Set5 - 3x upscaling	2019-02	LFFN-S model in \'Lightweight Feature Fusion Network for Single Image Super-Resolution\'	0.9233	SSIM	pos
3D vision process	3D human pose estimation	3D absolute human pose estimation	Image super-resolution	Set5 - 3x upscaling	2019-06	DRLN+ model in \'Densely Residual Laplacian Super-Resolution\'	0.9307	SSIM	pos
3D vision process	3D human pose estimation	3D absolute human pose estimation	Image super-resolution	CUFED5 - 4x upscaling	2019-03	SRNTT-l2 model in \'Image Super-Resolution by Neural Texture Transfer\'	26.24	PSNR	pos
3D vision process	3D human pose estimation	3D absolute human pose estimation	Image super-resolution	Urban100 - 4x upscaling	2014-12	SRCNN model in \'Image Super-Resolution Using Deep Convolutional Networks\'	24.52	PSNR	pos
3D vision process	3D human pose estimation	3D absolute human pose estimation	Image super-resolution	Urban100 - 4x upscaling	2016-08	DnCNN-3 model in \'Beyond a Gaussian Denoiser: Residual Learning of Deep CNN for Image Denoising\'	25.2	PSNR	pos
3D vision process	3D human pose estimation	3D absolute human pose estimation	Image super-resolution	Urban100 - 4x upscaling	2016-11	Manifold Simplification model in \'Beyond Deep Residual Learning for Image Restoration: Persistent Homology-Guided Manifold Simplification\'	26.42	PSNR	pos
3D vision process	3D human pose estimation	3D absolute human pose estimation	Image super-resolution	Urban100 - 4x upscaling	2017-07	EDSR model in \'Enhanced Deep Residual Networks for Single Image Super-Resolution\'	26.64	PSNR	pos
3D vision process	3D human pose estimation	3D absolute human pose estimation	Image super-resolution	Urban100 - 4x upscaling	2018-04	ProSR model in \'A Fully Progressive Approach to Single-Image Super-Resolution\'	26.89	PSNR	pos
3D vision process	3D human pose estimation	3D absolute human pose estimation	Image super-resolution	Urban100 - 4x upscaling	2018-09	SRGAN + Residual-in-Residual Dense Block model in \'ESRGAN: Enhanced Super-Resolution Generative Adversarial Networks\'	27.03	PSNR	pos
3D vision process	3D human pose estimation	3D absolute human pose estimation	Image super-resolution	Urban100 - 4x upscaling	2019-04	DBPN-RES-MR64-3 model in \'Deep Back-Projection Networks for Single Image Super-resolution\'	27.08	PSNR	pos
3D vision process	3D human pose estimation	3D absolute human pose estimation	Image super-resolution	Urban100 - 4x upscaling	2019-06	HBPN model in \'Hierarchical Back Projection Network for Image Super-Resolution\'	27.3	PSNR	pos
3D vision process	3D human pose estimation	3D absolute human pose estimation	Image super-resolution	Urban100 - 4x upscaling	2019-07	CAR model in \'Learned Image Downscaling for Upscaling using Content Adaptive Resampler\'	29.28	PSNR	pos
3D vision process	3D human pose estimation	3D absolute human pose estimation	Image super-resolution	Urban100 - 4x upscaling	2014-12	SRCNN model in \'Image Super-Resolution Using Deep Convolutional Networks\'	0.7221	SSIM	pos
3D vision process	3D human pose estimation	3D absolute human pose estimation	Image super-resolution	Urban100 - 4x upscaling	2016-08	DnCNN-3 model in \'Beyond a Gaussian Denoiser: Residual Learning of Deep CNN for Image Denoising\'	0.7521	SSIM	pos
3D vision process	3D human pose estimation	3D absolute human pose estimation	Image super-resolution	Urban100 - 4x upscaling	2016-11	Manifold Simplification model in \'Beyond Deep Residual Learning for Image Restoration: Persistent Homology-Guided Manifold Simplification\'	0.794	SSIM	pos
3D vision process	3D human pose estimation	3D absolute human pose estimation	Image super-resolution	Urban100 - 4x upscaling	2017-07	EDSR model in \'Enhanced Deep Residual Networks for Single Image Super-Resolution\'	0.8033	SSIM	pos
3D vision process	3D human pose estimation	3D absolute human pose estimation	Image super-resolution	Urban100 - 4x upscaling	2018-07	RCAN model in \'Image Super-Resolution Using Very Deep Residual Channel Attention Networks\'	0.8087	SSIM	pos
3D vision process	3D human pose estimation	3D absolute human pose estimation	Image super-resolution	Urban100 - 4x upscaling	2018-09	SRGAN + Residual-in-Residual Dense Block model in \'ESRGAN: Enhanced Super-Resolution Generative Adversarial Networks\'	0.8153	SSIM	pos
3D vision process	3D human pose estimation	3D absolute human pose estimation	Image super-resolution	Urban100 - 4x upscaling	2019-06	HBPN model in \'Hierarchical Back Projection Network for Image Super-Resolution\'	0.818	SSIM	pos
3D vision process	3D human pose estimation	3D absolute human pose estimation	Image super-resolution	Urban100 - 4x upscaling	2019-07	CAR model in \'Learned Image Downscaling for Upscaling using Content Adaptive Resampler\'	0.8711	SSIM	pos
3D vision process	3D human pose estimation	3D absolute human pose estimation	Image super-resolution	Urban100 - 4x upscaling	2020-03	SPSR model in \'Structure-Preserving Super Resolution with Gradient Guidance\'	0.9481	SSIM	pos
3D vision process	3D human pose estimation	3D absolute human pose estimation	Image super-resolution	Urban100 - 4x upscaling	2020-03	SPSR model in \'Structure-Preserving Super Resolution with Gradient Guidance\'	-0.1184	LPIPS	neg
3D vision process	3D human pose estimation	3D absolute human pose estimation	Image super-resolution	Urban100 - 4x upscaling	2021-06	Config (e) model in \'One-to-many Approach for Improving Super-Resolution\'	-0.1007	LPIPS	neg
3D vision process	3D human pose estimation	3D absolute human pose estimation	Image super-resolution	Urban100 - 4x upscaling	2020-03	SPSR model in \'Structure-Preserving Super Resolution with Gradient Guidance\'	3.5511	Perceptual Index	pos
3D vision process	3D human pose estimation	3D absolute human pose estimation	Image super-resolution	General100 - 8x upscaling	2022-01	FxSR-PD t=0.0 model in \'Flexible Style Image Super-Resolution using Conditional Objective\'	25.42	PSNR	pos
3D vision process	3D human pose estimation	3D absolute human pose estimation	Image super-resolution	General100 - 8x upscaling	2022-01	FxSR-PD t=0.0 model in \'Flexible Style Image Super-Resolution using Conditional Objective\'	0.7097	SSIM	pos
3D vision process	3D human pose estimation	3D absolute human pose estimation	Image super-resolution	General100 - 8x upscaling	2022-01	FxSR-PD t=0.8 model in \'Flexible Style Image Super-Resolution using Conditional Objective\'	-0.2058	LPIPS	neg
3D vision process	3D human pose estimation	3D absolute human pose estimation	Image super-resolution	General100 - 8x upscaling	2022-01	FxSR-PD t=0.8 model in \'Flexible Style Image Super-Resolution using Conditional Objective\'	-5.46	NIQE	neg
3D vision process	3D human pose estimation	3D absolute human pose estimation	Image super-resolution	General100 - 8x upscaling	2022-01	FxSR-PD t=0.0 model in \'Flexible Style Image Super-Resolution using Conditional Objective\'	0.2134	DISTS	pos
3D vision process	3D human pose estimation	3D absolute human pose estimation	Image super-resolution	General100 - 8x upscaling	2022-01	FxSR-PD t=0.0 model in \'Flexible Style Image Super-Resolution using Conditional Objective\'	44.28	LRPSNR	pos
3D vision process	3D human pose estimation	3D absolute human pose estimation	Image super-resolution	FFHQ 512 x 512 - 4x upscaling	2016-09	SRGAN model in \'Photo-Realistic Single Image Super-Resolution Using a Generative Adversarial Network\'	27.494	PSNR	pos
3D vision process	3D human pose estimation	3D absolute human pose estimation	Image super-resolution	FFHQ 512 x 512 - 4x upscaling	2017-07	EDSR model in \'Enhanced Deep Residual Networks for Single Image Super-Resolution\'	30.188	PSNR	pos
3D vision process	3D human pose estimation	3D absolute human pose estimation	Image super-resolution	FFHQ 512 x 512 - 4x upscaling	2020-05	HiFaceGAN model in \'HiFaceGAN: Face Renovation via Collaborative Suppression and Replenishment\'	30.824	PSNR	pos
3D vision process	3D human pose estimation	3D absolute human pose estimation	Image super-resolution	FFHQ 512 x 512 - 4x upscaling	2016-09	SRGAN model in \'Photo-Realistic Single Image Super-Resolution Using a Generative Adversarial Network\'	-4.396	FID	neg
3D vision process	3D human pose estimation	3D absolute human pose estimation	Image super-resolution	FFHQ 512 x 512 - 4x upscaling	2018-09	ESRGAN model in \'ESRGAN: Enhanced Super-Resolution Generative Adversarial Networks\'	-3.503	FID	neg
3D vision process	3D human pose estimation	3D absolute human pose estimation	Image super-resolution	FFHQ 512 x 512 - 4x upscaling	2020-05	HiFaceGAN model in \'HiFaceGAN: Face Renovation via Collaborative Suppression and Replenishment\'	-1.898	FID	neg
3D vision process	3D human pose estimation	3D absolute human pose estimation	Image super-resolution	FFHQ 512 x 512 - 4x upscaling	2016-09	SRGAN model in \'Photo-Realistic Single Image Super-Resolution Using a Generative Adversarial Network\'	0.935	Ms-ssim	pos
3D vision process	3D human pose estimation	3D absolute human pose estimation	Image super-resolution	FFHQ 512 x 512 - 4x upscaling	2017-07	EDSR model in \'Enhanced Deep Residual Networks for Single Image Super-Resolution\'	0.961	Ms-ssim	pos
3D vision process	3D human pose estimation	3D absolute human pose estimation	Image super-resolution	FFHQ 512 x 512 - 4x upscaling	2020-05	HiFaceGAN model in \'HiFaceGAN: Face Renovation via Collaborative Suppression and Replenishment\'	0.971	Ms-ssim	pos
3D vision process	3D human pose estimation	3D absolute human pose estimation	Image super-resolution	FFHQ 512 x 512 - 4x upscaling	2016-09	SRGAN model in \'Photo-Realistic Single Image Super-Resolution Using a Generative Adversarial Network\'	0.735	SSIM	pos
3D vision process	3D human pose estimation	3D absolute human pose estimation	Image super-resolution	FFHQ 512 x 512 - 4x upscaling	2017-07	EDSR model in \'Enhanced Deep Residual Networks for Single Image Super-Resolution\'	0.824	SSIM	pos
3D vision process	3D human pose estimation	3D absolute human pose estimation	Image super-resolution	FFHQ 512 x 512 - 4x upscaling	2019-03	SRFBN model in \'Feedback Network for Image Super-Resolution\'	0.827	SSIM	pos
3D vision process	3D human pose estimation	3D absolute human pose estimation	Image super-resolution	FFHQ 512 x 512 - 4x upscaling	2020-05	HiFaceGAN model in \'HiFaceGAN: Face Renovation via Collaborative Suppression and Replenishment\'	0.838	SSIM	pos
3D vision process	3D human pose estimation	3D absolute human pose estimation	Image super-resolution	FFHQ 512 x 512 - 4x upscaling	2016-09	SRGAN model in \'Photo-Realistic Single Image Super-Resolution Using a Generative Adversarial Network\'	-0.1313	LPIPS	neg
3D vision process	3D human pose estimation	3D absolute human pose estimation	Image super-resolution	FFHQ 512 x 512 - 4x upscaling	2018-09	ESRGAN model in \'ESRGAN: Enhanced Super-Resolution Generative Adversarial Networks\'	-0.1221	LPIPS	neg
3D vision process	3D human pose estimation	3D absolute human pose estimation	Image super-resolution	FFHQ 512 x 512 - 4x upscaling	2020-05	HiFaceGAN model in \'HiFaceGAN: Face Renovation via Collaborative Suppression and Replenishment\'	-0.0723	LPIPS	neg
3D vision process	3D human pose estimation	3D absolute human pose estimation	Image super-resolution	FFHQ 512 x 512 - 4x upscaling	2016-09	SRGAN model in \'Photo-Realistic Single Image Super-Resolution Using a Generative Adversarial Network\'	-7.378	NIQE	neg
3D vision process	3D human pose estimation	3D absolute human pose estimation	Image super-resolution	FFHQ 512 x 512 - 4x upscaling	2018-09	ESRGAN model in \'ESRGAN: Enhanced Super-Resolution Generative Adversarial Networks\'	-6.984	NIQE	neg
3D vision process	3D human pose estimation	3D absolute human pose estimation	Image super-resolution	FFHQ 512 x 512 - 4x upscaling	2020-05	HiFaceGAN model in \'HiFaceGAN: Face Renovation via Collaborative Suppression and Replenishment\'	-6.961	NIQE	neg
3D vision process	3D human pose estimation	3D absolute human pose estimation	Image super-resolution	FFHQ 512 x 512 - 4x upscaling	2016-09	SRGAN model in \'Photo-Realistic Single Image Super-Resolution Using a Generative Adversarial Network\'	2.269	LLE	pos
3D vision process	3D human pose estimation	3D absolute human pose estimation	Image super-resolution	FFHQ 512 x 512 - 4x upscaling	2017-10	WaveletCNN model in \'Wavelet-SRNet: A Wavelet-Based CNN for Multi-Scale Face Super Resolution\'	2.702	LLE	pos
3D vision process	3D human pose estimation	3D absolute human pose estimation	Image super-resolution	FFHQ 512 x 512 - 4x upscaling	2016-09	SRGAN model in \'Photo-Realistic Single Image Super-Resolution Using a Generative Adversarial Network\'	-0.1097	FED	neg
3D vision process	3D human pose estimation	3D absolute human pose estimation	Image super-resolution	FFHQ 512 x 512 - 4x upscaling	2017-07	EDSR model in \'Enhanced Deep Residual Networks for Single Image Super-Resolution\'	-0.0843	FED	neg
3D vision process	3D human pose estimation	3D absolute human pose estimation	Image super-resolution	FFHQ 512 x 512 - 4x upscaling	2020-05	HiFaceGAN model in \'HiFaceGAN: Face Renovation via Collaborative Suppression and Replenishment\'	-0.0716	FED	neg
3D vision process	3D human pose estimation	3D absolute human pose estimation	Image super-resolution	Celeb-HQ 4x upscaling	2019-09	Edge-informed SR model in \'Edge-Informed Single Image Super-Resolution\'	28.23	PSNR	pos
3D vision process	3D human pose estimation	3D absolute human pose estimation	Image super-resolution	Celeb-HQ 4x upscaling	2019-09	Edge-informed SR model in \'Edge-Informed Single Image Super-Resolution\'	0.912	SSIM	pos
3D vision process	3D human pose estimation	3D absolute human pose estimation	Image super-resolution	BSDS100 - 4x upscaling	2019-04	DBPN-RES-MR64-3 model in \'Deep Back-Projection Networks for Single Image Super-resolution\'	27.82	PSNR	pos
3D vision process	3D human pose estimation	3D absolute human pose estimation	Image super-resolution	BSDS100 - 4x upscaling	2019-04	DBPN-RES-MR64-3 model in \'Deep Back-Projection Networks for Single Image Super-resolution\'	0.744	SSIM	pos
3D vision process	3D human pose estimation	3D absolute human pose estimation	Image super-resolution	KITTI 2015 - 2x upscaling	2019-03	PASSRnet model in \'Learning Parallax Attention for Stereo Image Super-Resolution\'	29.78	PSNR	pos
3D vision process	3D human pose estimation	3D absolute human pose estimation	Image super-resolution	Sun80 - 4x upscaling	2019-03	SRNTT-l2 model in \'Image Super-Resolution by Neural Texture Transfer\'	28.54	PSNR	pos
3D vision process	3D human pose estimation	3D absolute human pose estimation	Image super-resolution	DIV8K test - 16x upscaling	2020-05	RFB-ESRGAN model in \'Perceptual Extreme Super Resolution Network with Receptive Field Block\'	23.38	PSNR	pos
3D vision process	3D human pose estimation	3D absolute human pose estimation	Image super-resolution	DIV8K test - 16x upscaling	2020-05	RFB-ESRGAN model in \'Perceptual Extreme Super Resolution Network with Receptive Field Block\'	-0.348	LPIPS	neg
3D vision process	3D human pose estimation	3D absolute human pose estimation	Image super-resolution	Urban100 - 16x upscaling	2019-10	ABPN model in \'Image Super-Resolution via Attention based Back Projection Networks\'	20.39	PSNR	pos
3D vision process	3D human pose estimation	3D absolute human pose estimation	Image super-resolution	Urban100 - 16x upscaling	2019-10	ABPN model in \'Image Super-Resolution via Attention based Back Projection Networks\'	0.515	SSIM	pos
3D vision process	3D human pose estimation	3D absolute human pose estimation	Image super-resolution	FFHQ 1024 x 1024 - 4x upscaling	2014-12	SRCNN model in \'Image Super-Resolution Using Deep Convolutional Networks\'	27.4	PSNR	pos
3D vision process	3D human pose estimation	3D absolute human pose estimation	Image super-resolution	FFHQ 1024 x 1024 - 4x upscaling	2016-12	EnhanceNet model in \'EnhanceNet: Single Image Super-Resolution Through Automated Texture Synthesis\'	29.42	PSNR	pos
3D vision process	3D human pose estimation	3D absolute human pose estimation	Image super-resolution	FFHQ 1024 x 1024 - 4x upscaling	2019-10	CAGFace model in \'Component Attention Guided Face Super-Resolution Network: CAGFace\'	34.1	PSNR	pos
3D vision process	3D human pose estimation	3D absolute human pose estimation	Image super-resolution	FFHQ 1024 x 1024 - 4x upscaling	2014-12	SRCNN model in \'Image Super-Resolution Using Deep Convolutional Networks\'	-31.84	FID	neg
3D vision process	3D human pose estimation	3D absolute human pose estimation	Image super-resolution	FFHQ 1024 x 1024 - 4x upscaling	2016-08	FSRCNN model in \'Accelerating the Super-Resolution Convolutional Neural Network\'	-23.97	FID	neg
3D vision process	3D human pose estimation	3D absolute human pose estimation	Image super-resolution	FFHQ 1024 x 1024 - 4x upscaling	2016-12	EnhanceNet model in \'EnhanceNet: Single Image Super-Resolution Through Automated Texture Synthesis\'	-19.07	FID	neg
3D vision process	3D human pose estimation	3D absolute human pose estimation	Image super-resolution	FFHQ 1024 x 1024 - 4x upscaling	2017-07	EDSR model in \'Enhanced Deep Residual Networks for Single Image Super-Resolution\'	-15.54	FID	neg
3D vision process	3D human pose estimation	3D absolute human pose estimation	Image super-resolution	FFHQ 1024 x 1024 - 4x upscaling	2019-10	CAGFace model in \'Component Attention Guided Face Super-Resolution Network: CAGFace\'	-12.4	FID	neg
3D vision process	3D human pose estimation	3D absolute human pose estimation	Image super-resolution	FFHQ 1024 x 1024 - 4x upscaling	2020-05	HiFaceGAN model in \'HiFaceGAN: Face Renovation via Collaborative Suppression and Replenishment\'	-1.978	FID	neg
3D vision process	3D human pose estimation	3D absolute human pose estimation	Image super-resolution	FFHQ 1024 x 1024 - 4x upscaling	2014-12	SRCNN model in \'Image Super-Resolution Using Deep Convolutional Networks\'	0.924	Ms-ssim	pos
3D vision process	3D human pose estimation	3D absolute human pose estimation	Image super-resolution	FFHQ 1024 x 1024 - 4x upscaling	2016-08	FSRCNN model in \'Accelerating the Super-Resolution Convolutional Neural Network\'	0.951	Ms-ssim	pos
3D vision process	3D human pose estimation	3D absolute human pose estimation	Image super-resolution	FFHQ 1024 x 1024 - 4x upscaling	2019-10	CAGFace model in \'Component Attention Guided Face Super-Resolution Network: CAGFace\'	0.971	Ms-ssim	pos
3D vision process	3D human pose estimation	3D absolute human pose estimation	Image super-resolution	FFHQ 1024 x 1024 - 4x upscaling	2020-05	HiFaceGAN model in \'HiFaceGAN: Face Renovation via Collaborative Suppression and Replenishment\'	0.975	Ms-ssim	pos
3D vision process	3D human pose estimation	3D absolute human pose estimation	Image super-resolution	FFHQ 1024 x 1024 - 4x upscaling	2014-12	SRCNN model in \'Image Super-Resolution Using Deep Convolutional Networks\'	0.801	SSIM	pos
3D vision process	3D human pose estimation	3D absolute human pose estimation	Image super-resolution	FFHQ 1024 x 1024 - 4x upscaling	2016-08	FSRCNN model in \'Accelerating the Super-Resolution Convolutional Neural Network\'	0.804	SSIM	pos
3D vision process	3D human pose estimation	3D absolute human pose estimation	Image super-resolution	FFHQ 1024 x 1024 - 4x upscaling	2016-12	EnhanceNet model in \'EnhanceNet: Single Image Super-Resolution Through Automated Texture Synthesis\'	0.832	SSIM	pos
3D vision process	3D human pose estimation	3D absolute human pose estimation	Image super-resolution	FFHQ 1024 x 1024 - 4x upscaling	2019-10	CAGFace model in \'Component Attention Guided Face Super-Resolution Network: CAGFace\'	0.906	SSIM	pos
3D vision process	3D human pose estimation	3D absolute human pose estimation	Image super-resolution	Set14 - 3x upscaling	2016-06	RED30 model in \'Image Restoration Using Convolutional Auto-encoders with Symmetric Skip Connections\'	29.61	PSNR	pos
3D vision process	3D human pose estimation	3D absolute human pose estimation	Image super-resolution	Set14 - 3x upscaling	2016-08	DnCNN-3 model in \'Beyond a Gaussian Denoiser: Residual Learning of Deep CNN for Image Denoising\'	29.81	PSNR	pos
3D vision process	3D human pose estimation	3D absolute human pose estimation	Image super-resolution	Set14 - 3x upscaling	2018-05	MWCNN model in \'Multi-level Wavelet-CNN for Image Restoration\'	30.16	PSNR	pos
3D vision process	3D human pose estimation	3D absolute human pose estimation	Image super-resolution	Set14 - 3x upscaling	2019-06	DRLN+ model in \'Densely Residual Laplacian Super-Resolution\'	30.8	PSNR	pos
3D vision process	3D human pose estimation	3D absolute human pose estimation	Image super-resolution	Set14 - 3x upscaling	2020-12	IPT model in \'Pre-Trained Image Processing Transformer\'	30.85	PSNR	pos
3D vision process	3D human pose estimation	3D absolute human pose estimation	Image super-resolution	Set14 - 3x upscaling	2016-06	RED30 model in \'Image Restoration Using Convolutional Auto-encoders with Symmetric Skip Connections\'	0.8341	SSIM	pos
3D vision process	3D human pose estimation	3D absolute human pose estimation	Image super-resolution	Set14 - 3x upscaling	2019-06	DRLN+ model in \'Densely Residual Laplacian Super-Resolution\'	0.8498	SSIM	pos
3D vision process	3D human pose estimation	3D absolute human pose estimation	Image super-resolution	VggFace2 - 8x upscaling	2015-11	VDSR model in \'Accurate Image Super-Resolution Using Very Deep Convolutional Networks\'	22.5	PSNR	pos
3D vision process	3D human pose estimation	3D absolute human pose estimation	Image super-resolution	VggFace2 - 8x upscaling	2016-09	SRGAN model in \'Photo-Realistic Single Image Super-Resolution Using a Generative Adversarial Network\'	23.01	PSNR	pos
3D vision process	3D human pose estimation	3D absolute human pose estimation	Image super-resolution	VggFace2 - 8x upscaling	2018-04	GFRNet model in \'Learning Warped Guidance for Blind Face Restoration\'	24.1	PSNR	pos
3D vision process	3D human pose estimation	3D absolute human pose estimation	Image super-resolution	VggFace2 - 8x upscaling	2019-06	Full-GWAInet model in \'Exemplar Guided Face Image Super-Resolution without Facial Landmarks\'	25.57	PSNR	pos
3D vision process	3D human pose estimation	3D absolute human pose estimation	Image super-resolution	Middlebury - 2x upscaling	2019-03	PASSRnet model in \'Learning Parallax Attention for Stereo Image Super-Resolution\'	34.05	PSNR	pos
3D vision process	3D human pose estimation	3D absolute human pose estimation	Image super-resolution	USR-248 - 4x upscaling	2019-09	SRDRM-GAN model in \'Underwater Image Super-Resolution using Deep Residual Multipliers\'	24.62	PSNR	pos
3D vision process	3D human pose estimation	3D absolute human pose estimation	Image super-resolution	USR-248 - 4x upscaling	2019-09	SRDRM-GAN model in \'Underwater Image Super-Resolution using Deep Residual Multipliers\'	2.48	UIQM	pos
3D vision process	3D human pose estimation	3D absolute human pose estimation	Image super-resolution	USR-248 - 4x upscaling	2019-09	SRDRM-GAN model in \'Underwater Image Super-Resolution using Deep Residual Multipliers\'	0.69	SSIM	pos
3D vision process	3D human pose estimation	3D absolute human pose estimation	Image super-resolution	Manga109 - 3x upscaling	2019-02	LFFN-S model in \'Lightweight Feature Fusion Network for Single Image Super-Resolution\'	32.8	PSNR	pos
3D vision process	3D human pose estimation	3D absolute human pose estimation	Image super-resolution	Manga109 - 3x upscaling	2019-03	SRFBN model in \'Feedback Network for Image Super-Resolution\'	34.18	PSNR	pos
3D vision process	3D human pose estimation	3D absolute human pose estimation	Image super-resolution	Manga109 - 3x upscaling	2019-06	DRLN+ model in \'Densely Residual Laplacian Super-Resolution\'	34.94	PSNR	pos
3D vision process	3D human pose estimation	3D absolute human pose estimation	Image super-resolution	Manga109 - 3x upscaling	2019-02	LFFN-S model in \'Lightweight Feature Fusion Network for Single Image Super-Resolution\'	0.9381	SSIM	pos
3D vision process	3D human pose estimation	3D absolute human pose estimation	Image super-resolution	Manga109 - 3x upscaling	2019-06	DRLN+ model in \'Densely Residual Laplacian Super-Resolution\'	0.9518	SSIM	pos
3D vision process	3D human pose estimation	3D absolute human pose estimation	Image super-resolution	DIV2K val - 16x upscaling	2019-10	ABPN model in \'Image Super-Resolution via Attention based Back Projection Networks\'	24.38	PSNR	pos
3D vision process	3D human pose estimation	3D absolute human pose estimation	Image super-resolution	DIV2K val - 16x upscaling	2019-10	ABPN model in \'Image Super-Resolution via Attention based Back Projection Networks\'	0.641	SSIM	pos
3D vision process	3D human pose estimation	3D absolute human pose estimation	Image super-resolution	Urban100 - 2x upscaling	2015-11	VDSR [[Kim et al.2016a]] model in \'Accurate Image Super-Resolution Using Very Deep Convolutional Networks\'	30.76	PSNR	pos
3D vision process	3D human pose estimation	3D absolute human pose estimation	Image super-resolution	Urban100 - 2x upscaling	2018-05	MWCNN model in \'Multi-level Wavelet-CNN for Image Restoration\'	32.3	PSNR	pos
3D vision process	3D human pose estimation	3D absolute human pose estimation	Image super-resolution	Urban100 - 2x upscaling	2019-03	SRFBN model in \'Feedback Network for Image Super-Resolution\'	32.62	PSNR	pos
3D vision process	3D human pose estimation	3D absolute human pose estimation	Image super-resolution	Urban100 - 2x upscaling	2019-04	DBPN-RES-MR64-3 model in \'Deep Back-Projection Networks for Single Image Super-resolution\'	32.92	PSNR	pos
3D vision process	3D human pose estimation	3D absolute human pose estimation	Image super-resolution	Urban100 - 2x upscaling	2019-06	DRLN+ model in \'Densely Residual Laplacian Super-Resolution\'	33.54	PSNR	pos
3D vision process	3D human pose estimation	3D absolute human pose estimation	Image super-resolution	Urban100 - 2x upscaling	2019-07	CAR model in \'Learned Image Downscaling for Upscaling using Content Adaptive Resampler\'	35.24	PSNR	pos
3D vision process	3D human pose estimation	3D absolute human pose estimation	Image super-resolution	Urban100 - 2x upscaling	2019-04	DBPN-RES-MR64-3 model in \'Deep Back-Projection Networks for Single Image Super-resolution\'	0.935	SSIM	pos
3D vision process	3D human pose estimation	3D absolute human pose estimation	Image super-resolution	Urban100 - 2x upscaling	2019-06	DRLN+ model in \'Densely Residual Laplacian Super-Resolution\'	0.9402	SSIM	pos
3D vision process	3D human pose estimation	3D absolute human pose estimation	Image super-resolution	Urban100 - 2x upscaling	2019-07	CAR model in \'Learned Image Downscaling for Upscaling using Content Adaptive Resampler\'	0.9572	SSIM	pos
3D vision process	3D human pose estimation	3D absolute human pose estimation	Image super-resolution	BSDS100 - 8x upscaling	2019-04	DBPN-RES-MR64-3 model in \'Deep Back-Projection Networks for Single Image Super-resolution\'	25.05	PSNR	pos
3D vision process	3D human pose estimation	3D absolute human pose estimation	Image super-resolution	BSDS100 - 8x upscaling	2019-04	DBPN-RES-MR64-3 model in \'Deep Back-Projection Networks for Single Image Super-resolution\'	0.607	SSIM	pos
3D vision process	3D human pose estimation	3D absolute human pose estimation	Image super-resolution	BSDS100 - 2x upscaling	2019-04	DBPN-RES-MR64-3 model in \'Deep Back-Projection Networks for Single Image Super-resolution\'	32.31	PSNR	pos
3D vision process	3D human pose estimation	3D absolute human pose estimation	Image super-resolution	BSDS100 - 2x upscaling	2019-04	DBPN-RES-MR64-3 model in \'Deep Back-Projection Networks for Single Image Super-resolution\'	0.901	SSIM	pos
3D vision process	3D human pose estimation	3D absolute human pose estimation	Image super-resolution	Urban100 - 8x upscaling	2019-04	DBPN-RES-MR64-3 model in \'Deep Back-Projection Networks for Single Image Super-resolution\'	23.2	PSNR	pos
3D vision process	3D human pose estimation	3D absolute human pose estimation	Image super-resolution	Urban100 - 8x upscaling	2019-06	DRLN+ model in \'Densely Residual Laplacian Super-Resolution\'	23.24	PSNR	pos
3D vision process	3D human pose estimation	3D absolute human pose estimation	Image super-resolution	Urban100 - 8x upscaling	2019-04	DBPN-RES-MR64-3 model in \'Deep Back-Projection Networks for Single Image Super-resolution\'	0.652	SSIM	pos
3D vision process	3D human pose estimation	3D absolute human pose estimation	Image super-resolution	Urban100 - 8x upscaling	2019-06	DRLN+ model in \'Densely Residual Laplacian Super-Resolution\'	0.6523	SSIM	pos
3D vision process	3D human pose estimation	3D absolute human pose estimation	Image super-resolution	FFHQ 256 x 256 - 4x upscaling	2014-12	SRCNN model in \'Image Super-Resolution Using Deep Convolutional Networks\'	23.12	PSNR	pos
3D vision process	3D human pose estimation	3D absolute human pose estimation	Image super-resolution	FFHQ 256 x 256 - 4x upscaling	2016-12	EnhanceNet model in \'EnhanceNet: Single Image Super-Resolution Through Automated Texture Synthesis\'	23.64	PSNR	pos
3D vision process	3D human pose estimation	3D absolute human pose estimation	Image super-resolution	FFHQ 256 x 256 - 4x upscaling	2019-10	CAGFace model in \'Component Attention Guided Face Super-Resolution Network: CAGFace\'	27.42	PSNR	pos
3D vision process	3D human pose estimation	3D absolute human pose estimation	Image super-resolution	FFHQ 256 x 256 - 4x upscaling	2020-05	HiFaceGAN model in \'HiFaceGAN: Face Renovation via Collaborative Suppression and Replenishment\'	28.65	PSNR	pos
3D vision process	3D human pose estimation	3D absolute human pose estimation	Image super-resolution	FFHQ 256 x 256 - 4x upscaling	2014-12	SRCNN model in \'Image Super-Resolution Using Deep Convolutional Networks\'	-147.21	FID	neg
3D vision process	3D human pose estimation	3D absolute human pose estimation	Image super-resolution	FFHQ 256 x 256 - 4x upscaling	2016-08	FSRCNN model in \'Accelerating the Super-Resolution Convolutional Neural Network\'	-139.78	FID	neg
3D vision process	3D human pose estimation	3D absolute human pose estimation	Image super-resolution	FFHQ 256 x 256 - 4x upscaling	2016-12	EnhanceNet model in \'EnhanceNet: Single Image Super-Resolution Through Automated Texture Synthesis\'	-116.38	FID	neg
3D vision process	3D human pose estimation	3D absolute human pose estimation	Image super-resolution	FFHQ 256 x 256 - 4x upscaling	2019-10	CAGFace model in \'Component Attention Guided Face Super-Resolution Network: CAGFace\'	-74.43	FID	neg
3D vision process	3D human pose estimation	3D absolute human pose estimation	Image super-resolution	FFHQ 256 x 256 - 4x upscaling	2020-05	HiFaceGAN model in \'HiFaceGAN: Face Renovation via Collaborative Suppression and Replenishment\'	-5.36	FID	neg
3D vision process	3D human pose estimation	3D absolute human pose estimation	Image super-resolution	FFHQ 256 x 256 - 4x upscaling	2014-12	SRCNN model in \'Image Super-Resolution Using Deep Convolutional Networks\'	0.9	Ms-ssim	pos
3D vision process	3D human pose estimation	3D absolute human pose estimation	Image super-resolution	FFHQ 256 x 256 - 4x upscaling	2016-08	FSRCNN model in \'Accelerating the Super-Resolution Convolutional Neural Network\'	0.93	Ms-ssim	pos
3D vision process	3D human pose estimation	3D absolute human pose estimation	Image super-resolution	FFHQ 256 x 256 - 4x upscaling	2019-10	CAGFace model in \'Component Attention Guided Face Super-Resolution Network: CAGFace\'	0.958	Ms-ssim	pos
3D vision process	3D human pose estimation	3D absolute human pose estimation	Image super-resolution	FFHQ 256 x 256 - 4x upscaling	2020-05	HiFaceGAN model in \'HiFaceGAN: Face Renovation via Collaborative Suppression and Replenishment\'	0.971	Ms-ssim	pos
3D vision process	3D human pose estimation	3D absolute human pose estimation	Image super-resolution	FFHQ 256 x 256 - 4x upscaling	2014-12	SRCNN model in \'Image Super-Resolution Using Deep Convolutional Networks\'	0.688	SSIM	pos
3D vision process	3D human pose estimation	3D absolute human pose estimation	Image super-resolution	FFHQ 256 x 256 - 4x upscaling	2016-08	FSRCNN model in \'Accelerating the Super-Resolution Convolutional Neural Network\'	0.709	SSIM	pos
3D vision process	3D human pose estimation	3D absolute human pose estimation	Image super-resolution	FFHQ 256 x 256 - 4x upscaling	2019-10	CAGFace model in \'Component Attention Guided Face Super-Resolution Network: CAGFace\'	0.816	SSIM	pos
3D vision process	3D human pose estimation	3D absolute human pose estimation	Image super-resolution	BSD100 - 16x upscaling	2019-10	ABPN model in \'Image Super-Resolution via Attention based Back Projection Networks\'	22.72	PSNR	pos
3D vision process	3D human pose estimation	3D absolute human pose estimation	Image super-resolution	BSD100 - 16x upscaling	2019-10	ABPN model in \'Image Super-Resolution via Attention based Back Projection Networks\'	0.512	SSIM	pos
3D vision process	3D human pose estimation	3D absolute human pose estimation	Image super-resolution	BSD200 - 2x upscaling	2020-08	CSRCNN model in \'Cascade Convolutional Neural Network for Image Super-Resolution\'	32.92	PSNR	pos
3D vision process	3D human pose estimation	3D absolute human pose estimation	Image super-resolution	BSD200 - 2x upscaling	2020-08	CSRCNN model in \'Cascade Convolutional Neural Network for Image Super-Resolution\'	0.9122	SSIM	pos
3D vision process	3D human pose estimation	3D absolute human pose estimation	Image super-resolution	Set14 - 2x upscaling	2015-11	DRCN [[Kim et al.2016b]] model in \'Deeply-Recursive Convolutional Network for Image Super-Resolution\'	33.04	PSNR	pos
3D vision process	3D human pose estimation	3D absolute human pose estimation	Image super-resolution	Set14 - 2x upscaling	2018-03	CARN [[Ahn et al.2018]] model in \'Fast, Accurate, and Lightweight Super-Resolution with Cascading Residual Network\'	33.52	PSNR	pos
3D vision process	3D human pose estimation	3D absolute human pose estimation	Image super-resolution	Set14 - 2x upscaling	2018-05	MWCNN model in \'Multi-level Wavelet-CNN for Image Restoration\'	33.7	PSNR	pos
3D vision process	3D human pose estimation	3D absolute human pose estimation	Image super-resolution	Set14 - 2x upscaling	2019-03	SRFBN model in \'Feedback Network for Image Super-Resolution\'	33.82	PSNR	pos
3D vision process	3D human pose estimation	3D absolute human pose estimation	Image super-resolution	Set14 - 2x upscaling	2019-04	DBPN-RES-MR64-3 model in \'Deep Back-Projection Networks for Single Image Super-resolution\'	34.09	PSNR	pos
3D vision process	3D human pose estimation	3D absolute human pose estimation	Image super-resolution	Set14 - 2x upscaling	2019-06	DRLN+ model in \'Densely Residual Laplacian Super-Resolution\'	34.43	PSNR	pos
3D vision process	3D human pose estimation	3D absolute human pose estimation	Image super-resolution	Set14 - 2x upscaling	2019-07	CAR model in \'Learned Image Downscaling for Upscaling using Content Adaptive Resampler\'	35.61	PSNR	pos
3D vision process	3D human pose estimation	3D absolute human pose estimation	Image super-resolution	Set14 - 2x upscaling	2016-06	RED30 model in \'Image Restoration Using Convolutional Auto-encoders with Symmetric Skip Connections\'	0.9144	SSIM	pos
3D vision process	3D human pose estimation	3D absolute human pose estimation	Image super-resolution	Set14 - 2x upscaling	2019-04	DBPN-RES-MR64-3 model in \'Deep Back-Projection Networks for Single Image Super-resolution\'	0.921	SSIM	pos
3D vision process	3D human pose estimation	3D absolute human pose estimation	Image super-resolution	Set14 - 2x upscaling	2019-06	DRLN+ model in \'Densely Residual Laplacian Super-Resolution\'	0.9247	SSIM	pos
3D vision process	3D human pose estimation	3D absolute human pose estimation	Image super-resolution	Set14 - 2x upscaling	2019-07	CAR model in \'Learned Image Downscaling for Upscaling using Content Adaptive Resampler\'	0.9404	SSIM	pos
3D vision process	3D human pose estimation	3D absolute human pose estimation	Image super-resolution	BSD100 - 4x upscaling	2014-12	SRCNN model in \'Image Super-Resolution Using Deep Convolutional Networks\'	26.9	PSNR	pos
3D vision process	3D human pose estimation	3D absolute human pose estimation	Image super-resolution	BSD100 - 4x upscaling	2015-11	DRCN model in \'Deeply-Recursive Convolutional Network for Image Super-Resolution\'	27.21	PSNR	pos
3D vision process	3D human pose estimation	3D absolute human pose estimation	Image super-resolution	BSD100 - 4x upscaling	2016-03	RED30 model in \'Image Restoration Using Very Deep Convolutional Encoder-Decoder Networks with Symmetric Skip Connections\'	27.4	PSNR	pos
3D vision process	3D human pose estimation	3D absolute human pose estimation	Image super-resolution	BSD100 - 4x upscaling	2016-09	SRResNet model in \'Photo-Realistic Single Image Super-Resolution Using a Generative Adversarial Network\'	27.58	PSNR	pos
3D vision process	3D human pose estimation	3D absolute human pose estimation	Image super-resolution	BSD100 - 4x upscaling	2016-11	Manifold Simplification model in \'Beyond Deep Residual Learning for Image Restoration: Persistent Homology-Guided Manifold Simplification\'	27.66	PSNR	pos
3D vision process	3D human pose estimation	3D absolute human pose estimation	Image super-resolution	BSD100 - 4x upscaling	2017-07	EDSR model in \'Enhanced Deep Residual Networks for Single Image Super-Resolution\'	27.71	PSNR	pos
3D vision process	3D human pose estimation	3D absolute human pose estimation	Image super-resolution	BSD100 - 4x upscaling	2018-02	RDN model in \'Residual Dense Network for Image Super-Resolution\'	27.72	PSNR	pos
3D vision process	3D human pose estimation	3D absolute human pose estimation	Image super-resolution	BSD100 - 4x upscaling	2018-04	ProSR model in \'A Fully Progressive Approach to Single-Image Super-Resolution\'	27.79	PSNR	pos
3D vision process	3D human pose estimation	3D absolute human pose estimation	Image super-resolution	BSD100 - 4x upscaling	2018-09	SRGAN + Residual-in-Residual Dense Block model in \'ESRGAN: Enhanced Super-Resolution Generative Adversarial Networks\'	27.85	PSNR	pos
3D vision process	3D human pose estimation	3D absolute human pose estimation	Image super-resolution	BSD100 - 4x upscaling	2019-06	DRLN+ model in \'Densely Residual Laplacian Super-Resolution\'	27.87	PSNR	pos
3D vision process	3D human pose estimation	3D absolute human pose estimation	Image super-resolution	BSD100 - 4x upscaling	2019-07	CAR model in \'Learned Image Downscaling for Upscaling using Content Adaptive Resampler\'	29.15	PSNR	pos
3D vision process	3D human pose estimation	3D absolute human pose estimation	Image super-resolution	BSD100 - 4x upscaling	2015-11	DRCN model in \'Deeply-Recursive Convolutional Network for Image Super-Resolution\'	2.12	MOS	pos
3D vision process	3D human pose estimation	3D absolute human pose estimation	Image super-resolution	BSD100 - 4x upscaling	2016-09	SRGAN model in \'Photo-Realistic Single Image Super-Resolution Using a Generative Adversarial Network\'	3.56	MOS	pos
3D vision process	3D human pose estimation	3D absolute human pose estimation	Image super-resolution	BSD100 - 4x upscaling	2014-12	SRCNN model in \'Image Super-Resolution Using Deep Convolutional Networks\'	0.7101	SSIM	pos
3D vision process	3D human pose estimation	3D absolute human pose estimation	Image super-resolution	BSD100 - 4x upscaling	2015-11	DRCN model in \'Deeply-Recursive Convolutional Network for Image Super-Resolution\'	0.7493	SSIM	pos
3D vision process	3D human pose estimation	3D absolute human pose estimation	Image super-resolution	BSD100 - 4x upscaling	2016-09	SRResNet model in \'Photo-Realistic Single Image Super-Resolution Using a Generative Adversarial Network\'	0.762	SSIM	pos
3D vision process	3D human pose estimation	3D absolute human pose estimation	Image super-resolution	BSD100 - 4x upscaling	2019-07	CAR model in \'Learned Image Downscaling for Upscaling using Content Adaptive Resampler\'	0.8001	SSIM	pos
3D vision process	3D human pose estimation	3D absolute human pose estimation	Image super-resolution	BSD100 - 4x upscaling	2019-09	Edge-informed SR model in \'Edge-Informed Single Image Super-Resolution\'	0.851	SSIM	pos
3D vision process	3D human pose estimation	3D absolute human pose estimation	Image super-resolution	BSD100 - 4x upscaling	2020-03	SPSR model in \'Structure-Preserving Super Resolution with Gradient Guidance\'	-0.1611	LPIPS	neg
3D vision process	3D human pose estimation	3D absolute human pose estimation	Image super-resolution	BSD100 - 4x upscaling	2021-06	Config (e) model in \'One-to-many Approach for Improving Super-Resolution\'	-0.1209	LPIPS	neg
3D vision process	3D human pose estimation	3D absolute human pose estimation	Image super-resolution	BSD100 - 4x upscaling	2022-01	FxSR-PD t=0.8 model in \'Flexible Style Image Super-Resolution using Conditional Objective\'	-3.3	NIQE	neg
3D vision process	3D human pose estimation	3D absolute human pose estimation	Image super-resolution	BSD100 - 4x upscaling	2020-03	SPSR model in \'Structure-Preserving Super Resolution with Gradient Guidance\'	2.351	Perceptual Index	pos
3D vision process	3D human pose estimation	3D absolute human pose estimation	Image super-resolution	BSD100 - 4x upscaling	2022-01	FxSR-PD t=0.0 model in \'Flexible Style Image Super-Resolution using Conditional Objective\'	0.1921	DISTS	pos
3D vision process	3D human pose estimation	3D absolute human pose estimation	Image super-resolution	BSD100 - 4x upscaling	2022-01	FxSR-PD t=0.0 model in \'Flexible Style Image Super-Resolution using Conditional Objective\'	52.48	LRPSNR	pos
3D vision process	3D human pose estimation	3D absolute human pose estimation	Image super-resolution	Set5 - 2x upscaling	2015-11	DRCN [[Kim et al.2016b]] model in \'Deeply-Recursive Convolutional Network for Image Super-Resolution\'	37.63	PSNR	pos
3D vision process	3D human pose estimation	3D absolute human pose estimation	Image super-resolution	Set5 - 2x upscaling	2016-06	RED30 model in \'Image Restoration Using Convolutional Auto-encoders with Symmetric Skip Connections\'	37.66	PSNR	pos
3D vision process	3D human pose estimation	3D absolute human pose estimation	Image super-resolution	Set5 - 2x upscaling	2018-03	CARN [[Ahn et al.2018]] model in \'Fast, Accurate, and Lightweight Super-Resolution with Cascading Residual Network\'	37.76	PSNR	pos
3D vision process	3D human pose estimation	3D absolute human pose estimation	Image super-resolution	Set5 - 2x upscaling	2018-05	MWCNN model in \'Multi-level Wavelet-CNN for Image Restoration\'	37.91	PSNR	pos
3D vision process	3D human pose estimation	3D absolute human pose estimation	Image super-resolution	Set5 - 2x upscaling	2019-03	SRFBN model in \'Feedback Network for Image Super-Resolution\'	38.11	PSNR	pos
3D vision process	3D human pose estimation	3D absolute human pose estimation	Image super-resolution	Set5 - 2x upscaling	2019-06	DRLN+ model in \'Densely Residual Laplacian Super-Resolution\'	38.34	PSNR	pos
3D vision process	3D human pose estimation	3D absolute human pose estimation	Image super-resolution	Set5 - 2x upscaling	2019-07	CAR model in \'Learned Image Downscaling for Upscaling using Content Adaptive Resampler\'	38.94	PSNR	pos
3D vision process	3D human pose estimation	3D absolute human pose estimation	Image super-resolution	Set5 - 2x upscaling	2016-06	RED30 model in \'Image Restoration Using Convolutional Auto-encoders with Symmetric Skip Connections\'	0.9599	SSIM	pos
3D vision process	3D human pose estimation	3D absolute human pose estimation	Image super-resolution	Set5 - 2x upscaling	2019-04	DBPN-RES-MR64-3 model in \'Deep Back-Projection Networks for Single Image Super-resolution\'	0.96	SSIM	pos
3D vision process	3D human pose estimation	3D absolute human pose estimation	Image super-resolution	Set5 - 2x upscaling	2019-06	DRLN+ model in \'Densely Residual Laplacian Super-Resolution\'	0.9619	SSIM	pos
3D vision process	3D human pose estimation	3D absolute human pose estimation	Image super-resolution	Set5 - 2x upscaling	2019-07	CAR model in \'Learned Image Downscaling for Upscaling using Content Adaptive Resampler\'	0.9658	SSIM	pos
3D vision process	3D human pose estimation	3D absolute human pose estimation	Image super-resolution	WebFace - 8x upscaling	2015-11	VDSR model in \'Accurate Image Super-Resolution Using Very Deep Convolutional Networks\'	23.65	PSNR	pos
3D vision process	3D human pose estimation	3D absolute human pose estimation	Image super-resolution	WebFace - 8x upscaling	2016-09	SRGAN model in \'Photo-Realistic Single Image Super-Resolution Using a Generative Adversarial Network\'	24.49	PSNR	pos
3D vision process	3D human pose estimation	3D absolute human pose estimation	Image super-resolution	WebFace - 8x upscaling	2018-04	GFRNet model in \'Learning Warped Guidance for Blind Face Restoration\'	27.21	PSNR	pos
3D vision process	3D human pose estimation	3D absolute human pose estimation	Image super-resolution	BSD100 - 8x upscaling	2019-06	DRLN+ model in \'Densely Residual Laplacian Super-Resolution\'	25.06	PSNR	pos
3D vision process	3D human pose estimation	3D absolute human pose estimation	Image super-resolution	BSD100 - 8x upscaling	2019-06	DRLN+ model in \'Densely Residual Laplacian Super-Resolution\'	0.607	SSIM	pos
3D vision process	3D human pose estimation	3D absolute human pose estimation	Image super-resolution	BSD100 - 8x upscaling	2020-08	HAN+ model in \'Single Image Super-Resolution via a Holistic Attention Network\'	0.6075	SSIM	pos
3D vision process	3D human pose estimation	3D absolute human pose estimation	Image super-resolution	BSD100 - 8x upscaling	2022-01	FxSR-PD t=0.8 model in \'Flexible Style Image Super-Resolution using Conditional Objective\'	-0.3129	LPIPS	neg
3D vision process	3D human pose estimation	3D absolute human pose estimation	Image super-resolution	BSD100 - 8x upscaling	2022-01	FxSR-PD t=0.8 model in \'Flexible Style Image Super-Resolution using Conditional Objective\'	-4.58	NIQE	neg
3D vision process	3D human pose estimation	3D absolute human pose estimation	Image super-resolution	BSD100 - 8x upscaling	2022-01	FxSR-PD t=0.0 model in \'Flexible Style Image Super-Resolution using Conditional Objective\'	0.2753	DISTS	pos
3D vision process	3D human pose estimation	3D absolute human pose estimation	Image super-resolution	BSD100 - 8x upscaling	2022-01	FxSR-PD t=0.0 model in \'Flexible Style Image Super-Resolution using Conditional Objective\'	47.12	LRPSNR	pos
3D vision process	3D human pose estimation	3D absolute human pose estimation	Multi-frame super-resolution	PROBA-V	2018-08	WDSR-MFSR model in \'Wide Activation for Efficient and Accurate Image Super-Resolution\'	-0.941182788312268	Normalized cPSNR	neg
3D vision process	3D human pose estimation	3D absolute human pose estimation	Multi-frame super-resolution	PROBA-V	2020-07	RAMS model in \'Multi-image Super Resolution of Remotely Sensed Images using Residual Feature Attention Deep Neural Networks\'	-0.9336790819983856	Normalized cPSNR	neg
3D vision process	3D human pose estimation	3D absolute human pose estimation	Multi-frame super-resolution	PROBA-V	2021-05	PIUnet model in \'Permutation invariance and uncertainty in multitemporal image super-resolution\'	-0.9313717296835212	Normalized cPSNR	neg
3D vision process	3D human pose estimation	3D absolute human pose estimation	Multi-frame super-resolution	PROBA-V	2022-02	TR-MISR model in \'TR-MISR: Multiimage Super-Resolution Based on Feature Fusion With Transformers\'	-0.9300466898779116	Normalized cPSNR	neg
3D vision process	3D human pose estimation	3D absolute human pose estimation	Stereo Image Super-Resolution	KITTI2015 - 4x upscaling	2018-06	StereoSR model in \'Enhancing the Spatial Resolution of Stereo Images Using a Parallax Prior\'	24.21	PSNR	pos
3D vision process	3D human pose estimation	3D absolute human pose estimation	Stereo Image Super-Resolution	KITTI2015 - 4x upscaling	2019-03	PASSRnet model in \'Learning Parallax Attention for Stereo Image Super-Resolution\'	26.08	PSNR	pos
3D vision process	3D human pose estimation	3D absolute human pose estimation	Stereo Image Super-Resolution	KITTI2015 - 4x upscaling	2020-11	iPASSR model in \'Symmetric Parallax Attention for Stereo Image Super-Resolution\'	26.32	PSNR	pos
3D vision process	3D human pose estimation	3D absolute human pose estimation	Stereo Image Super-Resolution	KITTI2015 - 4x upscaling	2021-06	SSRDE-FNet model in \'Feedback Network for Mutually Boosted Stereo Image Super-Resolution and Disparity Estimation\'	26.43	PSNR	pos
3D vision process	3D human pose estimation	3D absolute human pose estimation	Stereo Image Super-Resolution	KITTI2015 - 4x upscaling	2022-04	NAFSSR-L model in \'NAFSSR: Stereo Image Super-Resolution Using NAFNet\'	26.96	PSNR	pos
3D vision process	3D human pose estimation	3D absolute human pose estimation	Stereo Image Super-Resolution	KITTI2015 - 2x upscaling	2018-06	StereoSR model in \'Enhancing the Spatial Resolution of Stereo Images Using a Parallax Prior\'	29.33	PSNR	pos
3D vision process	3D human pose estimation	3D absolute human pose estimation	Stereo Image Super-Resolution	KITTI2015 - 2x upscaling	2019-03	PASSRnet model in \'Learning Parallax Attention for Stereo Image Super-Resolution\'	30.6	PSNR	pos
3D vision process	3D human pose estimation	3D absolute human pose estimation	Stereo Image Super-Resolution	KITTI2015 - 2x upscaling	2020-11	iPASSR model in \'Symmetric Parallax Attention for Stereo Image Super-Resolution\'	30.81	PSNR	pos
3D vision process	3D human pose estimation	3D absolute human pose estimation	Stereo Image Super-Resolution	KITTI2015 - 2x upscaling	2021-06	SSRDE-FNet model in \'Feedback Network for Mutually Boosted Stereo Image Super-Resolution and Disparity Estimation\'	30.9	PSNR	pos
3D vision process	3D human pose estimation	3D absolute human pose estimation	Stereo Image Super-Resolution	KITTI2015 - 2x upscaling	2022-04	NAFSSR-L model in \'NAFSSR: Stereo Image Super-Resolution Using NAFNet\'	31.25	PSNR	pos
3D vision process	3D human pose estimation	3D absolute human pose estimation	Stereo Image Super-Resolution	Flickr1024 - 2x upscaling	2018-06	StereoSR model in \'Enhancing the Spatial Resolution of Stereo Images Using a Parallax Prior\'	25.96	PSNR	pos
3D vision process	3D human pose estimation	3D absolute human pose estimation	Stereo Image Super-Resolution	Flickr1024 - 2x upscaling	2019-03	PASSRnet model in \'Learning Parallax Attention for Stereo Image Super-Resolution\'	28.38	PSNR	pos
3D vision process	3D human pose estimation	3D absolute human pose estimation	Stereo Image Super-Resolution	Flickr1024 - 2x upscaling	2020-11	iPASSR model in \'Symmetric Parallax Attention for Stereo Image Super-Resolution\'	28.6	PSNR	pos
3D vision process	3D human pose estimation	3D absolute human pose estimation	Stereo Image Super-Resolution	Flickr1024 - 2x upscaling	2021-06	SSRDE-FNet model in \'Feedback Network for Mutually Boosted Stereo Image Super-Resolution and Disparity Estimation\'	28.85	PSNR	pos
3D vision process	3D human pose estimation	3D absolute human pose estimation	Stereo Image Super-Resolution	Flickr1024 - 2x upscaling	2022-04	NAFSSR-L model in \'NAFSSR: Stereo Image Super-Resolution Using NAFNet\'	29.68	PSNR	pos
3D vision process	3D human pose estimation	3D absolute human pose estimation	Stereo Image Super-Resolution	Flickr1024 - 4x upscaling	2018-06	StereoSR model in \'Enhancing the Spatial Resolution of Stereo Images Using a Parallax Prior\'	21.7	PSNR	pos
3D vision process	3D human pose estimation	3D absolute human pose estimation	Stereo Image Super-Resolution	Flickr1024 - 4x upscaling	2019-03	PASSRnet model in \'Learning Parallax Attention for Stereo Image Super-Resolution\'	23.31	PSNR	pos
3D vision process	3D human pose estimation	3D absolute human pose estimation	Stereo Image Super-Resolution	Flickr1024 - 4x upscaling	2020-11	iPASSR model in \'Symmetric Parallax Attention for Stereo Image Super-Resolution\'	23.44	PSNR	pos
3D vision process	3D human pose estimation	3D absolute human pose estimation	Stereo Image Super-Resolution	Flickr1024 - 4x upscaling	2021-06	SSRDE-FNet model in \'Feedback Network for Mutually Boosted Stereo Image Super-Resolution and Disparity Estimation\'	23.59	PSNR	pos
3D vision process	3D human pose estimation	3D absolute human pose estimation	Stereo Image Super-Resolution	Flickr1024 - 4x upscaling	2022-04	NAFSSR-L model in \'NAFSSR: Stereo Image Super-Resolution Using NAFNet\'	24.17	PSNR	pos
3D vision process	3D human pose estimation	3D absolute human pose estimation	Stereo Image Super-Resolution	KITTI2012 - 4x upscaling	2018-06	StereoSR model in \'Enhancing the Spatial Resolution of Stereo Images Using a Parallax Prior\'	24.53	PSNR	pos
3D vision process	3D human pose estimation	3D absolute human pose estimation	Stereo Image Super-Resolution	KITTI2012 - 4x upscaling	2019-03	PASSRnet model in \'Learning Parallax Attention for Stereo Image Super-Resolution\'	26.34	PSNR	pos
3D vision process	3D human pose estimation	3D absolute human pose estimation	Stereo Image Super-Resolution	KITTI2012 - 4x upscaling	2020-11	iPASSR model in \'Symmetric Parallax Attention for Stereo Image Super-Resolution\'	26.56	PSNR	pos
3D vision process	3D human pose estimation	3D absolute human pose estimation	Stereo Image Super-Resolution	KITTI2012 - 4x upscaling	2021-06	SSRDE-FNet model in \'Feedback Network for Mutually Boosted Stereo Image Super-Resolution and Disparity Estimation\'	26.7	PSNR	pos
3D vision process	3D human pose estimation	3D absolute human pose estimation	Stereo Image Super-Resolution	KITTI2012 - 4x upscaling	2022-04	NAFSSR-L model in \'NAFSSR: Stereo Image Super-Resolution Using NAFNet\'	27.12	PSNR	pos
3D vision process	3D human pose estimation	3D absolute human pose estimation	Stereo Image Super-Resolution	Middlebury - 4x upscaling	2018-06	StereoSR model in \'Enhancing the Spatial Resolution of Stereo Images Using a Parallax Prior\'	27.64	PSNR	pos
3D vision process	3D human pose estimation	3D absolute human pose estimation	Stereo Image Super-Resolution	Middlebury - 4x upscaling	2019-03	PASSRnet model in \'Learning Parallax Attention for Stereo Image Super-Resolution\'	28.72	PSNR	pos
3D vision process	3D human pose estimation	3D absolute human pose estimation	Stereo Image Super-Resolution	Middlebury - 4x upscaling	2020-11	iPASSR model in \'Symmetric Parallax Attention for Stereo Image Super-Resolution\'	29.16	PSNR	pos
3D vision process	3D human pose estimation	3D absolute human pose estimation	Stereo Image Super-Resolution	Middlebury - 4x upscaling	2021-06	SSRDE-FNet model in \'Feedback Network for Mutually Boosted Stereo Image Super-Resolution and Disparity Estimation\'	29.38	PSNR	pos
3D vision process	3D human pose estimation	3D absolute human pose estimation	Stereo Image Super-Resolution	Middlebury - 4x upscaling	2022-04	NAFSSR-L model in \'NAFSSR: Stereo Image Super-Resolution Using NAFNet\'	30.2	PSNR	pos
3D vision process	3D human pose estimation	3D absolute human pose estimation	Stereo Image Super-Resolution	KITTI2012 - 2x upscaling	2018-06	StereoSR model in \'Enhancing the Spatial Resolution of Stereo Images Using a Parallax Prior\'	29.51	PSNR	pos
3D vision process	3D human pose estimation	3D absolute human pose estimation	Stereo Image Super-Resolution	KITTI2012 - 2x upscaling	2019-03	PASSRnet model in \'Learning Parallax Attention for Stereo Image Super-Resolution\'	30.81	PSNR	pos
3D vision process	3D human pose estimation	3D absolute human pose estimation	Stereo Image Super-Resolution	KITTI2012 - 2x upscaling	2020-11	iPASSR model in \'Symmetric Parallax Attention for Stereo Image Super-Resolution\'	31.11	PSNR	pos
3D vision process	3D human pose estimation	3D absolute human pose estimation	Stereo Image Super-Resolution	KITTI2012 - 2x upscaling	2021-06	SSRDE-FNet model in \'Feedback Network for Mutually Boosted Stereo Image Super-Resolution and Disparity Estimation\'	31.23	PSNR	pos
3D vision process	3D human pose estimation	3D absolute human pose estimation	Stereo Image Super-Resolution	KITTI2012 - 2x upscaling	2022-04	NAFSSR-L model in \'NAFSSR: Stereo Image Super-Resolution Using NAFNet\'	31.6	PSNR	pos
3D vision process	3D human pose estimation	3D absolute human pose estimation	Stereo Image Super-Resolution	Middlebury - 2x upscaling	2018-06	StereoSR model in \'Enhancing the Spatial Resolution of Stereo Images Using a Parallax Prior\'	34.9	PSNR	pos
3D vision process	3D human pose estimation	3D absolute human pose estimation	Stereo Image Super-Resolution	Middlebury - 2x upscaling	2021-06	SSRDE-FNet model in \'Feedback Network for Mutually Boosted Stereo Image Super-Resolution and Disparity Estimation\'	35.09	PSNR	pos
3D vision process	3D human pose estimation	3D absolute human pose estimation	Stereo Image Super-Resolution	Middlebury - 2x upscaling	2022-04	NAFSSR-L model in \'NAFSSR: Stereo Image Super-Resolution Using NAFNet\'	35.88	PSNR	pos
3D vision process	3D human pose estimation	3D human pose estimation	3D human pose estimation	Surreal	2017-12	self-supervised mocap model in \'Self-supervised Learning of Motion Capture\'	-64.4	MPJPE	neg
3D vision process	3D human pose estimation	3D human pose estimation	3D human pose estimation	Surreal	2018-04	BodyNet model in \'BodyNet: Volumetric Inference of 3D Human Body Shapes\'	-49.1	MPJPE	neg
3D vision process	3D human pose estimation	3D human pose estimation	3D human pose estimation	Surreal	2020-04	Cross Dataset Generalization model in \'Predicting Camera Viewpoint Improves Cross-dataset Generalization for 3D Human Pose Estimation\'	-37.1	MPJPE	neg
3D vision process	3D human pose estimation	3D human pose estimation	3D human pose estimation	Surreal	2021-03	PC-HMR model in \'PC-HMR: Pose Calibration for 3D Human Mesh Recovery from 2D Images/Videos\'	-37.9	PA-MPJPE	neg
3D vision process	3D human pose estimation	3D human pose estimation	3D human pose estimation	Surreal	2021-11	DynaBOA model in \'Out-of-Domain Human Mesh Reconstruction via Dynamic Bilevel Online Adaptation\'	-34.0	PA-MPJPE	neg
3D vision process	3D human pose estimation	3D human pose estimation	3D human pose estimation	Surreal	2020-04	Cross Dataset Generalization model in \'Predicting Camera Viewpoint Improves Cross-dataset Generalization for 3D Human Pose Estimation\'	97.3	PCK	pos
3D vision process	3D human pose estimation	3D human pose estimation	3D human pose estimation	Surreal	2021-11	DynaBOA model in \'Out-of-Domain Human Mesh Reconstruction via Dynamic Bilevel Online Adaptation\'	70.7	PVE	pos
3D vision process	3D human pose estimation	3D human pose estimation	3D human pose estimation	Geometric Pose Affordance	2019-05	ResNet-F model in \'Geometric Pose Affordance: 3D Human Pose with Scene Constraints\'	-94.1	MPJPE	neg
3D vision process	3D human pose estimation	3D human pose estimation	3D human pose estimation	Geometric Pose Affordance	2019-05	ResNet-F model in \'Geometric Pose Affordance: 3D Human Pose with Scene Constraints\'	-97.8	MPJPE (CS)	neg
3D vision process	3D human pose estimation	3D human pose estimation	3D human pose estimation	Geometric Pose Affordance	2019-05	ResNet-F model in \'Geometric Pose Affordance: 3D Human Pose with Scene Constraints\'	-85.6	MPJPE (CA)	neg
3D vision process	3D human pose estimation	3D human pose estimation	3D human pose estimation	Geometric Pose Affordance	2019-05	ResNet-F model in \'Geometric Pose Affordance: 3D Human Pose with Scene Constraints\'	82.0	PCK3D (CS)	pos
3D vision process	3D human pose estimation	3D human pose estimation	3D human pose estimation	Geometric Pose Affordance	2019-05	ResNet-F model in \'Geometric Pose Affordance: 3D Human Pose with Scene Constraints\'	84.8	PCK3D (CA)	pos
3D vision process	3D human pose estimation	3D human pose estimation	3D human pose estimation	Geometric Pose Affordance	2019-05	ResNet-F model in \'Geometric Pose Affordance: 3D Human Pose with Scene Constraints\'	82.9	PCK	pos
3D vision process	3D human pose estimation	3D human pose estimation	3D human pose estimation	Geometric Pose Affordance	2017-04	Baseline model model in \'Towards 3D Human Pose Estimation in the Wild: a Weakly-supervised Approach\'	-99.4	MPJPE (CS)	neg
3D vision process	3D human pose estimation	3D human pose estimation	3D human pose estimation	Geometric Pose Affordance	2017-04	Baseline model model in \'Towards 3D Human Pose Estimation in the Wild: a Weakly-supervised Approach\'	-89.2	MPJPE (CA)	neg
3D vision process	3D human pose estimation	3D human pose estimation	3D human pose estimation	Geometric Pose Affordance	2017-04	Baseline model model in \'Towards 3D Human Pose Estimation in the Wild: a Weakly-supervised Approach\'	81.3	PCK3D (CS)	pos
3D vision process	3D human pose estimation	3D human pose estimation	3D human pose estimation	Geometric Pose Affordance	2017-04	Baseline model model in \'Towards 3D Human Pose Estimation in the Wild: a Weakly-supervised Approach\'	83.6	PCK3D (CA)	pos
3D vision process	3D human pose estimation	3D human pose estimation	3D human pose estimation	CHALL H80K	2018-09	ResNet model in \'An Integral Pose Regression System for the ECCV2018 PoseTrack Challenge\'	-55.3	MPJPE	neg
3D vision process	3D human pose estimation	3D human pose estimation	3D human pose estimation	DHP19	2022-06	Point Transformer model in \'Efficient Human Pose Estimation via 3D Event Point Cloud\'	3.65	Params (M)	pos
3D vision process	3D human pose estimation	3D human pose estimation	3D human pose estimation	DHP19	2022-06	Point Transformer model in \'Efficient Human Pose Estimation via 3D Event Point Cloud\'	-10.06	GFLOPs	neg
3D vision process	3D human pose estimation	3D human pose estimation	3D human pose estimation	DHP19	2022-06	Point Transformer model in \'Efficient Human Pose Estimation via 3D Event Point Cloud\'	6.46	MPJPE2D	pos
3D vision process	3D human pose estimation	3D human pose estimation	3D human pose estimation	DHP19	2022-06	Point Transformer model in \'Efficient Human Pose Estimation via 3D Event Point Cloud\'	73.37	MPJPE3D	pos
3D vision process	3D human pose estimation	3D human pose estimation	3D human pose estimation	AIST++	2022-03	HybridCap model in \'HybridCap: Inertia-aid Monocular Capture of Challenging Human Motions\'	-33.3	MPJPE	neg
3D vision process	3D human pose estimation	3D human pose estimation	3D human pose estimation	AGORA	2017-12	HMR model in \'End-to-end Recovery of Human Shape and Pose\'	217.0	B-NMVE	pos
3D vision process	3D human pose estimation	3D human pose estimation	3D human pose estimation	AGORA	2017-12	HMR model in \'End-to-end Recovery of Human Shape and Pose\'	226.0	B-NMJE	pos
3D vision process	3D human pose estimation	3D human pose estimation	3D human pose estimation	AGORA	2017-12	HMR model in \'End-to-end Recovery of Human Shape and Pose\'	173.6	B-MVE	pos
3D vision process	3D human pose estimation	3D human pose estimation	3D human pose estimation	AGORA	2017-12	HMR model in \'End-to-end Recovery of Human Shape and Pose\'	180.5	B-MPJPE	pos
3D vision process	3D human pose estimation	3D human pose estimation	3D human pose estimation	HumanEva-I	2010-03	TGP model in \'Twin gaussian processes for structured prediction\'	-39.1	Mean Reconstruction Error (mm)	neg
3D vision process	3D human pose estimation	3D human pose estimation	3D human pose estimation	HumanEva-I	2015-09	Dual-source approach model in \'A Dual-Source Approach for 3D Pose Estimation from a Single Image\'	-38.9	Mean Reconstruction Error (mm)	neg
3D vision process	3D human pose estimation	3D human pose estimation	3D human pose estimation	HumanEva-I	2016-11	c2f-vol model in \'Coarse-to-Fine Volumetric Prediction for Single-Image 3D Human Pose\'	-24.3	Mean Reconstruction Error (mm)	neg
3D vision process	3D human pose estimation	3D human pose estimation	3D human pose estimation	HumanEva-I	2017-10	Pose Grammar model in \'Learning Pose Grammar to Encode Human Body Configuration for 3D Pose Estimation\'	-22.9	Mean Reconstruction Error (mm)	neg
3D vision process	3D human pose estimation	3D human pose estimation	3D human pose estimation	HumanEva-I	2017-11	Sequence-to-sequence network model in \'Exploiting temporal information for 3D pose estimation\'	-22.0	Mean Reconstruction Error (mm)	neg
3D vision process	3D human pose estimation	3D human pose estimation	3D human pose estimation	HumanEva-I	2018-05	Ordinal Depth Supervision model in \'Ordinal Depth Supervision for 3D Human Pose Estimation\'	-18.3	Mean Reconstruction Error (mm)	neg
3D vision process	3D human pose estimation	3D human pose estimation	3D human pose estimation	HumanEva-I	2019-10	Occlusion-Aware Networks model in \'Occlusion-Aware Networks for 3D Human Pose Estimation in Video\'	-14.3	Mean Reconstruction Error (mm)	neg
3D vision process	3D human pose estimation	3D human pose estimation	3D human pose estimation	HumanEva-I	2020-04	Spatio-Temporal Network (T=128) model in \'3D Human Pose Estimation using Spatio-Temporal Networks with Explicit Occlusion Training\'	-13.5	Mean Reconstruction Error (mm)	neg
3D vision process	3D human pose estimation	3D human pose estimation	3D human pose estimation	HumanEva-I	2021-03	StridedTransformer (T=27 GT) model in \'Exploiting Temporal Contexts with Strided Transformer for 3D Human Pose Estimation\'	-12.2	Mean Reconstruction Error (mm)	neg
3D vision process	3D human pose estimation	3D human pose estimation	3D human pose estimation	SkiPose	2020-11	CanonPose model in \'CanonPose: Self-Supervised Monocular 3D Human Pose Estimation in the Wild\'	-128.1	MPJPE	neg
3D vision process	3D human pose estimation	3D human pose estimation	3D human pose estimation	SkiPose	2021-08	MetaPose (S1+S2) model in \'MetaPose: Fast 3D Pose from Multiple Views without 3D Supervision\'	-53.0	MPJPE	neg
3D vision process	3D human pose estimation	3D human pose estimation	3D human pose estimation	SkiPose	2020-11	CanonPose model in \'CanonPose: Self-Supervised Monocular 3D Human Pose Estimation in the Wild\'	67.1	PCK	pos
3D vision process	3D human pose estimation	3D human pose estimation	3D human pose estimation	SkiPose	2020-11	CanonPose model in \'CanonPose: Self-Supervised Monocular 3D Human Pose Estimation in the Wild\'	89.6	P-MPJPE	pos
3D vision process	3D human pose estimation	3D human pose estimation	3D human pose estimation	SkiPose	2020-11	CanonPose model in \'CanonPose: Self-Supervised Monocular 3D Human Pose Estimation in the Wild\'	108.7	CPS	pos
3D vision process	3D human pose estimation	3D human pose estimation	3D human pose estimation	3D Poses in the Wild Challenge	2019-07	RootNet model in \'Camera Distance-aware Top-down Approach for 3D Multi-person Pose Estimation from a Single RGB Image\'	-84.28	MPJPE	neg
3D vision process	3D human pose estimation	3D human pose estimation	3D human pose estimation	3D Poses in the Wild Challenge	2020-07	MeTRo model in \'MeTRAbs: Metric-Scale Truncation-Robust Heatmaps for Absolute 3D Human Pose Estimation\'	-68.83	MPJPE	neg
3D vision process	3D human pose estimation	3D human pose estimation	3D human pose estimation	3D Poses in the Wild Challenge	2019-07	RootNet model in \'Camera Distance-aware Top-down Approach for 3D Multi-person Pose Estimation from a Single RGB Image\'	-21.25	MPJAE	neg
3D vision process	3D human pose estimation	3D human pose estimation	3D human pose estimation	3D Poses in the Wild Challenge	2020-09	BeyondWeak model in \'Beyond Weak Perspective for Monocular 3D Human Pose Estimation\'	-19.69	MPJAE	neg
3D vision process	3D human pose estimation	3D human pose estimation	3D human pose estimation	MPI-INF-3DHP	2016-11	Mehta model in \'Monocular 3D Human Pose Estimation In The Wild Using Improved CNN Supervision\'	40.8	AUC	pos
3D vision process	3D human pose estimation	3D human pose estimation	3D human pose estimation	MPI-INF-3DHP	2017-05	VNect (ResNet 50 GT) model in \'VNect: Real-time 3D Human Pose Estimation with a Single RGB Camera\'	41.6	AUC	pos
3D vision process	3D human pose estimation	3D human pose estimation	3D human pose estimation	MPI-INF-3DHP	2018-06	MargiPose (multi-crop) model in \'3D Human Pose Estimation with 2D Marginal Heatmaps\'	47.0	AUC	pos
3D vision process	3D human pose estimation	3D human pose estimation	3D human pose estimation	MPI-INF-3DHP	2019-02	RepNet (3DHP) model in \'RepNet: Weakly Supervised Training of an Adversarial Reprojection Network for 3D Human Pose Estimation\'	58.5	AUC	pos
3D vision process	3D human pose estimation	3D human pose estimation	3D human pose estimation	MPI-INF-3DHP	2020-02	Explicit Compositional Depth Maps model in \'3D Human Pose Estimation via Explicit Compositional Depth Maps\'	62.4	AUC	pos
3D vision process	3D human pose estimation	3D human pose estimation	3D human pose estimation	MPI-INF-3DHP	2021-07	U-CondDGConv model in \'Conditional Directed Graph Convolution for 3D Human Pose Estimation\'	69.5	AUC	pos
3D vision process	3D human pose estimation	3D human pose estimation	3D human pose estimation	MPI-INF-3DHP	2022-03	P-STMO (N=81) model in \'P-STMO: Pre-Trained Spatial Temporal Many-to-One Model for 3D Human Pose Estimation\'	75.8	AUC	pos
3D vision process	3D human pose estimation	3D human pose estimation	3D human pose estimation	MPI-INF-3DHP	2016-11	Mehta model in \'Monocular 3D Human Pose Estimation In The Wild Using Improved CNN Supervision\'	-117.6	MPJPE	neg
3D vision process	3D human pose estimation	3D human pose estimation	3D human pose estimation	MPI-INF-3DHP	2018-06	MargiPose (multi-crop) model in \'3D Human Pose Estimation with 2D Marginal Heatmaps\'	-91.3	MPJPE	neg
3D vision process	3D human pose estimation	3D human pose estimation	3D human pose estimation	MPI-INF-3DHP	2019-08	Trajectory Space Factorization (F=25) model in \'Trajectory Space Factorization for Deep Video-Based 3D Human Pose Estimation\'	-79.8	MPJPE	neg
3D vision process	3D human pose estimation	3D human pose estimation	3D human pose estimation	MPI-INF-3DHP	2020-02	Anatomy3D (T=81) model in \'Anatomy-aware 3D Human Pose Estimation with Bone-based Pose Decomposition\'	-78.8	MPJPE	neg
3D vision process	3D human pose estimation	3D human pose estimation	3D human pose estimation	MPI-INF-3DHP	2020-04	UGCN model in \'Motion Guided 3D Pose Estimation from Videos\'	-68.1	MPJPE	neg
3D vision process	3D human pose estimation	3D human pose estimation	3D human pose estimation	MPI-INF-3DHP	2021-07	U-CondDGConv model in \'Conditional Directed Graph Convolution for 3D Human Pose Estimation\'	-42.5	MPJPE	neg
3D vision process	3D human pose estimation	3D human pose estimation	3D human pose estimation	MPI-INF-3DHP	2022-03	P-STMO (N=81) model in \'P-STMO: Pre-Trained Spatial Temporal Many-to-One Model for 3D Human Pose Estimation\'	-32.2	MPJPE	neg
3D vision process	3D human pose estimation	3D human pose estimation	3D human pose estimation	MPI-INF-3DHP	2017-12	HMR model in \'End-to-end Recovery of Human Shape and Pose\'	-89.8	PA-MPJPE	neg
3D vision process	3D human pose estimation	3D human pose estimation	3D human pose estimation	MPI-INF-3DHP	2019-09	SPIN (Rigid Alignment) model in \'Learning to Reconstruct 3D Human Pose and Shape via Model-fitting in the Loop\'	-67.5	PA-MPJPE	neg
3D vision process	3D human pose estimation	3D human pose estimation	3D human pose estimation	MPI-INF-3DHP	2019-12	VIBE model in \'VIBE: Video Inference for Human Body Pose and Shape Estimation\'	-64.6	PA-MPJPE	neg
3D vision process	3D human pose estimation	3D human pose estimation	3D human pose estimation	MPI-INF-3DHP	2020-11	TCMR (T=16 w/o 3DPW) model in \'Beyond Static Features for Temporally Consistent 3D Human Pose and Shape from a Video\'	-62.8	PA-MPJPE	neg
3D vision process	3D human pose estimation	3D human pose estimation	3D human pose estimation	MPI-INF-3DHP	2021-03	Self-Attentive model in \'Self-Attentive 3D Human Pose and Shape Estimation from Videos\'	-60.7	PA-MPJPE	neg
3D vision process	3D human pose estimation	3D human pose estimation	3D human pose estimation	MPI-INF-3DHP	2021-09	MAED model in \'Encoder-decoder with Multi-level Attention for 3D Human Shape and Pose Estimation\'	-56.2	PA-MPJPE	neg
3D vision process	3D human pose estimation	3D human pose estimation	3D human pose estimation	MPI-INF-3DHP	2016-11	Mehta model in \'Monocular 3D Human Pose Estimation In The Wild Using Improved CNN Supervision\'	75.7	PCK	pos
3D vision process	3D human pose estimation	3D human pose estimation	3D human pose estimation	MPI-INF-3DHP	2017-05	VNect (ResNet 50 GT) model in \'VNect: Real-time 3D Human Pose Estimation with a Single RGB Camera\'	79.4	PCK	pos
3D vision process	3D human pose estimation	3D human pose estimation	3D human pose estimation	MPI-INF-3DHP	2018-06	MargiPose (multi-crop) model in \'3D Human Pose Estimation with 2D Marginal Heatmaps\'	85.4	PCK	pos
3D vision process	3D human pose estimation	3D human pose estimation	3D human pose estimation	MPI-INF-3DHP	2019-09	SPIN (Rigid Alignment) model in \'Learning to Reconstruct 3D Human Pose and Shape via Model-fitting in the Loop\'	92.5	PCK	pos
3D vision process	3D human pose estimation	3D human pose estimation	3D human pose estimation	MPI-INF-3DHP	2020-02	Explicit Compositional Depth Maps model in \'3D Human Pose Estimation via Explicit Compositional Depth Maps\'	93.2	PCK	pos
3D vision process	3D human pose estimation	3D human pose estimation	3D human pose estimation	MPI-INF-3DHP	2021-07	U-CondDGConv model in \'Conditional Directed Graph Convolution for 3D Human Pose Estimation\'	97.9	PCK	pos
3D vision process	3D human pose estimation	3D human pose estimation	3D human pose estimation	MPI-INF-3DHP	2020-08	MEVA model in \'3D Human Motion Estimation via Motion Compression and Refinement\'	11.1	Acceleration Error	pos
3D vision process	3D human pose estimation	3D human pose estimation	3D human pose estimation	MPI-INF-3DHP	2021-10	DST-VIBE model in \'Deep Two-Stream Video Inference for Human Body Pose and Shape Estimation\'	11.9	Acceleration Error	pos
3D vision process	3D human pose estimation	3D human pose estimation	3D human pose estimation	CMU Panoptic	2019-05	Learnable Triangulation of Human Pose model in \'Learnable Triangulation of Human Pose\'	-13.7	MPJPE	neg
3D vision process	3D human pose estimation	3D human pose estimation	3D human pose estimation	CMU Panoptic	2020-04	LoCO model in \'Compressed Volumetric Heatmaps for Multi-Person 3D Pose Estimation\'	-69.0	Average MPJPE (mm)	neg
3D vision process	3D human pose estimation	3D human pose estimation	3D human pose estimation	CMU Panoptic	2020-10	AdaFuse model in \'AdaFuse: Adaptive Multiview Fusion for Accurate Human Pose Estimation in the Wild\'	-13.55	Average MPJPE (mm)	neg
3D vision process	3D human pose estimation	3D human pose estimation	3D human pose estimation	CMU Panoptic	2021-06	TesseTrack Multi-View (5 views) model in \'TesseTrack: End-to-End Learnable Multi-Person Articulated 3D Pose Tracking\'	-7.3	Average MPJPE (mm)	neg
3D vision process	3D human pose estimation	3D human pose estimation	3D human pose estimation	Total Capture	2016-01	Tri-CPM model in \'Convolutional Pose Machines\'	-99.0	Average MPJPE (mm)	neg
3D vision process	3D human pose estimation	3D human pose estimation	3D human pose estimation	Total Capture	2017-09	IMUPVH model in \'Total capture: 3D human pose estimation fusing video and inertial sensors\'	-70.0	Average MPJPE (mm)	neg
3D vision process	3D human pose estimation	3D human pose estimation	3D human pose estimation	Total Capture	2018-07	AutoEnc model in \'Deep Autoencoder for Combined Human Pose Estimation and body Model Upscaling\'	-35.0	Average MPJPE (mm)	neg
3D vision process	3D human pose estimation	3D human pose estimation	3D human pose estimation	Total Capture	2019-09	Fusion-RPSM model in \'Cross View Fusion for 3D Human Pose Estimation\'	-29.0	Average MPJPE (mm)	neg
3D vision process	3D human pose estimation	3D human pose estimation	3D human pose estimation	Total Capture	2019-12	DeepFuse-IMU model in \'DeepFuse: An IMU-Aware Network for Real-Time 3D Human Pose Estimation from Multi-View Image\'	-28.9	Average MPJPE (mm)	neg
3D vision process	3D human pose estimation	3D human pose estimation	3D human pose estimation	Total Capture	2020-03	GeoFuse model in \'Fusing Wearable IMUs with Multi-View Images for Human Pose Estimation: A Geometric Approach\'	-24.6	Average MPJPE (mm)	neg
3D vision process	3D human pose estimation	3D human pose estimation	3D human pose estimation	Total Capture	2020-10	AdaFuse model in \'AdaFuse: Adaptive Multiview Fusion for Accurate Human Pose Estimation in the Wild\'	-19.2	Average MPJPE (mm)	neg
3D vision process	3D human pose estimation	3D human pose estimation	3D human pose estimation	Human3.6M	2015-04	Pyramid of 3D HOG features model in \'Predicting people’s 3D poses from short sequences\'	-125.28	Average MPJPE (mm)	neg
3D vision process	3D human pose estimation	3D human pose estimation	3D human pose estimation	Human3.6M	2015-08	StructNet-Avg(500)-APF model in \'Maximum-Margin Structured Learning with Deep Networks for 3D Human Pose Estimation\'	-121.31	Average MPJPE (mm)	neg
3D vision process	3D human pose estimation	3D human pose estimation	3D human pose estimation	Human3.6M	2015-09	Dual-source approach model in \'A Dual-Source Approach for 3D Pose Estimation from a Single Image\'	-97.39	Average MPJPE (mm)	neg
3D vision process	3D human pose estimation	3D human pose estimation	3D human pose estimation	Human3.6M	2016-11	Tekin et model in \'Learning to Fuse 2D and 3D Image Cues for Monocular Body Pose Estimation\'	-69.73	Average MPJPE (mm)	neg
3D vision process	3D human pose estimation	3D human pose estimation	3D human pose estimation	Human3.6M	2017-04	Harvesting pose\nannotations. model in \'Harvesting Multiple Views for Marker-less 3D Human Pose Annotations\'	-56.9	Average MPJPE (mm)	neg
3D vision process	3D human pose estimation	3D human pose estimation	3D human pose estimation	Human3.6M	2017-05	SIM (GT detections) (MA) model in \'A simple yet effective baseline for 3d human pose estimation\'	-45.5	Average MPJPE (mm)	neg
3D vision process	3D human pose estimation	3D human pose estimation	3D human pose estimation	Human3.6M	2019-04	Stereoscopic View Synthesis Subnetwork (GTt) model in \'Generalizing Monocular 3D Human Pose Estimation in the Wild\'	-37.6	Average MPJPE (mm)	neg
3D vision process	3D human pose estimation	3D human pose estimation	3D human pose estimation	Human3.6M	2019-05	Learnable Triangulation of Human Pose (filtered) model in \'Learnable Triangulation of Human Pose\'	-17.7	Average MPJPE (mm)	neg
3D vision process	3D human pose estimation	3D human pose estimation	3D human pose estimation	Human3.6M	2015-06	Akhter & Black model in \'Pose-Conditioned Joint Angle Limits for 3D Human Pose Reconstruction\'	-181.1	PA-MPJPE	neg
3D vision process	3D human pose estimation	3D human pose estimation	3D human pose estimation	Human3.6M	2015-09	Zhou et al. model in \'Sparse Representation for 3D Shape Estimation: A Convex Relaxation Approach\'	-106.7	PA-MPJPE	neg
3D vision process	3D human pose estimation	3D human pose estimation	3D human pose estimation	Human3.6M	2016-07	SMPLify model in \'Keep it SMPL: Automatic Estimation of 3D Human Pose and Shape from a Single Image\'	-82.3	PA-MPJPE	neg
3D vision process	3D human pose estimation	3D human pose estimation	3D human pose estimation	Human3.6M	2016-11	c2f-vol model in \'Coarse-to-Fine Volumetric Prediction for Single-Image 3D Human Pose\'	-51.9	PA-MPJPE	neg
3D vision process	3D human pose estimation	3D human pose estimation	3D human pose estimation	Human3.6M	2017-04	CHPR (H36M+MPII) model in \'Compositional Human Pose Regression\'	-48.3	PA-MPJPE	neg
3D vision process	3D human pose estimation	3D human pose estimation	3D human pose estimation	Human3.6M	2017-10	Pose Grammar model in \'Learning Pose Grammar to Encode Human Body Configuration for 3D Pose Estimation\'	-45.7	PA-MPJPE	neg
3D vision process	3D human pose estimation	3D human pose estimation	3D human pose estimation	Human3.6M	2017-11	TP-Net model in \'Learning 3D Human Pose from Structure and Motion\'	-36.3	PA-MPJPE	neg
3D vision process	3D human pose estimation	3D human pose estimation	3D human pose estimation	Human3.6M	2019-10	HEMlets Pose (H36M+MPII) model in \'HEMlets Pose: Learning Part-Centric Heatmap Triplets for Accurate 3D Human Pose Estimation\'	-27.9	PA-MPJPE	neg
3D vision process	3D human pose estimation	3D human pose estimation	3D human pose estimation	Human3.6M	2022-05	DiffPhy (W=480) model in \'Differentiable Dynamics for Articulated 3d Human Motion Reconstruction\'	-21.9	PA-MPJPE	neg
3D vision process	3D human pose estimation	3D human pose estimation	3D human pose estimation	Human3.6M	2019-08	DSD+SATN model in \'Human Mesh Recovery from Monocular Images via a Skeleton-disentangled Representation\'	6.8	Acceleration Error	pos
3D vision process	3D human pose estimation	3D human pose estimation	3D human pose estimation	Human3.6M	2020-08	MEVA model in \'3D Human Motion Estimation via Motion Compression and Refinement\'	15.3	Acceleration Error	pos
3D vision process	3D human pose estimation	3D human pose estimation	3D human pose estimation	3DPW	2020-07	ISO model in \'Inference Stage Optimization for Cross-scenario 3D Human Pose Estimation\'	54.0	AUC	pos
3D vision process	3D human pose estimation	3D human pose estimation	3D human pose estimation	3DPW	2020-08	ROMP model in \'Monocular, One-stage, Regression of Multiple 3D People\'	60.1	AUC	pos
3D vision process	3D human pose estimation	3D human pose estimation	3D human pose estimation	3DPW	2018-12	HMMR (T=20) model in \'Learning 3D Human Dynamics from Video\'	-116.5	MPJPE	neg
3D vision process	3D human pose estimation	3D human pose estimation	3D human pose estimation	3DPW	2019-12	VIBE model in \'VIBE: Video Inference for Human Body Pose and Shape Estimation\'	-82.9	MPJPE	neg
3D vision process	3D human pose estimation	3D human pose estimation	3D human pose estimation	3DPW	2020-03	FS+WS+OPT(KA+BA+S, 16 frames) model in \'Weakly Supervised 3D Human Pose and Shape Reconstruction with Normalizing Flows\'	-80.2	MPJPE	neg
3D vision process	3D human pose estimation	3D human pose estimation	3D human pose estimation	3DPW	2020-07	MeTRAbs model in \'MeTRAbs: Metric-Scale Truncation-Robust Heatmaps for Absolute 3D Human Pose Estimation\'	-68.8	MPJPE	neg
3D vision process	3D human pose estimation	3D human pose estimation	3D human pose estimation	3DPW	2021-11	DynaBOA model in \'Out-of-Domain Human Mesh Reconstruction via Dynamic Bilevel Online Adaptation\'	-65.5	MPJPE	neg
3D vision process	3D human pose estimation	3D human pose estimation	3D human pose estimation	3DPW	2016-07	SMPLify model in \'Keep it SMPL: Automatic Estimation of 3D Human Pose and Shape from a Single Image\'	-106.8	PA-MPJPE	neg
3D vision process	3D human pose estimation	3D human pose estimation	3D human pose estimation	3DPW	2017-11	TP-Net model in \'Learning 3D Human Pose from Structure and Motion\'	-92.2	PA-MPJPE	neg
3D vision process	3D human pose estimation	3D human pose estimation	3D human pose estimation	3DPW	2018-12	HMMR (T=20) model in \'Learning 3D Human Dynamics from Video\'	-72.6	PA-MPJPE	neg
3D vision process	3D human pose estimation	3D human pose estimation	3D human pose estimation	3DPW	2019-05	Exploiting temporal context for 3D human pose estimation in the wild model in \'Exploiting temporal context for 3D human pose estimation in the wild\'	-72.2	PA-MPJPE	neg
3D vision process	3D human pose estimation	3D human pose estimation	3D human pose estimation	3DPW	2019-08	DSD-SATN model in \'Human Mesh Recovery from Monocular Images via a Skeleton-disentangled Representation\'	-69.5	PA-MPJPE	neg
3D vision process	3D human pose estimation	3D human pose estimation	3D human pose estimation	3DPW	2019-09	SPIN model in \'Learning to Reconstruct 3D Human Pose and Shape via Model-fitting in the Loop\'	-59.2	PA-MPJPE	neg
3D vision process	3D human pose estimation	3D human pose estimation	3D human pose estimation	3DPW	2019-12	VIBE model in \'VIBE: Video Inference for Human Body Pose and Shape Estimation\'	-51.9	PA-MPJPE	neg
3D vision process	3D human pose estimation	3D human pose estimation	3D human pose estimation	3DPW	2020-03	FS+WS+OPT(KA+BA+S, 16 frames) model in \'Weakly Supervised 3D Human Pose and Shape Reconstruction with Normalizing Flows\'	-49.8	PA-MPJPE	neg
3D vision process	3D human pose estimation	3D human pose estimation	3D human pose estimation	3DPW	2020-07	MeTRAbs model in \'MeTRAbs: Metric-Scale Truncation-Robust Heatmaps for Absolute 3D Human Pose Estimation\'	-49.7	PA-MPJPE	neg
3D vision process	3D human pose estimation	3D human pose estimation	3D human pose estimation	3DPW	2020-08	ROMP model in \'Monocular, One-stage, Regression of Multiple 3D People\'	-47.3	PA-MPJPE	neg
3D vision process	3D human pose estimation	3D human pose estimation	3D human pose estimation	3DPW	2020-11	HybrIK model in \'HybrIK: A Hybrid Analytical-Neural Inverse Kinematics Solution for 3D Human Pose and Shape Estimation\'	-45.0	PA-MPJPE	neg
3D vision process	3D human pose estimation	3D human pose estimation	3D human pose estimation	3DPW	2021-11	DynaBOA model in \'Out-of-Domain Human Mesh Reconstruction via Dynamic Bilevel Online Adaptation\'	-40.4	PA-MPJPE	neg
3D vision process	3D human pose estimation	3D human pose estimation	3D human pose estimation	3DPW	2018-12	HMMR (T=20) model in \'Learning 3D Human Dynamics from Video\'	92.9	PCK	pos
3D vision process	3D human pose estimation	3D human pose estimation	3D human pose estimation	3DPW	2019-12	VIBE model in \'VIBE: Video Inference for Human Body Pose and Shape Estimation\'	99.1	MPVPE	pos
3D vision process	3D human pose estimation	3D human pose estimation	3D human pose estimation	3DPW	2020-08	I2L-MeshNet model in \'I2L-MeshNet: Image-to-Lixel Prediction Network for Accurate 3D Human Pose and Mesh Estimation from a Single RGB Image\'	110.1	MPVPE	pos
3D vision process	3D human pose estimation	3D human pose estimation	3D human pose estimation	3DPW	2020-11	TCMR (T=16 w/o 3DPW) model in \'Beyond Static Features for Temporally Consistent 3D Human Pose and Shape from a Video\'	111.5	MPVPE	pos
3D vision process	3D human pose estimation	3D human pose estimation	3D human pose estimation	3DPW	2021-05	BMP model in \'Body Meshes as Points\'	119.3	MPVPE	pos
3D vision process	3D human pose estimation	3D human pose estimation	3D human pose estimation	3DPW	2020-08	MEVA model in \'3D Human Motion Estimation via Motion Compression and Refinement\'	858.8	Model Size (MB)	pos
3D vision process	3D human pose estimation	3D human pose estimation	3D human pose estimation	3DPW	2020-11	TCMR model in \'Beyond Static Features for Temporally Consistent 3D Human Pose and Shape from a Video\'	1073.0	Model Size (MB)	pos
3D vision process	3D human pose estimation	3D human pose estimation	3D human pose estimation	3DPW	2017-12	HMR model in \'End-to-end Recovery of Human Shape and Pose\'	37.4	Acceleration Error	pos
3D vision process	3D human pose estimation	3D human pose estimation	3D human pose estimation	3DPW	2021-03	Self-Attentive model in \'Self-Attentive 3D Human Pose and Shape Estimation from Videos\'	77.9	Acceleration Error	pos
3D vision process	3D human pose estimation	3D human pose estimation	3D human pose estimation	3DPW	2020-08	MEVA model in \'3D Human Motion Estimation via Motion Compression and Refinement\'	4.46	FLOPs (G)	pos
3D vision process	3D human pose estimation	3D human pose estimation	3D human pose estimation	3DPW	2020-11	TCMR model in \'Beyond Static Features for Temporally Consistent 3D Human Pose and Shape from a Video\'	4.99	FLOPs (G)	pos
3D vision process	3D human pose estimation	3D human pose estimation	3D human pose estimation	3DPW	2019-12	VIBE model in \'VIBE: Video Inference for Human Body Pose and Shape Estimation\'	72.43	Number of parameters (M)	pos
3D vision process	3D human pose estimation	3D human pose estimation	3D human pose estimation	3DPW	2020-08	MEVA model in \'3D Human Motion Estimation via Motion Compression and Refinement\'	85.72	Number of parameters (M)	pos
3D vision process	3D human pose estimation	3D human pose estimation	3D human pose estimation	3DPW	2020-11	TCMR model in \'Beyond Static Features for Temporally Consistent 3D Human Pose and Shape from a Video\'	108.89	Number of parameters (M)	pos
3D vision process	3D human pose estimation	3D human pose estimation	3D human pose estimation	JTA	2022-05	Dual network model in \'Dual networks based 3D Multi-Person Pose Estimation from Monocular Video\'	58.15	F1(t=0.4m)	pos
3D vision process	3D human pose estimation	3D human pose estimation	3D human pose estimation	JTA	2022-05	Dual network model in \'Dual networks based 3D Multi-Person Pose Estimation from Monocular Video\'	69.32	F1(t=0.8m)	pos
3D vision process	3D human pose estimation	3D human pose estimation	3D human pose estimation	JTA	2022-05	Dual network model in \'Dual networks based 3D Multi-Person Pose Estimation from Monocular Video\'	74.19	F1(t=1.2m)	pos
3D vision process	3D human pose estimation	3D human pose estimation	3D human pose estimation	HSPACE	2021-12	T-THUNDR (HITI + HSPACE) model in \'HSPACE: Synthetic Parametric Humans Animated in Complex Environments\'	-71.0	MPJPE	neg
3D vision process	3D human pose estimation	3D human pose estimation	3D human pose estimation	HSPACE	2021-12	T-THUNDR (HITI + HSPACE) model in \'HSPACE: Synthetic Parametric Humans Animated in Complex Environments\'	-47.0	PA-MPJPE	neg
3D vision process	3D human pose estimation	3D human pose estimation	3D human pose estimation	HSPACE	2021-12	T-THUNDR (HITI + HSPACE) model in \'HSPACE: Synthetic Parametric Humans Animated in Complex Environments\'	81.0	MPVPE	pos
3D vision process	3D human pose estimation	3D human pose estimation	3D human pose estimation	HSPACE	2021-12	T-THUNDR (HITI + HSPACE) model in \'HSPACE: Synthetic Parametric Humans Animated in Complex Environments\'	-58.0	PA-MPVPE	neg
3D vision process	3D human pose estimation	3D multi-person pose estimation	3D Multi-Person Mesh Recovery	Relative Human	2020-08	ROMP model in \'Monocular, One-stage, Regression of Multiple 3D People\'	68.27	PCDR	pos
3D vision process	3D human pose estimation	3D multi-person pose estimation	3D Multi-Person Mesh Recovery	AGORA	2021-05	PIXIE model in \'Collaborative Regression of Expressive Bodies using Moderation\'	233.9	FB-NMVE	pos
3D vision process	3D human pose estimation	3D multi-person pose estimation	3D Multi-Person Mesh Recovery	AGORA	2021-05	PIXIE model in \'Collaborative Regression of Expressive Bodies using Moderation\'	173.4	B-NMVE	pos
3D vision process	3D human pose estimation	3D multi-person pose estimation	3D Multi-Person Mesh Recovery	AGORA	2021-05	PIXIE model in \'Collaborative Regression of Expressive Bodies using Moderation\'	230.9	FB-NMJE	pos
3D vision process	3D human pose estimation	3D multi-person pose estimation	3D Multi-Person Mesh Recovery	AGORA	2021-05	PIXIE model in \'Collaborative Regression of Expressive Bodies using Moderation\'	171.1	B-NMJE	pos
3D vision process	3D human pose estimation	3D multi-person pose estimation	3D Multi-Person Mesh Recovery	AGORA	2021-05	PIXIE model in \'Collaborative Regression of Expressive Bodies using Moderation\'	191.8	FB-MVE	pos
3D vision process	3D human pose estimation	3D multi-person pose estimation	3D Multi-Person Mesh Recovery	AGORA	2021-05	PIXIE model in \'Collaborative Regression of Expressive Bodies using Moderation\'	142.2	B-MVE	pos
3D vision process	3D human pose estimation	3D multi-person pose estimation	3D Multi-Person Mesh Recovery	AGORA	2021-05	PIXIE model in \'Collaborative Regression of Expressive Bodies using Moderation\'	50.2	F-MVE	pos
3D vision process	3D human pose estimation	3D multi-person pose estimation	3D Multi-Person Mesh Recovery	AGORA	2021-05	PIXIE model in \'Collaborative Regression of Expressive Bodies using Moderation\'	189.3	FB-MPJPE	pos
3D vision process	3D human pose estimation	3D multi-person pose estimation	3D Multi-Person Mesh Recovery	AGORA	2021-05	PIXIE model in \'Collaborative Regression of Expressive Bodies using Moderation\'	140.3	B-MPJPE	pos
3D vision process	3D human pose estimation	3D multi-person pose estimation	3D Multi-Person Mesh Recovery	AGORA	2021-05	PIXIE model in \'Collaborative Regression of Expressive Bodies using Moderation\'	54.5	F-MPJPE	pos
3D vision process	3D human pose estimation	3D multi-person pose estimation	3D multi-person pose estimation	Shelf	2022-05	VTP model in \'VTP: Volumetric Transformer for Multi-view Multi-person 3D Pose Estimation\'	-56.3	MPJPE	neg
3D vision process	3D human pose estimation	3D multi-person pose estimation	3D multi-person pose estimation	Shelf	2014-06	Belagiannis model v.1 model in \'3D Pictorial Structures for Multiple Human Pose Estimation\'	71.4	PCP3D	pos
3D vision process	3D human pose estimation	3D multi-person pose estimation	3D multi-person pose estimation	Shelf	2014-09	Belagiannis model v.2 model in \'Multiple human pose estimation with temporally consistent 3d pictorial structures\'	76.0	PCP3D	pos
3D vision process	3D human pose estimation	3D multi-person pose estimation	3D multi-person pose estimation	Shelf	2016-10	Belagiannis model v.3 model in \'3D Pictorial Structures Revisited: Multiple Human Pose Estimation\'	77.5	PCP3D	pos
3D vision process	3D human pose estimation	3D multi-person pose estimation	3D multi-person pose estimation	Shelf	2017-09	Ershadi-Nasab model model in \'Multiple human 3d pose estimation from multiview images\'	88.0	PCP3D	pos
3D vision process	3D human pose estimation	3D multi-person pose estimation	3D multi-person pose estimation	Shelf	2019-01	MVPose model in \'Fast and Robust Multi-Person 3D Pose Estimation from Multiple Views\'	96.9	PCP3D	pos
3D vision process	3D human pose estimation	3D multi-person pose estimation	3D multi-person pose estimation	Shelf	2020-02	4D Association Pose model in \'4D Association Graph for Realtime Multi-person Motion Capture Using Multiple Video Cameras\'	97.6	PCP3D	pos
3D vision process	3D human pose estimation	3D multi-person pose estimation	3D multi-person pose estimation	Shelf	2021-06	TesseTrack model in \'TesseTrack: End-to-End Learnable Multi-Person Articulated 3D Pose Tracking\'	98.2	PCP3D	pos
3D vision process	3D human pose estimation	3D multi-person pose estimation	3D multi-person pose estimation	Campus	2022-05	VTP model in \'VTP: Volumetric Transformer for Multi-view Multi-person 3D Pose Estimation\'	80.1	Mean mAP	pos
3D vision process	3D human pose estimation	3D multi-person pose estimation	3D multi-person pose estimation	Campus	2014-06	Belagiannis model v.1 model in \'3D Pictorial Structures for Multiple Human Pose Estimation\'	75.8	PCP3D	pos
3D vision process	3D human pose estimation	3D multi-person pose estimation	3D multi-person pose estimation	Campus	2014-09	Belagiannis model v.2 model in \'Multiple human pose estimation with temporally consistent 3d pictorial structures\'	78.0	PCP3D	pos
3D vision process	3D human pose estimation	3D multi-person pose estimation	3D multi-person pose estimation	Campus	2016-10	Belagiannis model v.3 model in \'3D Pictorial Structures Revisited: Multiple Human Pose Estimation\'	84.5	PCP3D	pos
3D vision process	3D human pose estimation	3D multi-person pose estimation	3D multi-person pose estimation	Campus	2017-09	Ershadi-Nasab model model in \'Multiple human 3d pose estimation from multiview images\'	90.6	PCP3D	pos
3D vision process	3D human pose estimation	3D multi-person pose estimation	3D multi-person pose estimation	Campus	2019-01	MVPose model in \'Fast and Robust Multi-Person 3D Pose Estimation from Multiple Views\'	96.3	PCP3D	pos
3D vision process	3D human pose estimation	3D multi-person pose estimation	3D multi-person pose estimation	Campus	2020-03	Cross-View model in \'Cross-View Tracking for Multi-Human 3D Pose Estimation at over 100 FPS\'	96.6	PCP3D	pos
3D vision process	3D human pose estimation	3D multi-person pose estimation	3D multi-person pose estimation	Campus	2020-04	VoxelPose model in \'VoxelPose: Towards Multi-Camera 3D Human Pose Estimation in Wild Environment\'	96.7	PCP3D	pos
3D vision process	3D human pose estimation	3D multi-person pose estimation	3D multi-person pose estimation	Campus	2021-06	TesseTrack model in \'TesseTrack: End-to-End Learnable Multi-Person Articulated 3D Pose Tracking\'	97.4	PCP3D	pos
3D vision process	3D human pose estimation	3D multi-person pose estimation	3D multi-person pose estimation	MuPoTS-3D	2019-09	HG-RCNN model in \'Multi-Person 3D Human Pose Estimation from Monocular Images\'	74.2	3DPCK	pos
3D vision process	3D human pose estimation	3D multi-person pose estimation	3D multi-person pose estimation	MuPoTS-3D	2020-08	Unsupervised Cross-Modal Alignment model in \'Unsupervised Cross-Modal Alignment for Multi-Person 3D Pose Estimation\'	78.4	3DPCK	pos
3D vision process	3D human pose estimation	3D multi-person pose estimation	3D multi-person pose estimation	MuPoTS-3D	2020-10	Temporal Smoothing model in \'Temporal Smoothing for 3D Human Pose Estimation and Localization for Occluded People\'	85.3	3DPCK	pos
3D vision process	3D human pose estimation	3D multi-person pose estimation	3D multi-person pose estimation	CMU Panoptic Studio Dataset	2020-04	VoxelPose model in \'VoxelPose: Towards Multi-Camera 3D Human Pose Estimation in Wild Environment\'	-17.68	Average MPJPE (mm)	neg
3D vision process	3D human pose estimation	3D multi-person pose estimation	3D multi-person pose estimation	CMU Panoptic Studio Dataset	2021-04	PlaneSweepPose model in \'Multi-View Multi-Person 3D Pose Estimation with Plane Sweep Stereo\'	-16.75	Average MPJPE (mm)	neg
3D vision process	3D human pose estimation	3D multi-person pose estimation	3D multi-person pose estimation	CMU Panoptic Studio Dataset	2021-06	TesseTrack model in \'TesseTrack: End-to-End Learnable Multi-Person Articulated 3D Pose Tracking\'	-7.3	Average MPJPE (mm)	neg
3D vision process	3D human pose estimation	3D multi-person pose estimation	3D multi-person pose estimation (absolute)	MuPoTS-3D	2019-04	Depth Prediction Network model in \'Absolute Human Pose Estimation with Depth Prediction Network\'	-292.0	MPJPE	neg
3D vision process	3D human pose estimation	3D multi-person pose estimation	3D multi-person pose estimation (absolute)	MuPoTS-3D	2019-07	3DMPPE_POSENET model in \'Camera Distance-aware Top-down Approach for 3D Multi-person Pose Estimation from a Single RGB Image\'	31.5	3DPCK	pos
3D vision process	3D human pose estimation	3D multi-person pose estimation	3D multi-person pose estimation (absolute)	MuPoTS-3D	2020-04	WDSPose model in \'Multi-Person Absolute 3D Human Pose Estimation with Weak Depth Supervision\'	37.3	3DPCK	pos
3D vision process	3D human pose estimation	3D multi-person pose estimation	3D multi-person pose estimation (absolute)	MuPoTS-3D	2020-08	HMOR model in \'HMOR: Hierarchical Multi-Person Ordinal Relations for Monocular Multi-Person 3D Pose Estimation\'	43.8	3DPCK	pos
3D vision process	3D human pose estimation	3D multi-person pose estimation	3D multi-person pose estimation (absolute)	MuPoTS-3D	2020-12	GnTCN model in \'Graph and Temporal Convolutional Networks for 3D Multi-person Pose Estimation in Monocular Videos\'	45.7	3DPCK	pos
3D vision process	3D human pose estimation	3D multi-person pose estimation	3D multi-person pose estimation (absolute)	MuPoTS-3D	2021-04	TDBU_Net model in \'Monocular 3D Multi-Person Pose Estimation by Integrating Top-Down and Bottom-Up Networks\'	48.0	3DPCK	pos
3D vision process	3D human pose estimation	3D multi-person pose estimation	3D multi-person pose estimation (absolute)	MuPoTS-3D	2022-05	Dual network model in \'Dual networks based 3D Multi-Person Pose Estimation from Monocular Video\'	48.1	3DPCK	pos
3D vision process	3D human pose estimation	3D multi-person pose estimation	3D multi-person pose estimation (root-relative)	MuPoTS-3D	2017-07	LCR-Net model in \'LCR-Net: Localization-Classification-Regression for Human Pose\'	-146.0	MPJPE	neg
3D vision process	3D human pose estimation	3D multi-person pose estimation	3D multi-person pose estimation (root-relative)	MuPoTS-3D	2017-12	Mehta et al. model in \'Single-Shot Multi-Person 3D Pose Estimation From Monocular RGB\'	-132.0	MPJPE	neg
3D vision process	3D human pose estimation	3D multi-person pose estimation	3D multi-person pose estimation (root-relative)	MuPoTS-3D	2019-04	Depth Prediction Network model in \'Absolute Human Pose Estimation with Depth Prediction Network\'	-120.0	MPJPE	neg
3D vision process	3D human pose estimation	3D multi-person pose estimation	3D multi-person pose estimation (root-relative)	MuPoTS-3D	2020-10	Temporal Smoothing model in \'Temporal Smoothing for 3D Human Pose Estimation and Localization for Occluded People\'	-103.0	MPJPE	neg
3D vision process	3D human pose estimation	3D multi-person pose estimation	3D multi-person pose estimation (root-relative)	MuPoTS-3D	2017-12	Mehta model in \'Single-Shot Multi-Person 3D Pose Estimation From Monocular RGB\'	65.0	3DPCK	pos
3D vision process	3D human pose estimation	3D multi-person pose estimation	3D multi-person pose estimation (root-relative)	MuPoTS-3D	2019-07	3DMPPE_POSENET model in \'Camera Distance-aware Top-down Approach for 3D Multi-person Pose Estimation from a Single RGB Image\'	81.8	3DPCK	pos
3D vision process	3D human pose estimation	3D multi-person pose estimation	3D multi-person pose estimation (root-relative)	MuPoTS-3D	2020-04	WDSPose model in \'Multi-Person Absolute 3D Human Pose Estimation with Weak Depth Supervision\'	82.7	3DPCK	pos
3D vision process	3D human pose estimation	3D multi-person pose estimation	3D multi-person pose estimation (root-relative)	MuPoTS-3D	2020-07	HDNet model in \'HDNet: Human Depth Estimation for Multi-Person Camera-Space Localization\'	83.7	3DPCK	pos
3D vision process	3D human pose estimation	3D multi-person pose estimation	3D multi-person pose estimation (root-relative)	MuPoTS-3D	2020-10	Temporal Smoothing model in \'Temporal Smoothing for 3D Human Pose Estimation and Localization for Occluded People\'	85.3	3DPCK	pos
3D vision process	3D human pose estimation	3D multi-person pose estimation	3D multi-person pose estimation (root-relative)	MuPoTS-3D	2020-12	GnTCN model in \'Graph and Temporal Convolutional Networks for 3D Multi-person Pose Estimation in Monocular Videos\'	87.5	3DPCK	pos
3D vision process	3D human pose estimation	3D multi-person pose estimation	3D multi-person pose estimation (root-relative)	MuPoTS-3D	2021-04	TDBU_Net model in \'Monocular 3D Multi-Person Pose Estimation by Integrating Top-Down and Bottom-Up Networks\'	89.6	3DPCK	pos
3D vision process	3D human pose estimation	Monocular 3D human pose estimation	Monocular 3D human pose estimation	Human3.6M	2015-11	Sparseness Meets Deepness model in \'Sparseness Meets Deepness: 3D Human Pose Estimation from Monocular Video\'	-113.01	Average MPJPE (mm)	neg
3D vision process	3D human pose estimation	Monocular 3D human pose estimation	Monocular 3D human pose estimation	Human3.6M	2017-01	Projected-pose belief maps + 2D fusion layers model in \'Lifting from the Deep: Convolutional 3D Pose Estimation from a Single Image\'	-88.39	Average MPJPE (mm)	neg
3D vision process	3D human pose estimation	Monocular 3D human pose estimation	Monocular 3D human pose estimation	Human3.6M	2017-04	Weakly Supervised Transfer Learning model in \'Towards 3D Human Pose Estimation in the Wild: a Weakly-supervised Approach\'	-64.9	Average MPJPE (mm)	neg
3D vision process	3D human pose estimation	Monocular 3D human pose estimation	Monocular 3D human pose estimation	Human3.6M	2017-05	SIM (SH detections FT) (MA) model in \'A simple yet effective baseline for 3d human pose estimation\'	-62.9	Average MPJPE (mm)	neg
3D vision process	3D human pose estimation	Monocular 3D human pose estimation	Monocular 3D human pose estimation	Human3.6M	2017-11	TP-Net model in \'Learning 3D Human Pose from Structure and Motion\'	-52.1	Average MPJPE (mm)	neg
3D vision process	3D human pose estimation	Monocular 3D human pose estimation	Monocular 3D human pose estimation	Human3.6M	2018-11	VideoPose3D (T=243) model in \'3D human pose estimation in video with temporal convolutions and semi-supervised training\'	-46.8	Average MPJPE (mm)	neg
3D vision process	3D human pose estimation	Monocular 3D human pose estimation	Monocular 3D human pose estimation	Human3.6M	2019-08	Trajectory Space Factorization (50 frames) model in \'Trajectory Space Factorization for Deep Video-Based 3D Human Pose Estimation\'	-46.6	Average MPJPE (mm)	neg
3D vision process	3D human pose estimation	Monocular 3D human pose estimation	Monocular 3D human pose estimation	Human3.6M	2019-10	HEMlets Pose (H36M+MPII) model in \'HEMlets Pose: Learning Part-Centric Heatmap Triplets for Accurate 3D Human Pose Estimation\'	-39.9	Average MPJPE (mm)	neg
3D vision process	3D human pose estimation	Monocular 3D human pose estimation	Monocular 3D human pose estimation	Human3.6M	2022-03	MixSTE (HRNet, T=243) model in \'MixSTE: Seq2seq Mixed Spatio-Temporal Encoder for 3D Human Pose Estimation in Video\'	-39.8	Average MPJPE (mm)	neg
3D vision process	3D human pose estimation	Monocular 3D human pose estimation	Monocular 3D human pose estimation	Human3.6M	2019-10	HEMlets Pose (H36M+MPII) model in \'HEMlets Pose: Learning Part-Centric Heatmap Triplets for Accurate 3D Human Pose Estimation\'	-27.9	PA-MPJPE	neg
3D vision process	3D human pose estimation	Monocular 3D human pose estimation	Monocular 3D human pose estimation	Human3.6M	2015-11	Sparseness Meets Deepness model in \'Sparseness Meets Deepness: 3D Human Pose Estimation from Monocular Video\'	300.0	Frames Needed	pos
3D vision process	3D human pose estimation	Multi-Hypotheses 3D Human Pose Estimation	Multi-Hypotheses 3D Human Pose Estimation	Human3.6M	2019-04	Sharma et al. model in \'Monocular 3D Human Pose Estimation by Generation and Ordinal Ranking\'	-46.8	Average MPJPE (mm)	neg
3D vision process	3D human pose estimation	Multi-Hypotheses 3D Human Pose Estimation	Multi-Hypotheses 3D Human Pose Estimation	Human3.6M	2020-10	GraphMDN model in \'GraphMDN: Leveraging graph structure and deep learning to solve inverse problems\'	-46.2	Average MPJPE (mm)	neg
3D vision process	3D human pose estimation	Multi-Hypotheses 3D Human Pose Estimation	Multi-Hypotheses 3D Human Pose Estimation	Human3.6M	2019-04	MDN model in \'Generating Multiple Hypotheses for 3D Human Pose Estimation with Mixture Density Network\'	42.6	Average PMPJPE (mm)	pos
3D vision process	3D human pose estimation	Multi-Hypotheses 3D Human Pose Estimation	Multi-Hypotheses 3D Human Pose Estimation	Human3.6M	2020-08	Li et al. model in \'Weakly Supervised Generative Network for Multiple 3D Human Pose Hypotheses\'	44.3	Average PMPJPE (mm)	pos
3D vision process	3D human pose estimation	Pose prediction	Pose prediction	Gaming 3D (G3D)	2019-09	PISEP^2 (L1 norm) model in \'PISEP^2: Pseudo Image Sequence Evolution based 3D Pose Prediction\'	-1.1101	MAE	neg
3D vision process	3D human pose estimation	Pose prediction	Pose prediction	Gaming 3D (G3D)	2019-09	PISEP^2 (L1 norm) model in \'PISEP^2: Pseudo Image Sequence Evolution based 3D Pose Prediction\'	-0.1199	MSE	neg
3D vision process	3D human pose estimation	Pose prediction	Pose prediction	SUN-Mem	2020-01	TIP-sum PPM-GGM-DDM-DF model in \'Tri-graph Information Propagation for Polypharmacy Side Effect Prediction\'	89.0	AP50	pos
3D vision process	3D human pose estimation	Pose prediction	Pose prediction	SUN-Mem	2020-01	TIP-sum PPM-GGM-DDM-DF model in \'Tri-graph Information Propagation for Polypharmacy Side Effect Prediction\'	89.0	AUPRC	pos
3D vision process	3D human pose estimation	Pose prediction	Pose prediction	SUN-Mem	2020-01	TIP-sum PPM-GGM-DDM-DF model in \'Tri-graph Information Propagation for Polypharmacy Side Effect Prediction\'	0.914	AUROC	pos
3D vision process	3D human pose estimation	Pose prediction	Pose prediction	Filtered NTU RGB+D	2018-07	PredCNN model in \'Predcnn: Predictive learning with cascade convolutions\'	-1.6394	MAE	neg
3D vision process	3D human pose estimation	Pose prediction	Pose prediction	Filtered NTU RGB+D	2019-09	PISEP^2 (L1 norm) model in \'PISEP^2: Pseudo Image Sequence Evolution based 3D Pose Prediction\'	-1.1651	MAE	neg
3D vision process	3D human pose estimation	Pose prediction	Pose prediction	Filtered NTU RGB+D	2018-07	PredCNN model in \'Predcnn: Predictive learning with cascade convolutions\'	-0.1665	MSE	neg
3D vision process	3D human pose estimation	Pose prediction	Pose prediction	Filtered NTU RGB+D	2019-09	PISEP^2 (L1 norm) model in \'PISEP^2: Pseudo Image Sequence Evolution based 3D Pose Prediction\'	-0.121	MSE	neg
3D vision process	3D human pose estimation	Weakly-supervised 3D human pose estimation	Weakly-supervised 3D human pose estimation	Human3.6M	2017-01	Tome et al. model in \'Lifting from the Deep: Convolutional 3D Pose Estimation from a Single Image\'	-88.4	Average MPJPE (mm)	neg
3D vision process	3D human pose estimation	Weakly-supervised 3D human pose estimation	Weakly-supervised 3D human pose estimation	Human3.6M	2018-11	Pavllo et al. model in \'3D human pose estimation in video with temporal convolutions and semi-supervised training\'	-64.7	Average MPJPE (mm)	neg
3D vision process	3D human pose estimation	Weakly-supervised 3D human pose estimation	Weakly-supervised 3D human pose estimation	Human3.6M	2019-03	EpipolarPose (SS + RU) model in \'Self-Supervised Learning of 3D Human Pose using Multi-view Geometry\'	-60.56	Average MPJPE (mm)	neg
3D vision process	3D human pose estimation	Weakly-supervised 3D human pose estimation	Weakly-supervised 3D human pose estimation	Human3.6M	2020-03	GeoRep (semi-supervised) model in \'Weakly-Supervised 3D Human Pose Learning via Multi-view Images in the Wild\'	-59.7	Average MPJPE (mm)	neg
3D vision process	3D human pose estimation	Weakly-supervised 3D human pose estimation	Weakly-supervised 3D human pose estimation	Human3.6M	2020-04	PGNIS model in \'Self-Supervised 3D Human Pose Estimation via Part Guided Novel Image Synthesis\'	-50.8	Average MPJPE (mm)	neg
3D vision process	3D human pose estimation	Weakly-supervised 3D human pose estimation	Weakly-supervised 3D human pose estimation	Human3.6M	2021-09	HDVR model in \'Unsupervised 3D Pose Estimation for Hierarchical Dance Video Recognition\'	-47.3	Average MPJPE (mm)	neg
3D vision process	3D human pose estimation	Weakly-supervised 3D human pose estimation	Weakly-supervised 3D human pose estimation	Human3.6M	2021-12	AdaptPose model in \'AdaptPose: Cross-Dataset Adaptation for 3D Human Pose Estimation by Learnable Motion Generation\'	-42.5	Average MPJPE (mm)	neg
3D vision process	3D human pose estimation	Weakly-supervised 3D human pose estimation	Weakly-supervised 3D human pose estimation	Human3.6M	2021-05	HW-HuP model in \'Heuristic Weakly Supervised 3D Human Pose Estimation in Novel Contexts without Any 3D Pose Ground Truth\'	-50.4	PA-MPJPE	neg
3D vision process	3D human pose estimation	Weakly-supervised 3D human pose estimation	Weakly-supervised 3D human pose estimation	Human3.6M	2022-03	Uncertainty-Aware Adaptation model in \'Uncertainty-Aware Adaptation for Self-Supervised 3D Human Pose Estimation\'	-49.6	PA-MPJPE	neg
3D vision process	3D human pose estimation	Weakly-supervised 3D human pose estimation	Weakly-supervised 3D human pose estimation	Human3.6M	2022-04	Non-Local Latent Relation Distillation model in \'Non-Local Latent Relation Distillation for Self-Adaptive 3D Human Pose Estimation\'	-48.2	PA-MPJPE	neg
3D vision process	3D human pose estimation	Weakly-supervised 3D human pose estimation	Weakly-supervised 3D human pose estimation	Human3.6M	2017-01	Tome et al. model in \'Lifting from the Deep: Convolutional 3D Pose Estimation from a Single Image\'	1.0	Number of Views	pos
3D vision process	3D human pose estimation	Weakly-supervised 3D human pose estimation	Weakly-supervised 3D human pose estimation	Human3.6M	2019-03	Kocabas et al. model in \'Self-Supervised Learning of 3D Human Pose using Multi-view Geometry\'	2.0	Number of Views	pos
3D vision process	3D human pose estimation	Weakly-supervised 3D human pose estimation	Weakly-supervised 3D human pose estimation	Human3.6M	2017-01	Tome et al. model in \'Lifting from the Deep: Convolutional 3D Pose Estimation from a Single Image\'	1.0	Number of Frames Per View	pos
3D vision process	3D human pose estimation	Weakly-supervised 3D human pose estimation	Weakly-supervised 3D human pose estimation	Human3.6M	2018-11	VideoPose3D (T=243) model in \'3D human pose estimation in video with temporal convolutions and semi-supervised training\'	243.0	Number of Frames Per View	pos
3D vision process	3D human pose estimation	Weakly-supervised 3D human pose estimation	Weakly-supervised 3D human pose estimation	MPI-INF-3DHP	2020-03	GeoRep (semi-supervised) model in \'Weakly-Supervised 3D Human Pose Learning via Multi-view Images in the Wild\'	-113.8	MPJPE	neg
3D vision process	3D human pose estimation	Weakly-supervised 3D human pose estimation	Weakly-supervised 3D human pose estimation	MPI-INF-3DHP	2020-03	GeoRep (semi-supervised) model in \'Weakly-Supervised 3D Human Pose Learning via Multi-view Images in the Wild\'	79.1	PCK	pos
3D vision process	3D human pose tracking	3D human pose tracking	3D human pose tracking	CMU Panoptic	2021-06	TesseTrack model in \'TesseTrack: End-to-End Learnable Multi-Person Articulated 3D Pose Tracking\'	94.1	3DMOTA	pos
3D vision process	3D human reconstruction	3D human reconstruction	3D human reconstruction	Expressive hands and faces dataset (EHF)	2020-08	ExPose model in \'Monocular Expressive Body Regression through Body-Driven Attention\'	54.5	PA V2V (mm), whole body	pos
3D vision process	3D human reconstruction	3D human reconstruction	3D human reconstruction	Expressive hands and faces dataset (EHF)	2021-05	PIXIE model in \'Collaborative Regression of Expressive Bodies using Moderation\'	55.0	PA V2V (mm), whole body	pos
3D vision process	3D human reconstruction	3D human reconstruction	3D human reconstruction	Expressive hands and faces dataset (EHF)	2019-04	SMPLify-X model in \'Expressive Body Capture: 3D Hands, Face, and Body from a Single Image\'	93.0	TR V2V (mm), whole body	pos
3D vision process	3D human reconstruction	3D human reconstruction	3D human reconstruction	Expressive hands and faces dataset (EHF)	2019-04	SMPLify-X model in \'Expressive Body Capture: 3D Hands, Face, and Body from a Single Image\'	87.6	MPJPE-14	pos
3D vision process	3D human reconstruction	3D human reconstruction	3D human reconstruction	Expressive hands and faces dataset (EHF)	2019-04	SMPLify-X model in \'Expressive Body Capture: 3D Hands, Face, and Body from a Single Image\'	75.4	PA V2V (mm), body only	pos
3D vision process	3D human reconstruction	3D human reconstruction	3D human reconstruction	Expressive hands and faces dataset (EHF)	2019-04	SMPLify-X model in \'Expressive Body Capture: 3D Hands, Face, and Body from a Single Image\'	116.1	TR V2V (mm), body only	pos
3D vision process	3D human reconstruction	3D human reconstruction	3D human reconstruction	Expressive hands and faces dataset (EHF)	2019-04	SMPLify-X model in \'Expressive Body Capture: 3D Hands, Face, and Body from a Single Image\'	11.6	PA V2V (mm), left hand	pos
3D vision process	3D human reconstruction	3D human reconstruction	3D human reconstruction	Expressive hands and faces dataset (EHF)	2020-08	ExPose model in \'Monocular Expressive Body Regression through Body-Driven Attention\'	13.1	PA V2V (mm), left hand	pos
3D vision process	3D human reconstruction	3D human reconstruction	3D human reconstruction	Expressive hands and faces dataset (EHF)	2019-04	SMPLify-X model in \'Expressive Body Capture: 3D Hands, Face, and Body from a Single Image\'	23.8	TR V2V (mm), left hand	pos
3D vision process	3D human reconstruction	3D human reconstruction	3D human reconstruction	Expressive hands and faces dataset (EHF)	2020-08	ExPose model in \'Monocular Expressive Body Regression through Body-Driven Attention\'	31.2	TR V2V (mm), left hand	pos
3D vision process	3D human reconstruction	3D human reconstruction	3D human reconstruction	Expressive hands and faces dataset (EHF)	2021-08	FrankMocap model in \'FrankMocap: A Monocular 3D Whole-Body Pose Estimation System via Regression and Integration\'	32.1	TR V2V (mm), left hand	pos
3D vision process	3D human reconstruction	3D human reconstruction	3D human reconstruction	Expressive hands and faces dataset (EHF)	2019-04	SMPLify-X model in \'Expressive Body Capture: 3D Hands, Face, and Body from a Single Image\'	4.9	PA V2V (mm), face	pos
3D vision process	3D human reconstruction	3D human reconstruction	3D human reconstruction	Expressive hands and faces dataset (EHF)	2020-08	ExPose model in \'Monocular Expressive Body Regression through Body-Driven Attention\'	5.8	PA V2V (mm), face	pos
3D vision process	3D human reconstruction	3D human reconstruction	3D human reconstruction	Expressive hands and faces dataset (EHF)	2019-04	SMPLify-X model in \'Expressive Body Capture: 3D Hands, Face, and Body from a Single Image\'	11.5	TR V2V (mm), face	pos
3D vision process	3D human reconstruction	3D human reconstruction	3D human reconstruction	Expressive hands and faces dataset (EHF)	2020-08	ExPose model in \'Monocular Expressive Body Regression through Body-Driven Attention\'	15.9	TR V2V (mm), face	pos
3D vision process	3D human reconstruction	3D human reconstruction	3D human reconstruction	Expressive hands and faces dataset (EHF)	2019-04	SMPLify-X model in \'Expressive Body Capture: 3D Hands, Face, and Body from a Single Image\'	12.2	MPJPE, left hand	pos
3D vision process	3D human reconstruction	3D human reconstruction	3D human reconstruction	Expressive hands and faces dataset (EHF)	2020-08	ExPose model in \'Monocular Expressive Body Regression through Body-Driven Attention\'	13.5	MPJPE, left hand	pos
3D vision process	3D human reconstruction	3D human reconstruction	3D human reconstruction	Expressive hands and faces dataset (EHF)	2019-04	SMPLify-X model in \'Expressive Body Capture: 3D Hands, Face, and Body from a Single Image\'	36.8	mean P2S	pos
3D vision process	3D human reconstruction	3D human reconstruction	3D human reconstruction	Expressive hands and faces dataset (EHF)	2019-04	SMPLify-X model in \'Expressive Body Capture: 3D Hands, Face, and Body from a Single Image\'	23.0	median P2S	pos
3D vision process	3D human reconstruction	3D human reconstruction	3D human reconstruction	AGORA	2020-11	Hand4Whole model in \'Accurate 3D Hand Pose Estimation for Whole-Body 3D Human Mesh Estimation\'	-73.2	PA-MPVPE	neg
3D vision process	3D human reconstruction	3D human reconstruction	3D human reconstruction	AGORA	2019-04	SMPLify-X model in \'Expressive Body Capture: 3D Hands, Face, and Body from a Single Image\'	333.1	FB-NMVE	pos
3D vision process	3D human reconstruction	3D human reconstruction	3D human reconstruction	AGORA	2019-04	SMPLify-X model in \'Expressive Body Capture: 3D Hands, Face, and Body from a Single Image\'	263.3	B-NMVE	pos
3D vision process	3D human reconstruction	3D human reconstruction	3D human reconstruction	AGORA	2019-04	SMPLify-X model in \'Expressive Body Capture: 3D Hands, Face, and Body from a Single Image\'	326.5	FB-NMJE	pos
3D vision process	3D human reconstruction	3D human reconstruction	3D human reconstruction	AGORA	2019-04	SMPLify-X model in \'Expressive Body Capture: 3D Hands, Face, and Body from a Single Image\'	256.5	B-NMJE	pos
3D vision process	3D human reconstruction	3D human reconstruction	3D human reconstruction	AGORA	2019-04	SMPLify-X model in \'Expressive Body Capture: 3D Hands, Face, and Body from a Single Image\'	236.5	FB-MVE	pos
3D vision process	3D human reconstruction	3D human reconstruction	3D human reconstruction	AGORA	2019-04	SMPLify-X model in \'Expressive Body Capture: 3D Hands, Face, and Body from a Single Image\'	187.0	B-MVE	pos
3D vision process	3D human reconstruction	3D human reconstruction	3D human reconstruction	AGORA	2019-04	SMPLify-X model in \'Expressive Body Capture: 3D Hands, Face, and Body from a Single Image\'	48.9	F-MVE	pos
3D vision process	3D human reconstruction	3D human reconstruction	3D human reconstruction	AGORA	2020-06	PIXIE model in \'Coherent Reconstruction of Multiple Humans from a Single Image\'	50.2	F-MVE	pos
3D vision process	3D human reconstruction	3D human reconstruction	3D human reconstruction	AGORA	2020-08	ExPose model in \'Monocular Expressive Body Regression through Body-Driven Attention\'	51.1	F-MVE	pos
3D vision process	3D human reconstruction	3D human reconstruction	3D human reconstruction	AGORA	2019-04	SMPLify-X model in \'Expressive Body Capture: 3D Hands, Face, and Body from a Single Image\'	231.8	FB-MPJPE	pos
3D vision process	3D human reconstruction	3D human reconstruction	3D human reconstruction	AGORA	2019-04	SMPLify-X model in \'Expressive Body Capture: 3D Hands, Face, and Body from a Single Image\'	182.1	B-MPJPE	pos
3D vision process	3D human reconstruction	3D human reconstruction	3D human reconstruction	AGORA	2019-04	SMPLify-X model in \'Expressive Body Capture: 3D Hands, Face, and Body from a Single Image\'	52.9	F-MPJPE	pos
3D vision process	3D human reconstruction	3D human reconstruction	3D human reconstruction	AGORA	2020-06	PIXIE model in \'Coherent Reconstruction of Multiple Humans from a Single Image\'	54.5	F-MPJPE	pos
3D vision process	3D human reconstruction	3D human reconstruction	3D human reconstruction	AGORA	2020-08	ExPose model in \'Monocular Expressive Body Regression through Body-Driven Attention\'	55.2	F-MPJPE	pos
3D vision process	3D human reconstruction	3D human reconstruction	3D human reconstruction	CAPE	2021-12	ICON model in \'ICON: Implicit Clothed humans Obtained from Normals\'	-1.142	Chamfer (cm)	neg
3D vision process	3D human reconstruction	3D human reconstruction	3D human reconstruction	Expressive hands and faces dataset (EHF).	2020-08	PA-V2V (mm) model in \'Monocular Expressive Body Regression through Body-Driven Attention\'	54.5	All	pos
3D vision process	3D human reconstruction	3D human reconstruction	3D human reconstruction	Surreal	2017-12	self-supervised mocap model in \'Self-supervised Learning of Motion Capture\'	74.5	MPVPE	pos
3D vision process	3D object classification	3D object classification	3D object classification	3R-Scan	2021-03	SceneGraphFusion model in \'SceneGraphFusion: Incremental 3D Scene Graph Prediction from RGB-D Sequences\'	0.7	Top-5 Accuracy	pos
3D vision process	3D object classification	3D object classification	3D object classification	3R-Scan	2021-03	SceneGraphFusion model in \'SceneGraphFusion: Incremental 3D Scene Graph Prediction from RGB-D Sequences\'	0.8	Top-10 Accuracy	pos
3D vision process	3D object classification	3D object classification	3D object classification	ModelNet40	2017-04	ECC (12 votes) model in \'Dynamic Edge-Conditioned Filters in Convolutional Neural Networks on Graphs\'	83.2	Accuracy	pos
3D vision process	3D object classification	3D object classification	3D object classification	ModelNet40	2017-12	O-CNN(6) model in \'O-CNN: Octree-based Convolutional Neural Networks for 3D Shape Analysis\'	89.9	Classification Accuracy	pos
3D vision process	3D object classification	3D object classification	3D object classification	ModelNet40	2018-03	G3DNet-18 MLP, Fine-Tuned, Vote model in \'General-Purpose Deep Point Cloud Feature Extractor\'	91.7	Classification Accuracy	pos
3D vision process	3D object classification	3D object classification	3D object classification	ModelNet10	2016-04	ORION model in \'Orientation-boosted Voxel Nets for 3D Object Recognition\'	93.8	Accuracy	pos
3D vision process	3D object classification	3D object classification	3D object classification	ModelNet10	2021-10	PolyNet model in \'PolyNet: Polynomial Neural Network for 3D Shape Recognition with PolyShape Representation\'	94.93	Accuracy	pos
3D vision process	3D pose estimation	3D pose estimation	3D pose estimation	Google-AR	2020-06	OpenPose (body only) model in \'BlazePose: On-device Real-time Body Pose tracking\'	87.8	PCK-at-0.2	pos
3D vision process	3D pose estimation	3D pose estimation	3D pose estimation	CarFusion	2019-06	Occlusion-NET model in \'Occlusion-Net: 2D/3D Occluded Keypoint Localization Using Graph Networks\'	93.2	3DPCK	pos
3D vision process	3D pose estimation	3D pose estimation	3D pose estimation	Google-Yoga	2020-06	BlazePose Full model in \'BlazePose: On-device Real-time Body Pose tracking\'	84.5	PCK-at-0.2	pos
3D vision process	3D pose estimation	3D pose estimation	3D pose estimation	Human3.6M	2020-09	Liftformer (n=243 CPN) model in \'LiftFormer: 3D Human Pose Estimation using attention models\'	-44.8	Average MPJPE (mm)	neg
3D vision process	3D pose estimation	3D pose estimation	3D pose estimation	Human3.6M	2021-06	TesseTrack model in \'TesseTrack: End-to-End Learnable Multi-Person Articulated 3D Pose Tracking\'	-18.7	Average MPJPE (mm)	neg
3D vision process	3D pose estimation	3D pose estimation	3D pose estimation	K2HPD	2019-08	A2J model in \'A2J: Anchor-to-Joint Regression Network for 3D Articulated Pose Estimation from a Single Depth Image\'	93.78	FPS	pos
3D vision process	3D reconstruction	3D Semantic Scene Completion	3D Semantic Scene Completion	SemanticKITTI	2016-11	SSCNet (reported in LMSCNet) model in \'Semantic Scene Completion from a Single Depth Image\'	16.1	mIoU	pos
3D vision process	3D reconstruction	3D Semantic Scene Completion	3D Semantic Scene Completion	SemanticKITTI	2018-04	TS3D+DNet+SATNet (Reported in SemanticKITTI dataset paper) model in \'Two Stream 3D Semantic Scene Completion\'	17.7	mIoU	pos
3D vision process	3D reconstruction	3D Semantic Scene Completion	3D Semantic Scene Completion	SemanticKITTI	2020-11	Local-DIFs model in \'Semantic Scene Completion using Local Deep Implicit Functions on LiDAR Data\'	22.7	mIoU	pos
3D vision process	3D reconstruction	3D Semantic Scene Completion	3D Semantic Scene Completion	SemanticKITTI	2020-12	S3CNet model in \'S3CNet: A Sparse Semantic Scene Completion Network for LiDAR Point Clouds\'	29.5	mIoU	pos
3D vision process	3D reconstruction	3D Semantic Scene Completion	3D Semantic Scene Completion	NYUv2	2016-11	SSCNet (SUNCG pretraining) model in \'Semantic Scene Completion from a Single Depth Image\'	30.5	mIoU	pos
3D vision process	3D reconstruction	3D Semantic Scene Completion	3D Semantic Scene Completion	NYUv2	2018-04	TS3D model in \'Two Stream 3D Semantic Scene Completion\'	34.1	mIoU	pos
3D vision process	3D reconstruction	3D Semantic Scene Completion	3D Semantic Scene Completion	NYUv2	2019-08	CCPNet (SUNCG pretraining) model in \'Cascaded Context Pyramid for Full-Resolution 3D Semantic Scene Completion\'	41.3	mIoU	pos
3D vision process	3D reconstruction	3D Semantic Scene Completion	3D Semantic Scene Completion	NYUv2	2021-04	SISNet model in \'Semantic Scene Completion via Integrating Instances and Scene in-the-Loop\'	52.4	mIoU	pos
3D vision process	3D reconstruction	3D Semantic Scene Completion	3D Semantic Scene Completion from a single RGB image	SemanticKITTI	2020-03	3DSketch (rgb input - reported in MonoScene paper) model in \'3D Sketch-aware Semantic Scene Completion via Semi-supervised Structure Prior\'	6.23	mIoU	pos
3D vision process	3D reconstruction	3D Semantic Scene Completion	3D Semantic Scene Completion from a single RGB image	SemanticKITTI	2020-08	LMSCNet (rgb input - reported in MonoScene paper) model in \'LMSCNet: Lightweight Multiscale 3D Semantic Completion\'	7.09	mIoU	pos
3D vision process	3D reconstruction	3D Semantic Scene Completion	3D Semantic Scene Completion from a single RGB image	SemanticKITTI	2020-12	JS3C-Net (rgb input - reported in MonoScene paper) model in \'Sparse Single Sweep LiDAR Point Cloud Segmentation via Learning Contextual Shape Priors from Scene Completion\'	8.97	mIoU	pos
3D vision process	3D reconstruction	3D Semantic Scene Completion	3D Semantic Scene Completion from a single RGB image	SemanticKITTI	2021-12	MonoScene model in \'MonoScene: Monocular 3D Semantic Scene Completion\'	11.08	mIoU	pos
3D vision process	3D reconstruction	3D Semantic Scene Completion	3D Semantic Scene Completion from a single RGB image	NYUv2	2020-03	3DSketch (rgb input - reported in MonoScene paper) model in \'3D Sketch-aware Semantic Scene Completion via Semi-supervised Structure Prior\'	22.91	mIoU	pos
3D vision process	3D reconstruction	3D Semantic Scene Completion	3D Semantic Scene Completion from a single RGB image	NYUv2	2021-12	MonoScene model in \'MonoScene: Monocular 3D Semantic Scene Completion\'	26.94	mIoU	pos
3D vision process	3D reconstruction	3D reconstruction	3D reconstruction	Scan2CAD	2016-03	3DMatch model in \'3DMatch: Learning Local Geometric Descriptors from RGB-D Reconstructions\'	10.29	Average Accuracy	pos
3D vision process	3D reconstruction	3D reconstruction	3D reconstruction	Scan2CAD	2018-11	Scan2CAD model in \'Scan2CAD: Learning CAD Model Alignment in RGB-D Scans\'	31.68	Average Accuracy	pos
3D vision process	3D reconstruction	3D reconstruction	3D reconstruction	DTU	2015-12	Gipuma model in \'Massively Parallel Multiview Stereopsis by Surface Normal Diffusion\'	0.283	Acc	pos
3D vision process	3D reconstruction	3D reconstruction	3D reconstruction	DTU	2016-06	COLMAP model in \'Structure-From-Motion Revisited\'	0.4	Acc	pos
3D vision process	3D reconstruction	3D reconstruction	3D reconstruction	DTU	2020-12	PatchmatchNet model in \'PatchmatchNet: Learned Multi-View Patchmatch Stereo\'	0.427	Acc	pos
3D vision process	3D reconstruction	3D reconstruction	3D reconstruction	DTU	2015-12	Gipuma model in \'Massively Parallel Multiview Stereopsis by Surface Normal Diffusion\'	0.578	Overall	pos
3D vision process	3D reconstruction	3D reconstruction	3D reconstruction	DTU	2015-12	Gipuma model in \'Massively Parallel Multiview Stereopsis by Surface Normal Diffusion\'	0.873	Comp	pos
3D vision process	3D reconstruction	3D reconstruction	3D reconstruction	3DPeople	2022-05	SVCP model in \'Single-view 3D Body and Cloth Reconstruction under Complex Poses\'	61.0	IoU	pos
3D vision process	3D reconstruction	3D reconstruction	3D reconstruction	3DPeople	2022-05	SVCP model in \'Single-view 3D Body and Cloth Reconstruction under Complex Poses\'	10.0	Chamfer	pos
3D vision process	3D reconstruction	3D reconstruction	3D reconstruction	3DPeople	2022-05	SVCP model in \'Single-view 3D Body and Cloth Reconstruction under Complex Poses\'	82.1	Normal Consistency	pos
3D vision process	3D reconstruction	3D reconstruction	3D reconstruction	3DPeople	2022-05	SVCP model in \'Single-view 3D Body and Cloth Reconstruction under Complex Poses\'	16.2	P2S	pos
3D vision process	3D reconstruction	3D reconstruction	3D reconstruction	Data3D−R2N2	2016-04	3D-R2N2 model in \'3D-R2N2: A Unified Approach for Single and Multi-view 3D Object Reconstruction\'	0.56	3DIoU	pos
3D vision process	3D reconstruction	3D reconstruction	3D reconstruction	Data3D−R2N2	2016-12	PSGN model in \'A Point Set Generation Network for 3D Object Reconstruction from a Single Image\'	0.64	3DIoU	pos
3D vision process	3D reconstruction	3D reconstruction	3D reconstruction	Data3D−R2N2	2018-08	AttSets model in \'Robust Attentional Aggregation of Deep Feature Sets for Multi-view 3D Reconstruction\'	0.642	3DIoU	pos
3D vision process	3D reconstruction	3D reconstruction	3D reconstruction	ShapeNet	2020-11	DP-ConvONet model in \'Dynamic Plane Convolutional Occupancy Networks\'	89.5	IoU	pos
3D vision process	3D reconstruction	3D reconstruction	3D reconstruction	ShapeNet	2022-01	POCO (ours) model in \'POCO: Point Convolution for Surface Reconstruction\'	92.6	IoU	pos
3D vision process	3D reconstruction	3D reconstruction	3D reconstruction	ShapeNet	2021-03	Ours model in \'An Effective Loss Function for Generating 3D Models from Single 2D Image without Rendering\'	65.43	Mean IoU	pos
3D vision process	3D reconstruction	3D reconstruction	3D reconstruction	ShapeNet	2020-11	DP-ConvONet model in \'Dynamic Plane Convolutional Occupancy Networks\'	-0.42	Chamfer Distance	neg
3D vision process	3D reconstruction	3D reconstruction	3D reconstruction	ShapeNet	2022-01	POCO (ours) model in \'POCO: Point Convolution for Surface Reconstruction\'	-0.3	Chamfer Distance	neg
3D vision process	3D reconstruction	3D reconstruction	3D reconstruction	ShapeNet	2021-03	Ours model in \'An Effective Loss Function for Generating 3D Models from Single 2D Image without Rendering\'	-2.82	Mean	neg
3D vision process	3D reconstruction	3D reconstruction	3D reconstruction	ShapeNet	2021-03	EVolT model in \'Multi-view 3D Reconstruction with Transformer\'	0.497	F-Score@1%	pos
3D vision process	3D reconstruction	3D reconstruction	3D reconstruction	ScanNet	2020-03	Atlas (finetuned) model in \'Atlas: End-to-End 3D Scene Reconstruction from Posed Images\'	89.4	3DIoU	pos
3D vision process	3D reconstruction	3D reconstruction	3D reconstruction	ScanNet	2020-03	Atlas (finetuned) model in \'Atlas: End-to-End 3D Scene Reconstruction from Posed Images\'	-37.2	Chamfer Distance	neg
3D vision process	3D reconstruction	3D reconstruction	3D reconstruction	ScanNet	2020-03	Atlas (finetuned) model in \'Atlas: End-to-End 3D Scene Reconstruction from Posed Images\'	-21.1	L1	neg
3D vision process	3D reconstruction	3D room layouts from a single rgb panorama	3D room layouts from a single rgb panorama	Stanford 2D-3D	2018-03	LayoutNet model in \'LayoutNet: Reconstructing the 3D Room Layout from a Single RGB Image\'	76.33	3DIoU	pos
3D vision process	3D reconstruction	3D room layouts from a single rgb panorama	3D room layouts from a single rgb panorama	Stanford 2D-3D	2018-11	DuLa-Net model in \'DuLa-Net: A Dual-Projection Network for Estimating Room Layouts from a Single RGB Panorama\'	79.36	3DIoU	pos
3D vision process	3D reconstruction	3D room layouts from a single rgb panorama	3D room layouts from a single rgb panorama	Stanford 2D-3D	2019-01	HorizonNet model in \'HorizonNet: Learning Room Layout with 1D Representation and Pano Stretch Data Augmentation\'	79.79	3DIoU	pos
3D vision process	3D reconstruction	3D room layouts from a single rgb panorama	3D room layouts from a single rgb panorama	PanoContext	2018-03	LayoutNet model in \'LayoutNet: Reconstructing the 3D Room Layout from a Single RGB Image\'	74.48	3DIoU	pos
3D vision process	3D reconstruction	3D room layouts from a single rgb panorama	3D room layouts from a single rgb panorama	PanoContext	2018-11	DuLa-Net model in \'DuLa-Net: A Dual-Projection Network for Estimating Room Layouts from a Single RGB Panorama\'	77.42	3DIoU	pos
3D vision process	3D reconstruction	3D room layouts from a single rgb panorama	3D room layouts from a single rgb panorama	PanoContext	2019-01	HorizonNet model in \'HorizonNet: Learning Room Layout with 1D Representation and Pano Stretch Data Augmentation\'	82.17	3DIoU	pos
3D vision process	3D reconstruction	3D room layouts from a single rgb panorama	3D room layouts from a single rgb panorama	Realtor360	2018-03	LayoutNet model in \'LayoutNet: Reconstructing the 3D Room Layout from a Single RGB Image\'	62.77	3DIoU	pos
3D vision process	3D reconstruction	3D room layouts from a single rgb panorama	3D room layouts from a single rgb panorama	Realtor360	2018-11	DuLa-Net model in \'DuLa-Net: A Dual-Projection Network for Estimating Room Layouts from a Single RGB Panorama\'	77.2	3DIoU	pos
3D vision process	3D reconstruction	3D scene reconstruction	3D Semantic Scene Completion from a single RGB image	SemanticKITTI	2020-03	3DSketch (rgb input - reported in MonoScene paper) model in \'3D Sketch-aware Semantic Scene Completion via Semi-supervised Structure Prior\'	6.23	mIoU	pos
3D vision process	3D reconstruction	3D scene reconstruction	3D Semantic Scene Completion from a single RGB image	SemanticKITTI	2020-08	LMSCNet (rgb input - reported in MonoScene paper) model in \'LMSCNet: Lightweight Multiscale 3D Semantic Completion\'	7.09	mIoU	pos
3D vision process	3D reconstruction	3D scene reconstruction	3D Semantic Scene Completion from a single RGB image	SemanticKITTI	2020-12	JS3C-Net (rgb input - reported in MonoScene paper) model in \'Sparse Single Sweep LiDAR Point Cloud Segmentation via Learning Contextual Shape Priors from Scene Completion\'	8.97	mIoU	pos
3D vision process	3D reconstruction	3D scene reconstruction	3D Semantic Scene Completion from a single RGB image	SemanticKITTI	2021-12	MonoScene model in \'MonoScene: Monocular 3D Semantic Scene Completion\'	11.08	mIoU	pos
3D vision process	3D reconstruction	3D scene reconstruction	3D Semantic Scene Completion from a single RGB image	NYUv2	2020-03	3DSketch (rgb input - reported in MonoScene paper) model in \'3D Sketch-aware Semantic Scene Completion via Semi-supervised Structure Prior\'	22.91	mIoU	pos
3D vision process	3D reconstruction	3D scene reconstruction	3D Semantic Scene Completion from a single RGB image	NYUv2	2021-12	MonoScene model in \'MonoScene: Monocular 3D Semantic Scene Completion\'	26.94	mIoU	pos
3D vision process	3D reconstruction	3D scene reconstruction	Face hallucination	FFHQ 512 x 512 - 16x upscaling	2017-10	WaveletCNN model in \'Wavelet-SRNet: A Wavelet-Based CNN for Multi-Scale Face Super Resolution\'	-60.916	FID	neg
3D vision process	3D reconstruction	3D scene reconstruction	Face hallucination	FFHQ 512 x 512 - 16x upscaling	2018-09	ESRGAN model in \'ESRGAN: Enhanced Super-Resolution Generative Adversarial Networks\'	-50.901	FID	neg
3D vision process	3D reconstruction	3D scene reconstruction	Face hallucination	FFHQ 512 x 512 - 16x upscaling	2020-05	HiFaceGAN model in \'HiFaceGAN: Face Renovation via Collaborative Suppression and Replenishment\'	-11.389	FID	neg
3D vision process	3D reconstruction	3D scene reconstruction	Face hallucination	FFHQ 512 x 512 - 16x upscaling	2017-10	WaveletCNN model in \'Wavelet-SRNet: A Wavelet-Based CNN for Multi-Scale Face Super Resolution\'	-0.4909	LPIPS	neg
3D vision process	3D reconstruction	3D scene reconstruction	Face hallucination	FFHQ 512 x 512 - 16x upscaling	2017-12	Super-FAN model in \'Super-FAN: Integrated facial landmark localization and super-resolution of real-world low resolution faces in arbitrary poses with GANs\'	-0.4411	LPIPS	neg
3D vision process	3D reconstruction	3D scene reconstruction	Face hallucination	FFHQ 512 x 512 - 16x upscaling	2018-09	ESRGAN model in \'ESRGAN: Enhanced Super-Resolution Generative Adversarial Networks\'	-0.3928	LPIPS	neg
3D vision process	3D reconstruction	3D scene reconstruction	Face hallucination	FFHQ 512 x 512 - 16x upscaling	2020-05	HiFaceGAN model in \'HiFaceGAN: Face Renovation via Collaborative Suppression and Replenishment\'	-0.2449	LPIPS	neg
3D vision process	3D reconstruction	3D scene reconstruction	Face hallucination	FFHQ 512 x 512 - 16x upscaling	2017-10	WaveletCNN model in \'Wavelet-SRNet: A Wavelet-Based CNN for Multi-Scale Face Super Resolution\'	-11.45	NIQE	neg
3D vision process	3D reconstruction	3D scene reconstruction	Face hallucination	FFHQ 512 x 512 - 16x upscaling	2017-12	Super-FAN model in \'Super-FAN: Integrated facial landmark localization and super-resolution of real-world low resolution faces in arbitrary poses with GANs\'	-7.444	NIQE	neg
3D vision process	3D reconstruction	3D scene reconstruction	Face hallucination	FFHQ 512 x 512 - 16x upscaling	2020-05	HiFaceGAN model in \'HiFaceGAN: Face Renovation via Collaborative Suppression and Replenishment\'	-6.767	NIQE	neg
3D vision process	3D reconstruction	3D scene reconstruction	Talking face generation	LRW	2020-03	LipGAN model in \'Towards Automatic Face-to-Face Translation\'	0.6	LMD	pos
3D vision process	3D reconstruction	3D scene reconstruction	Talking face generation	LRW	2020-03	LipGAN model in \'Towards Automatic Face-to-Face Translation\'	0.96	SSIM	pos
3D vision process	3D reconstruction	3D scene reconstruction	Talking head generation	VoxCeleb1 - 8-shot learning	2018-09	X2Face model in \'X2Face: A network for controlling face generation using images, audio, and pose codes\'	-51.5	FID	neg
3D vision process	3D reconstruction	3D scene reconstruction	Talking head generation	VoxCeleb1 - 8-shot learning	2019-05	Few-shot Adversarial Model model in \'Few-Shot Adversarial Learning of Realistic Neural Talking Head Models\'	-38.0	FID	neg
3D vision process	3D reconstruction	3D scene reconstruction	Talking head generation	VoxCeleb2 - 1-shot learning	2019-05	Few-shot Adversarial Model model in \'Few-Shot Adversarial Learning of Realistic Neural Talking Head Models\'	-48.5	FID	neg
3D vision process	3D reconstruction	3D scene reconstruction	Talking head generation	VoxCeleb2 - 1-shot learning	2020-04	CainGAN model in \'Pose Manipulation with Identity Preservation\'	-35.0	FID	neg
3D vision process	3D reconstruction	3D scene reconstruction	Talking head generation	VoxCeleb2 - 1-shot learning	2020-08	First Order Motion Model (medium size) model in \'Fast Bi-layer Neural Synthesis of One-Shot Realistic Head Avatars\'	0.553	SSIM	pos
3D vision process	3D reconstruction	3D scene reconstruction	Talking head generation	VoxCeleb2 - 1-shot learning	2020-08	First Order Motion Model (medium size) model in \'Fast Bi-layer Neural Synthesis of One-Shot Realistic Head Avatars\'	-0.311	LPIPS	neg
3D vision process	3D reconstruction	3D scene reconstruction	Talking head generation	VoxCeleb2 - 1-shot learning	2020-08	Fast Bi-layer Avatars (medium size) model in \'Fast Bi-layer Neural Synthesis of One-Shot Realistic Head Avatars\'	0.653	CSIM	pos
3D vision process	3D reconstruction	3D scene reconstruction	Talking head generation	VoxCeleb2 - 1-shot learning	2020-08	Fast Bi-layer Avatars (medium size) model in \'Fast Bi-layer Neural Synthesis of One-Shot Realistic Head Avatars\'	-43.3	Normalized Pose Error	neg
3D vision process	3D reconstruction	3D scene reconstruction	Talking head generation	VoxCeleb2 - 1-shot learning	2020-08	Fast Bi-layer Avatars (medium size) model in \'Fast Bi-layer Neural Synthesis of One-Shot Realistic Head Avatars\'	-4.0	inference time (ms)	neg
3D vision process	3D reconstruction	3D scene reconstruction	Talking head generation	100 sleep nights of 8 caregivers	2019-12	Ashok model in \'0-Step Capturability, Motion Decomposition and Global Feedback Control of the 3D Variable Height-Inverted Pendulum\'	12.0	10%	pos
3D vision process	3D reconstruction	3D scene reconstruction	Talking head generation	VoxCeleb2 - 8-shot learning	2019-05	Few-shot Adversarial Model model in \'Few-Shot Adversarial Learning of Realistic Neural Talking Head Models\'	-42.2	FID	neg
3D vision process	3D reconstruction	3D scene reconstruction	Talking head generation	VoxCeleb2 - 8-shot learning	2020-04	CainGAN model in \'Pose Manipulation with Identity Preservation\'	-24.9	FID	neg
3D vision process	3D reconstruction	3D scene reconstruction	Talking head generation	VoxCeleb2 - 32-shot learning	2019-05	Few-shot Adversarial Model model in \'Few-Shot Adversarial Learning of Realistic Neural Talking Head Models\'	-30.6	FID	neg
3D vision process	3D reconstruction	3D scene reconstruction	Talking head generation	VoxCeleb1 - 1-shot learning	2018-09	X2Face model in \'X2Face: A network for controlling face generation using images, audio, and pose codes\'	-45.8	FID	neg
3D vision process	3D reconstruction	3D scene reconstruction	Talking head generation	VoxCeleb1 - 1-shot learning	2019-05	Few-shot Adversarial Model model in \'Few-Shot Adversarial Learning of Realistic Neural Talking Head Models\'	-43.0	FID	neg
3D vision process	3D reconstruction	3D scene reconstruction	Talking head generation	VoxCeleb1 - 32-shot learning	2018-09	X2Face model in \'X2Face: A network for controlling face generation using images, audio, and pose codes\'	-56.5	FID	neg
3D vision process	3D reconstruction	3D scene reconstruction	Talking head generation	VoxCeleb1 - 32-shot learning	2019-05	Few-shot Adversarial Model model in \'Few-Shot Adversarial Learning of Realistic Neural Talking Head Models\'	-29.5	FID	neg
3D vision process	3D reconstruction	3D scene reconstruction	Unconstrained lip-synchronization	LRS3	2020-08	Wav2Lip + GAN model in \'A Lip Sync Expert Is All You Need for Speech to Lip Generation In The Wild\'	-4.35	FID	neg
3D vision process	3D reconstruction	3D scene reconstruction	Unconstrained lip-synchronization	LRS3	2020-08	Wav2Lip model in \'A Lip Sync Expert Is All You Need for Speech to Lip Generation In The Wild\'	7.887	LSE-C	pos
3D vision process	3D reconstruction	3D scene reconstruction	Unconstrained lip-synchronization	LRS3	2020-08	Wav2Lip + GAN model in \'A Lip Sync Expert Is All You Need for Speech to Lip Generation In The Wild\'	6.986	LSE-D	pos
3D vision process	3D reconstruction	3D scene reconstruction	Unconstrained lip-synchronization	LRS2	2020-08	Wav2Lip + GAN model in \'A Lip Sync Expert Is All You Need for Speech to Lip Generation In The Wild\'	-4.446	FID	neg
3D vision process	3D reconstruction	3D scene reconstruction	Unconstrained lip-synchronization	LRS2	2020-08	Wav2Lip model in \'A Lip Sync Expert Is All You Need for Speech to Lip Generation In The Wild\'	7.781	LSE-C	pos
3D vision process	3D reconstruction	3D scene reconstruction	Unconstrained lip-synchronization	LRS2	2020-08	Wav2Lip + GAN model in \'A Lip Sync Expert Is All You Need for Speech to Lip Generation In The Wild\'	6.469	LSE-D	pos
3D vision process	3D reconstruction	3D scene reconstruction	Unconstrained lip-synchronization	LRW	2020-08	Wav2Lip + GAN model in \'A Lip Sync Expert Is All You Need for Speech to Lip Generation In The Wild\'	-2.475	FID	neg
3D vision process	3D reconstruction	3D scene reconstruction	Unconstrained lip-synchronization	LRW	2020-08	Wav2Lip model in \'A Lip Sync Expert Is All You Need for Speech to Lip Generation In The Wild\'	7.49	LSE-C	pos
3D vision process	3D reconstruction	3D scene reconstruction	Unconstrained lip-synchronization	LRW	2020-08	Wav2Lip + GAN model in \'A Lip Sync Expert Is All You Need for Speech to Lip Generation In The Wild\'	6.774	LSE-D	pos
3D vision process	3D reconstruction	Unsupervised 3D Human Pose Estimation	Unsupervised 3D Human Pose Estimation	MPI-INF-3DHP	2020-06	Kinematic-Structure-Preserved Representation model in \'Kinematic-Structure-Preserved Representation for Unsupervised 3D Human Pose Estimation\'	43.4	AUC	pos
3D vision process	3D reconstruction	Unsupervised 3D Human Pose Estimation	Unsupervised 3D Human Pose Estimation	MPI-INF-3DHP	2020-06	Kinematic-Structure-Preserved Representation model in \'Kinematic-Structure-Preserved Representation for Unsupervised 3D Human Pose Estimation\'	-99.2	MPJPE	neg
3D vision process	3D reconstruction	Unsupervised 3D Human Pose Estimation	Unsupervised 3D Human Pose Estimation	MPI-INF-3DHP	2020-06	Kinematic-Structure-Preserved Representation model in \'Kinematic-Structure-Preserved Representation for Unsupervised 3D Human Pose Estimation\'	79.2	PCK	pos
3D vision process	3D reconstruction	Unsupervised 3D Human Pose Estimation	Unsupervised 3D Human Pose Estimation	Human3.6M	2020-04	PGNIS model in \'Self-Supervised 3D Human Pose Estimation via Part Guided Novel Image Synthesis\'	-99.2	MPJPE	neg
3D vision process	3D reconstruction	Unsupervised 3D Human Pose Estimation	Unsupervised 3D Human Pose Estimation	Human3.6M	2020-12	ITES-TS model in \'Invariant Teacher and Equivariant Student for Unsupervised 3D Human Pose Estimation\'	-85.3	MPJPE	neg
3D vision process	3D reconstruction	Unsupervised 3D Human Pose Estimation	Unsupervised 3D Human Pose Estimation	Human3.6M	2021-09	HDVR model in \'Unsupervised 3D Pose Estimation for Hierarchical Dance Video Recognition\'	-82.1	MPJPE	neg
3D vision process	3D reconstruction	Unsupervised 3D Human Pose Estimation	Unsupervised 3D Human Pose Estimation	Human3.6M	2021-12	ElePose model in \'ElePose: Unsupervised 3D Human Pose Estimation by Predicting Camera Elevation and Learning Normalizing Flows on 2D Poses\'	-64.0	MPJPE	neg
3D vision process	3D reconstruction	Unsupervised 3D Human Pose Estimation	Unsupervised 3D Human Pose Estimation	Human3.6M	2020-06	Kinematic-Structure-Preserved Representation model in \'Kinematic-Structure-Preserved Representation for Unsupervised 3D Human Pose Estimation\'	-89.4	PA-MPJPE	neg
3D vision process	3D reconstruction	Unsupervised 3D Human Pose Estimation	Unsupervised 3D Human Pose Estimation	Human3.6M	2021-12	ElePose model in \'ElePose: Unsupervised 3D Human Pose Estimation by Predicting Camera Elevation and Learning Normalizing Flows on 2D Poses\'	-36.7	PA-MPJPE	neg
3D vision process	3D reconstruction	Unsupervised 3D Human Pose Estimation	Unsupervised 3D Human Pose Estimation	Human3.6M	2020-12	ITES-TS model in \'Invariant Teacher and Equivariant Student for Unsupervised 3D Human Pose Estimation\'	59.8	P-MPJPE	pos
3D vision process	3D shape classification	3D shape classification	3D shape classification	Pix3D	2016-10	3D-VAE-GAN model in \'Learning a Probabilistic Latent Space of Object Shapes via 3D Generative-Adversarial Modeling\'	0.02	R-at-1	pos
3D vision process	3D shape classification	3D shape classification	3D shape classification	Pix3D	2017-11	MarrNet model in \'MarrNet: 3D Shape Reconstruction via 2.5D Sketches\'	0.42	R-at-1	pos
3D vision process	3D shape classification	3D shape classification	3D shape classification	Pix3D	2018-04	MarrNet extension (w/o Pose) model in \'Pix3D: Dataset and Methods for Single-Image 3D Shape Modeling\'	0.53	R-at-1	pos
3D vision process	3D shape classification	3D shape classification	3D shape classification	Pix3D	2016-10	3D-VAE-GAN model in \'Learning a Probabilistic Latent Space of Object Shapes via 3D Generative-Adversarial Modeling\'	0.21	R-at-16	pos
3D vision process	3D shape classification	3D shape classification	3D shape classification	Pix3D	2017-11	MarrNet model in \'MarrNet: 3D Shape Reconstruction via 2.5D Sketches\'	0.71	R-at-16	pos
3D vision process	3D shape classification	3D shape classification	3D shape classification	Pix3D	2018-04	MarrNet extension (w/o Pose) model in \'Pix3D: Dataset and Methods for Single-Image 3D Shape Modeling\'	0.85	R-at-16	pos
3D vision process	3D shape classification	3D shape classification	3D shape classification	Pix3D	2016-10	3D-VAE-GAN model in \'Learning a Probabilistic Latent Space of Object Shapes via 3D Generative-Adversarial Modeling\'	0.03	R-at-2	pos
3D vision process	3D shape classification	3D shape classification	3D shape classification	Pix3D	2017-11	MarrNet model in \'MarrNet: 3D Shape Reconstruction via 2.5D Sketches\'	0.51	R-at-2	pos
3D vision process	3D shape classification	3D shape classification	3D shape classification	Pix3D	2018-04	MarrNet extension (w/o Pose) model in \'Pix3D: Dataset and Methods for Single-Image 3D Shape Modeling\'	0.62	R-at-2	pos
3D vision process	3D shape classification	3D shape classification	3D shape classification	Pix3D	2016-10	3D-VAE-GAN model in \'Learning a Probabilistic Latent Space of Object Shapes via 3D Generative-Adversarial Modeling\'	0.34	R-at-32	pos
3D vision process	3D shape classification	3D shape classification	3D shape classification	Pix3D	2017-11	MarrNet model in \'MarrNet: 3D Shape Reconstruction via 2.5D Sketches\'	0.78	R-at-32	pos
3D vision process	3D shape classification	3D shape classification	3D shape classification	Pix3D	2018-04	MarrNet extension (w/o Pose) model in \'Pix3D: Dataset and Methods for Single-Image 3D Shape Modeling\'	0.9	R-at-32	pos
3D vision process	3D shape classification	3D shape classification	3D shape classification	Pix3D	2016-10	3D-VAE-GAN model in \'Learning a Probabilistic Latent Space of Object Shapes via 3D Generative-Adversarial Modeling\'	0.07	R-at-4	pos
3D vision process	3D shape classification	3D shape classification	3D shape classification	Pix3D	2017-11	MarrNet model in \'MarrNet: 3D Shape Reconstruction via 2.5D Sketches\'	0.57	R-at-4	pos
3D vision process	3D shape classification	3D shape classification	3D shape classification	Pix3D	2018-04	MarrNet extension (w/o Pose) model in \'Pix3D: Dataset and Methods for Single-Image 3D Shape Modeling\'	0.71	R-at-4	pos
3D vision process	3D shape classification	3D shape classification	3D shape classification	Pix3D	2016-10	3D-VAE-GAN model in \'Learning a Probabilistic Latent Space of Object Shapes via 3D Generative-Adversarial Modeling\'	0.12	R-at-8	pos
3D vision process	3D shape classification	3D shape classification	3D shape classification	Pix3D	2017-11	MarrNet model in \'MarrNet: 3D Shape Reconstruction via 2.5D Sketches\'	0.64	R-at-8	pos
3D vision process	3D shape classification	3D shape classification	3D shape classification	Pix3D	2018-04	MarrNet extension (w/o Pose) model in \'Pix3D: Dataset and Methods for Single-Image 3D Shape Modeling\'	0.78	R-at-8	pos
3D vision process	3D shape modeling	3D shape modeling	3D shape modeling	Pix3D S2	2019-06	Mesh R-CNN model in \'Mesh R-CNN\'	72.2	box AP	pos
3D vision process	3D shape modeling	3D shape modeling	3D shape modeling	Pix3D S2	2019-06	Mesh R-CNN model in \'Mesh R-CNN\'	63.9	mask AP	pos
3D vision process	3D shape modeling	3D shape modeling	3D shape modeling	Pix3D S2	2019-06	Mesh R-CNN model in \'Mesh R-CNN\'	28.8	mesh AP	pos
3D vision process	3D shape modeling	3D shape modeling	3D shape modeling	Pix3D S1	2019-06	Mesh R-CNN model in \'Mesh R-CNN\'	94.0	box AP	pos
3D vision process	3D shape modeling	3D shape modeling	3D shape modeling	Pix3D S1	2019-06	Mesh R-CNN model in \'Mesh R-CNN\'	88.4	mask AP	pos
3D vision process	3D shape modeling	3D shape modeling	3D shape modeling	Pix3D S1	2019-06	Mesh R-CNN model in \'Mesh R-CNN\'	51.1	mesh AP	pos
3D vision process	3D shape reconstruction	3D shape reconstruction	3D shape reconstruction	Pix3D	2018-04	MarrNet extension (w/ Pose) model in \'Pix3D: Dataset and Methods for Single-Image 3D Shape Modeling\'	0.282	IoU	pos
3D vision process	3D shape reconstruction	3D shape reconstruction	3D shape reconstruction	Pix3D	2018-02	AtlasNet model in \'AtlasNet: A Papier-Mâché Approach to Learning 3D Surface Generation\'	-0.125	CD	neg
3D vision process	3D shape reconstruction	3D shape reconstruction	3D shape reconstruction	Pix3D	2018-04	MarrNet extension (w/ Pose) model in \'Pix3D: Dataset and Methods for Single-Image 3D Shape Modeling\'	-0.119	CD	neg
3D vision process	3D shape reconstruction	3D shape reconstruction	3D shape reconstruction	Pix3D	2018-02	AtlasNet model in \'AtlasNet: A Papier-Mâché Approach to Learning 3D Surface Generation\'	-0.128	EMD	neg
3D vision process	3D shape reconstruction	3D shape reconstruction	3D shape reconstruction	Pix3D	2018-04	MarrNet extension (w/ Pose) model in \'Pix3D: Dataset and Methods for Single-Image 3D Shape Modeling\'	-0.118	EMD	neg
3D vision process	3D shape reconstruction	3D shape reconstruction from a single 2D image	3D shape reconstruction from a single 2D image	ApolloCar3D	2020-07	GSNet model in \'GSNet: Joint Vehicle Pose and Shape Reconstruction with Geometrical and Scene-aware Supervision\'	20.21	A3DP	pos
3D vision process	3D shape reconstruction	Image super-resolution	Audio super-resolution	Voice Bank corpus (VCTK)	2017-08	U-Net model in \'Audio Super Resolution using Neural Networks\'	-3.2	Log-Spectral Distance	neg
3D vision process	3D shape reconstruction	Image super-resolution	Audio super-resolution	Voice Bank corpus (VCTK)	2019-09	U-Net + TFiLM model in \'Temporal FiLM: Capturing Long-Range Sequence Dependencies with Feature-Wise Modulations\'	-2.5	Log-Spectral Distance	neg
3D vision process	3D shape reconstruction	Image super-resolution	Audio super-resolution	Voice Bank corpus (VCTK)	2021-08	U-Net + AFiLM model in \'Self-Attention for Audio Super-Resolution\'	-2.3	Log-Spectral Distance	neg
3D vision process	3D shape reconstruction	Image super-resolution	Audio super-resolution	Piano	2017-08	U-Net model in \'Audio Super Resolution using Neural Networks\'	-3.4	Log-Spectral Distance	neg
3D vision process	3D shape reconstruction	Image super-resolution	Audio super-resolution	Piano	2019-09	U-Net + TFiLM model in \'Temporal FiLM: Capturing Long-Range Sequence Dependencies with Feature-Wise Modulations\'	-2.0	Log-Spectral Distance	neg
3D vision process	3D shape reconstruction	Image super-resolution	Audio super-resolution	Piano	2021-08	U-Net + AFiLM model in \'Self-Attention for Audio Super-Resolution\'	-1.5	Log-Spectral Distance	neg
3D vision process	3D shape reconstruction	Image super-resolution	Audio super-resolution	DSD100	2020-11	U-Net and ResNet model in \'On Filter Generalization for Music Bandwidth Extension Using Deep Neural Networks\'	35.26	SNR	pos
3D vision process	3D shape reconstruction	Image super-resolution	Audio super-resolution	VCTK Multi-Speaker	2017-08	U-Net model in \'Audio Super Resolution using Neural Networks\'	-3.1	Log-Spectral Distance	neg
3D vision process	3D shape reconstruction	Image super-resolution	Audio super-resolution	VCTK Multi-Speaker	2019-12	U-Net + TFiLM model in \'Temporal FiLM: Capturing Long-Range Sequence Dependencies with Feature-Wise Modulations.\'	-1.8	Log-Spectral Distance	neg
3D vision process	3D shape reconstruction	Image super-resolution	Audio super-resolution	VCTK Multi-Speaker	2021-08	U-Net + AFiLM model in \'Self-Attention for Audio Super-Resolution\'	-1.7	Log-Spectral Distance	neg
3D vision process	3D shape reconstruction	Image super-resolution	Audio super-resolution	VCTK Multi-Speaker	2021-10	TUNet + MSM pre-training model in \'TUNet: A Block-online Bandwidth Extension Model based on Transformers and Self-supervised Pretraining\'	-1.28	Log-Spectral Distance	neg
3D vision process	3D shape reconstruction	Image super-resolution	Audio super-resolution	VCTK Multi-Speaker	2022-03	NVSR model in \'Neural Vocoder is All You Need for Speech Super-resolution\'	-0.78	Log-Spectral Distance	neg
3D vision process	3D shape reconstruction	Image super-resolution	Burst Image Super-Resolution	SyntheticBurst	2021-01	DBSR model in \'Deep Burst Super-Resolution\'	39.17	PSNR	pos
3D vision process	3D shape reconstruction	Image super-resolution	Burst Image Super-Resolution	SyntheticBurst	2021-06	EBSR model in \'EBSR: Feature Enhanced Burst Super-Resolution With Deformable Alignment\'	42.98	PSNR	pos
3D vision process	3D shape reconstruction	Image super-resolution	Burst Image Super-Resolution	SyntheticBurst	2022-04	BSRT-Large model in \'BSRT: Improving Burst Super-Resolution with Swin Transformer and Flow-Guided Deformable Alignment\'	43.62	PSNR	pos
3D vision process	3D shape reconstruction	Image super-resolution	Burst Image Super-Resolution	SyntheticBurst	2021-01	DBSR model in \'Deep Burst Super-Resolution\'	0.946	SSIM	pos
3D vision process	3D shape reconstruction	Image super-resolution	Burst Image Super-Resolution	SyntheticBurst	2021-06	EBSR model in \'EBSR: Feature Enhanced Burst Super-Resolution With Deformable Alignment\'	0.972	SSIM	pos
3D vision process	3D shape reconstruction	Image super-resolution	Burst Image Super-Resolution	SyntheticBurst	2022-04	BSRT-Large model in \'BSRT: Improving Burst Super-Resolution with Swin Transformer and Flow-Guided Deformable Alignment\'	0.975	SSIM	pos
3D vision process	3D shape reconstruction	Image super-resolution	Burst Image Super-Resolution	SyntheticBurst	2021-01	DBSR model in \'Deep Burst Super-Resolution\'	-0.081	LPIPS	neg
3D vision process	3D shape reconstruction	Image super-resolution	Burst Image Super-Resolution	SyntheticBurst	2021-06	EBSR model in \'EBSR: Feature Enhanced Burst Super-Resolution With Deformable Alignment\'	-0.031	LPIPS	neg
3D vision process	3D shape reconstruction	Image super-resolution	Burst Image Super-Resolution	SyntheticBurst	2022-04	BSRT-Large model in \'BSRT: Improving Burst Super-Resolution with Swin Transformer and Flow-Guided Deformable Alignment\'	-0.025	LPIPS	neg
3D vision process	3D shape reconstruction	Image super-resolution	Burst Image Super-Resolution	BurstSR	2021-01	DBSR model in \'Deep Burst Super-Resolution\'	47.7	PSNR	pos
3D vision process	3D shape reconstruction	Image super-resolution	Burst Image Super-Resolution	BurstSR	2021-06	EBSR model in \'EBSR: Feature Enhanced Burst Super-Resolution With Deformable Alignment\'	48.23	PSNR	pos
3D vision process	3D shape reconstruction	Image super-resolution	Burst Image Super-Resolution	BurstSR	2021-08	MFIR model in \'Deep Reparametrization of Multi-Frame Super-Resolution and Denoising\'	48.33	PSNR	pos
3D vision process	3D shape reconstruction	Image super-resolution	Burst Image Super-Resolution	BurstSR	2021-10	BIPNet model in \'Burst Image Restoration and Enhancement\'	48.49	PSNR	pos
3D vision process	3D shape reconstruction	Image super-resolution	Burst Image Super-Resolution	BurstSR	2022-04	BSRT-Large model in \'BSRT: Improving Burst Super-Resolution with Swin Transformer and Flow-Guided Deformable Alignment\'	48.57	PSNR	pos
3D vision process	3D shape reconstruction	Image super-resolution	Burst Image Super-Resolution	BurstSR	2021-01	DBSR model in \'Deep Burst Super-Resolution\'	0.984	SSIM	pos
3D vision process	3D shape reconstruction	Image super-resolution	Burst Image Super-Resolution	BurstSR	2021-06	EBSR model in \'EBSR: Feature Enhanced Burst Super-Resolution With Deformable Alignment\'	0.985	SSIM	pos
3D vision process	3D shape reconstruction	Image super-resolution	Burst Image Super-Resolution	BurstSR	2022-04	BSRT-Large model in \'BSRT: Improving Burst Super-Resolution with Swin Transformer and Flow-Guided Deformable Alignment\'	0.986	SSIM	pos
3D vision process	3D shape reconstruction	Image super-resolution	Burst Image Super-Resolution	BurstSR	2021-01	DBSR model in \'Deep Burst Super-Resolution\'	-0.029	LPIPS	neg
3D vision process	3D shape reconstruction	Image super-resolution	Burst Image Super-Resolution	BurstSR	2021-06	EBSR model in \'EBSR: Feature Enhanced Burst Super-Resolution With Deformable Alignment\'	-0.024	LPIPS	neg
3D vision process	3D shape reconstruction	Image super-resolution	Burst Image Super-Resolution	BurstSR	2021-08	MFIR model in \'Deep Reparametrization of Multi-Frame Super-Resolution and Denoising\'	-0.023	LPIPS	neg
3D vision process	3D shape reconstruction	Image super-resolution	Burst Image Super-Resolution	BurstSR	2022-04	BSRT-Small model in \'BSRT: Improving Burst Super-Resolution with Swin Transformer and Flow-Guided Deformable Alignment\'	-0.021	LPIPS	neg
3D vision process	3D shape reconstruction	Image super-resolution	Image super-resolution	Manga109 - 16x upscaling	2019-10	ABPN model in \'Image Super-Resolution via Attention based Back Projection Networks\'	21.25	PSNR	pos
3D vision process	3D shape reconstruction	Image super-resolution	Image super-resolution	Manga109 - 16x upscaling	2019-10	ABPN model in \'Image Super-Resolution via Attention based Back Projection Networks\'	0.673	SSIM	pos
3D vision process	3D shape reconstruction	Image super-resolution	Image super-resolution	Chikusei Dataset	2021-07	DIP-HyperKite (ours) model in \'Hyperspectral Pansharpening Based on Improved Deep Image Prior and Residual Reconstruction\'	43.53	PSNR	pos
3D vision process	3D shape reconstruction	Image super-resolution	Image super-resolution	Middlebury - 4x upscaling	2019-03	PASSRnet model in \'Learning Parallax Attention for Stereo Image Super-Resolution\'	28.63	PSNR	pos
3D vision process	3D shape reconstruction	Image super-resolution	Image super-resolution	Manga109 - 2x upscaling	2019-02	LFFN-S model in \'Lightweight Feature Fusion Network for Single Image Super-Resolution\'	37.93	PSNR	pos
3D vision process	3D shape reconstruction	Image super-resolution	Image super-resolution	Manga109 - 2x upscaling	2019-03	SRFBN model in \'Feedback Network for Image Super-Resolution\'	39.08	PSNR	pos
3D vision process	3D shape reconstruction	Image super-resolution	Image super-resolution	Manga109 - 2x upscaling	2019-04	DBPN-RES-MR64-3 model in \'Deep Back-Projection Networks for Single Image Super-resolution\'	39.28	PSNR	pos
3D vision process	3D shape reconstruction	Image super-resolution	Image super-resolution	Manga109 - 2x upscaling	2019-06	DRLN+ model in \'Densely Residual Laplacian Super-Resolution\'	39.75	PSNR	pos
3D vision process	3D shape reconstruction	Image super-resolution	Image super-resolution	Manga109 - 2x upscaling	2019-02	LFFN-S model in \'Lightweight Feature Fusion Network for Single Image Super-Resolution\'	0.9746	SSIM	pos
3D vision process	3D shape reconstruction	Image super-resolution	Image super-resolution	Manga109 - 2x upscaling	2019-04	DBPN-RES-MR64-3 model in \'Deep Back-Projection Networks for Single Image Super-resolution\'	0.977	SSIM	pos
3D vision process	3D shape reconstruction	Image super-resolution	Image super-resolution	Manga109 - 2x upscaling	2019-06	DRLN+ model in \'Densely Residual Laplacian Super-Resolution\'	0.9792	SSIM	pos
3D vision process	3D shape reconstruction	Image super-resolution	Image super-resolution	KITTI 2012 - 2x upscaling	2019-03	PASSRnet model in \'Learning Parallax Attention for Stereo Image Super-Resolution\'	30.65	PSNR	pos
3D vision process	3D shape reconstruction	Image super-resolution	Image super-resolution	Manga109 - 8x upscaling	2019-04	DBPN-RES-MR64-3 model in \'Deep Back-Projection Networks for Single Image Super-resolution\'	25.71	PSNR	pos
3D vision process	3D shape reconstruction	Image super-resolution	Image super-resolution	Manga109 - 8x upscaling	2019-04	DBPN-RES-MR64-3 model in \'Deep Back-Projection Networks for Single Image Super-resolution\'	0.813	SSIM	pos
3D vision process	3D shape reconstruction	Image super-resolution	Image super-resolution	KITTI 2012 - 4x upscaling	2019-03	PASSRnet model in \'Learning Parallax Attention for Stereo Image Super-Resolution\'	26.26	PSNR	pos
3D vision process	3D shape reconstruction	Image super-resolution	Image super-resolution	DIV2K val - 2x upscaling	2019-07	CAR model in \'Learned Image Downscaling for Upscaling using Content Adaptive Resampler\'	38.26	PSNR	pos
3D vision process	3D shape reconstruction	Image super-resolution	Image super-resolution	DIV2K val - 2x upscaling	2019-07	CAR model in \'Learned Image Downscaling for Upscaling using Content Adaptive Resampler\'	0.9599	SSIM	pos
3D vision process	3D shape reconstruction	Image super-resolution	Image super-resolution	DIV8K val - 16x upscaling	2019-10	ABPN model in \'Image Super-Resolution via Attention based Back Projection Networks\'	26.71	PSNR	pos
3D vision process	3D shape reconstruction	Image super-resolution	Image super-resolution	DIV8K val - 16x upscaling	2019-10	ABPN model in \'Image Super-Resolution via Attention based Back Projection Networks\'	0.65	SSIM	pos
3D vision process	3D shape reconstruction	Image super-resolution	Image super-resolution	DIV8K val - 16x upscaling	2020-05	RFB-ESRGAN model in \'Perceptual Extreme Super Resolution Network with Receptive Field Block\'	-0.345	LPIPS	neg
3D vision process	3D shape reconstruction	Image super-resolution	Image super-resolution	DIV8K val - 16x upscaling	2021-06	Ours w/o cycle-loss model in \'One-to-many Approach for Improving Super-Resolution\'	-0.321	LPIPS	neg
3D vision process	3D shape reconstruction	Image super-resolution	Image super-resolution	Manga109 - 4x upscaling	2014-12	SRCNN model in \'Image Super-Resolution Using Deep Convolutional Networks\'	27.58	PSNR	pos
3D vision process	3D shape reconstruction	Image super-resolution	Image super-resolution	Manga109 - 4x upscaling	2017-07	EDSR model in \'Enhanced Deep Residual Networks for Single Image Super-Resolution\'	31.02	PSNR	pos
3D vision process	3D shape reconstruction	Image super-resolution	Image super-resolution	Manga109 - 4x upscaling	2018-07	RCAN model in \'Image Super-Resolution Using Very Deep Residual Channel Attention Networks\'	31.22	PSNR	pos
3D vision process	3D shape reconstruction	Image super-resolution	Image super-resolution	Manga109 - 4x upscaling	2018-09	SRGAN + Residual-in-Residual Dense Block model in \'ESRGAN: Enhanced Super-Resolution Generative Adversarial Networks\'	31.66	PSNR	pos
3D vision process	3D shape reconstruction	Image super-resolution	Image super-resolution	Manga109 - 4x upscaling	2019-04	DBPN-RES-MR64-3 model in \'Deep Back-Projection Networks for Single Image Super-resolution\'	31.74	PSNR	pos
3D vision process	3D shape reconstruction	Image super-resolution	Image super-resolution	Manga109 - 4x upscaling	2019-06	DRLN+ model in \'Densely Residual Laplacian Super-Resolution\'	31.78	PSNR	pos
3D vision process	3D shape reconstruction	Image super-resolution	Image super-resolution	Manga109 - 4x upscaling	2019-10	ABPN model in \'Image Super-Resolution via Attention based Back Projection Networks\'	31.79	PSNR	pos
3D vision process	3D shape reconstruction	Image super-resolution	Image super-resolution	Manga109 - 4x upscaling	2021-08	SwinIR+ (Training: DIV2K+Flickr2K) model in \'SwinIR: Image Restoration Using Swin Transformer\'	32.22	PSNR	pos
3D vision process	3D shape reconstruction	Image super-resolution	Image super-resolution	Manga109 - 4x upscaling	2014-12	SRCNN model in \'Image Super-Resolution Using Deep Convolutional Networks\'	0.8555	SSIM	pos
3D vision process	3D shape reconstruction	Image super-resolution	Image super-resolution	Manga109 - 4x upscaling	2017-07	EDSR model in \'Enhanced Deep Residual Networks for Single Image Super-Resolution\'	0.9148	SSIM	pos
3D vision process	3D shape reconstruction	Image super-resolution	Image super-resolution	Manga109 - 4x upscaling	2018-02	RDN model in \'Residual Dense Network for Image Super-Resolution\'	0.9151	SSIM	pos
3D vision process	3D shape reconstruction	Image super-resolution	Image super-resolution	Manga109 - 4x upscaling	2018-07	RCAN model in \'Image Super-Resolution Using Very Deep Residual Channel Attention Networks\'	0.9173	SSIM	pos
3D vision process	3D shape reconstruction	Image super-resolution	Image super-resolution	Manga109 - 4x upscaling	2018-09	SRGAN + Residual-in-Residual Dense Block model in \'ESRGAN: Enhanced Super-Resolution Generative Adversarial Networks\'	0.9196	SSIM	pos
3D vision process	3D shape reconstruction	Image super-resolution	Image super-resolution	Manga109 - 4x upscaling	2019-04	DBPN-RES-MR64-3 model in \'Deep Back-Projection Networks for Single Image Super-resolution\'	0.921	SSIM	pos
3D vision process	3D shape reconstruction	Image super-resolution	Image super-resolution	Manga109 - 4x upscaling	2019-06	SAN model in \'Second-Order Attention Network for Single Image Super-Resolution\'	0.9222	SSIM	pos
3D vision process	3D shape reconstruction	Image super-resolution	Image super-resolution	Manga109 - 4x upscaling	2021-08	SwinIR+ (Training: DIV2K+Flickr2K) model in \'SwinIR: Image Restoration Using Swin Transformer\'	0.9273	SSIM	pos
3D vision process	3D shape reconstruction	Image super-resolution	Image super-resolution	Set14 - 4x upscaling	2014-12	SRCNN model in \'Image Super-Resolution Using Deep Convolutional Networks\'	27.5	PSNR	pos
3D vision process	3D shape reconstruction	Image super-resolution	Image super-resolution	Set14 - 4x upscaling	2015-08	TNRD model in \'Trainable Nonlinear Reaction Diffusion: A Flexible Framework for Fast and Effective Image Restoration\'	27.68	PSNR	pos
3D vision process	3D shape reconstruction	Image super-resolution	Image super-resolution	Set14 - 4x upscaling	2015-11	DRCN model in \'Deeply-Recursive Convolutional Network for Image Super-Resolution\'	28.02	PSNR	pos
3D vision process	3D shape reconstruction	Image super-resolution	Image super-resolution	Set14 - 4x upscaling	2016-08	DnCNN-3 model in \'Beyond a Gaussian Denoiser: Residual Learning of Deep CNN for Image Denoising\'	28.04	PSNR	pos
3D vision process	3D shape reconstruction	Image super-resolution	Image super-resolution	Set14 - 4x upscaling	2016-09	SRResNet model in \'Photo-Realistic Single Image Super-Resolution Using a Generative Adversarial Network\'	28.49	PSNR	pos
3D vision process	3D shape reconstruction	Image super-resolution	Image super-resolution	Set14 - 4x upscaling	2016-11	Manifold Simplification model in \'Beyond Deep Residual Learning for Image Restoration: Persistent Homology-Guided Manifold Simplification\'	28.8	PSNR	pos
3D vision process	3D shape reconstruction	Image super-resolution	Image super-resolution	Set14 - 4x upscaling	2018-02	RDN model in \'Residual Dense Network for Image Super-Resolution\'	28.81	PSNR	pos
3D vision process	3D shape reconstruction	Image super-resolution	Image super-resolution	Set14 - 4x upscaling	2018-03	D-DBPN model in \'Deep Back-Projection Networks For Super-Resolution\'	28.82	PSNR	pos
3D vision process	3D shape reconstruction	Image super-resolution	Image super-resolution	Set14 - 4x upscaling	2018-04	ProSR model in \'A Fully Progressive Approach to Single-Image Super-Resolution\'	28.94	PSNR	pos
3D vision process	3D shape reconstruction	Image super-resolution	Image super-resolution	Set14 - 4x upscaling	2018-09	SRGAN + Residual-in-Residual Dense Block model in \'ESRGAN: Enhanced Super-Resolution Generative Adversarial Networks\'	28.99	PSNR	pos
3D vision process	3D shape reconstruction	Image super-resolution	Image super-resolution	Set14 - 4x upscaling	2019-04	DBPN-RES-MR64-3 model in \'Deep Back-Projection Networks for Single Image Super-resolution\'	29.03	PSNR	pos
3D vision process	3D shape reconstruction	Image super-resolution	Image super-resolution	Set14 - 4x upscaling	2019-06	SAN model in \'Second-Order Attention Network for Single Image Super-Resolution\'	29.05	PSNR	pos
3D vision process	3D shape reconstruction	Image super-resolution	Image super-resolution	Set14 - 4x upscaling	2021-08	SwinIR model in \'SwinIR: Image Restoration Using Swin Transformer\'	29.15	PSNR	pos
3D vision process	3D shape reconstruction	Image super-resolution	Image super-resolution	Set14 - 4x upscaling	2015-11	DRCN model in \'Deeply-Recursive Convolutional Network for Image Super-Resolution\'	2.84	MOS	pos
3D vision process	3D shape reconstruction	Image super-resolution	Image super-resolution	Set14 - 4x upscaling	2016-09	SRGAN model in \'Photo-Realistic Single Image Super-Resolution Using a Generative Adversarial Network\'	3.72	MOS	pos
3D vision process	3D shape reconstruction	Image super-resolution	Image super-resolution	Set14 - 4x upscaling	2014-12	SRCNN model in \'Image Super-Resolution Using Deep Convolutional Networks\'	0.7513	SSIM	pos
3D vision process	3D shape reconstruction	Image super-resolution	Image super-resolution	Set14 - 4x upscaling	2015-11	DRCN model in \'Deeply-Recursive Convolutional Network for Image Super-Resolution\'	0.8074	SSIM	pos
[truncated: 18,771 more rows]
