# Supplementary material for: Mapping global dynamics of benchmark creation and saturation in artificial intelligence
Source: Nat Commun. 2022 Nov 10;13:6793. doi: 10.1038/s41467-022-34591-0 (PMC9649641; doi:10.1038/s41467-022-34591-0)
Supplement: Supplementary file 6 — Supplementary Data 5 [file 41467_2022_34591_MOESM6_ESM.xlsx]

## Sheet: Tabelle1
Suppl. Data 5: Individual datasets assignment to SOM clusters.
Superclass	Benchmark	Task	Metric	Cluster
CV	2018 Data Science Bowl	Medical image segmentation	Dice	0
CV	3DLoMatch (10-30% overlap)	Point cloud registration	Recall ( correspondence RMSE below 0.2)	0
CV	3DMatch (at least 30% overlapped - sample 5k interest points)	Point cloud registration	Recall ( correspondence RMSE below 0.2)	0
CV	3DMatch Benchmark	Point cloud registration	Feature Matching Recall	0
CV	3DPW	3D human pose estimation	PA-MPJPE	0
CV	50 Salads	Action segmentation	Acc	0
CV	50 Salads	Action segmentation	Edit	0
CV	50 Salads	Action segmentation	F1@10%	0
CV	75 Superpixel MNIST	Superpixel image classification	Classification Error	0
CV	ADE20K	Semantic segmentation	Validation mIoU	0
CV	ADE20K Labels-to-Photos	Image-to-image translation	Accuracy	0
CV	ADE20K-Outdoor Labels-to-Photos	Image-to-image translation	FID	0
CV	ActivityNet	Video retrieval	text-to-video Mean Rank	0
CV	ActivityNet	Video retrieval	text-to-video R-at-1	0
CV	ActivityNet	Video retrieval	text-to-video R-at-5	0
CV	ActivityNet-1.2	Weakly supervised action localization	mAP-at-0.5	0
CV	ActivityNet-1.3	Temporal action localization	mAP IOU-at-0.5	0
CV	ActivityNet-1.3	Temporal action localization	mAP IOU-at-0.75	0
CV	ActivityNet-1.3	Temporal action localization	mAP IOU-at-0.95	0
CV	ActivityNet-1.3	Temporal action proposal generation	AR@100	0
CV	ActivityNet-1.3	Temporal action proposal generation	AUC (val)	0
CV	ActivityNet-1.3	Weakly supervised action localization	mAP-at-0.5	0
CV	ActivityNet-1.3	Weakly supervised action localization	mAP@0.5:0.95	0
CV	Anatomical Tracings of Lesions After Stroke (ATLAS)	Lesion segmentation	Precision	0
CV	Argoverse CVPR 2020	Motion forecasting	minADE (K=6)	0
CV	BSD100 - 2x upscaling	Image super-resolution	PSNR	0
CV	BSD100 - 3x upscaling	Image super-resolution	PSNR	0
CV	BSD68 sigma15	Grayscale image denoising	PSNR	0
CV	CACDVS	Age-invariant face recognition	Accuracy	0
CV	CDD Dataset (season-varying)	Change detection for remote sensing images	F1-Score	0
CV	CHASE_DB1	Retinal vessel segmentation	AUC	0
CV	CIFAR-10	Conditional image generation	FID	0
CV	CIFAR-10	Image clustering	Accuracy	0
CV	CIFAR-10 vs CIFAR-100	Out-of-distribution detection	AUROC	0
CV	CIFAR-10-LT (ρ=100)	Long-tail learning	Error Rate	0
CV	CIFAR-100-LT (ρ=100)	Long-tail learning	Error Rate	0
CV	CIFAR-100-LT (ρ=50)	Long-tail learning	Error Rate	0
CV	CIFAR-10N-Random2	Learning with noisy labels	Accuracy (mean)	0
CV	COCO 1% labeled data	Semi-supervised object detection	mAP	0
CV	COCO 2014	Cross-modal retrieval	Image-to-text R-at-1	0
CV	COCO 2014	Cross-modal retrieval	Image-to-text R-at-10	0
CV	COCO 2014	Cross-modal retrieval	Image-to-text R-at-5	0
CV	COCO 2014	Cross-modal retrieval	Text-to-image R@1	0
CV	COCO 2014	Cross-modal retrieval	Text-to-image R@5	0
CV	COCO 2014 val	Weakly-supervised semantic segmentation	mIoU	0
CV	COCO Captions	Image captioning	BLEU-4	0
CV	COCO Captions	Image captioning	METEOR	0
CV	COCO minival	Instance segmentation	mask AP	0
CV	COCO minival	Object detection	APL	0
CV	COCO minival	Object detection	APM	0
CV	COCO minival	Object detection	APS	0
CV	COCO minival	Panoptic segmentation	PQ	0
CV	COCO minival	Panoptic segmentation	PQst	0
CV	COCO test-dev	Instance segmentation	AP75	0
CV	COCO test-dev	Instance segmentation	APM	0
CV	COCO test-dev	Instance segmentation	APS	0
CV	COCO test-dev	Object detection	AP50	0
CV	COCO test-dev	Object detection	AP75	0
CV	COCO test-dev	Object detection	APL	0
CV	COCO test-dev	Object detection	APS	0
CV	COCO-20i (1-shot)	Few-shot semantic segmentation	Mean IoU	0
CV	COCO-20i (5-shot)	Few-shot semantic segmentation	Mean IoU	0
CV	COCO-Stuff 64x64	Layout-to-image generation	Inception Score	0
CV	COCO-Stuff Labels-to-Photos	Image-to-image translation	Accuracy	0
CV	COCO-Stuff Labels-to-Photos	Image-to-image translation	mIoU	0
CV	COCO-Stuff test	Semantic segmentation	mIoU	0
CV	CRAG	Colorectal gland segmentation	F1-score	0
CV	CUHK-PEDES	Text based person retrieval	R-at-5	0
CV	CULane	Lane detection	F1 score	0
CV	CamVid	Real-time semantic segmentation	mIoU	0
CV	Campus	3D multi-person pose estimation	PCP3D	0
CV	Charades	Action classification	MAP	0
CV	CityPersons	Pedestrian detection	Heavy MR^-2	0
CV	CityPersons	Pedestrian detection	Partial MR^-2	0
CV	CityPersons	Pedestrian detection	Reasonable MR^-2	0
CV	Cityscapes Labels-to-Photo	Image-to-image translation	mIoU	0
CV	Cityscapes val	Semantic segmentation	mIoU	0
CV	CoCA	Co-salient object detection	MAE	0
CV	CoCA	Co-salient object detection	Mean F-measure	0
CV	CoSOD3k	Co-salient object detection	max E-measure	0
CV	CoSOD3k	Co-salient object detection	max F-measure	0
CV	CoSal2015	Co-salient object detection	max E-measure	0
CV	CoSal2015	Co-salient object detection	max F-measure	0
CV	Collective Activity	Group activity recognition	Accuracy	0
CV	Composition-1K	Image matting	Conn	0
CV	Composition-1K	Image matting	Grad	0
CV	Composition-1K	Image matting	MSE	0
CV	DAVIS	Video inpainting	PSNR	0
CV	DAVIS	Video inpainting	SSIM	0
CV	DAVIS-2016	Video salient object detection	S-Measure	0
CV	DES	RGB-D salient object detection	S-Measure	0
CV	DUTS-TE	RGB salient object detection	S-Measure	0
CV	DUTS-TE	RGB salient object detection	mean E-Measure	0
CV	DUTS-TE	RGB salient object detection	mean F-Measure	0
CV	DanceTrack	Multi-object tracking	IDF1	0
CV	DensePASS	Semantic segmentation	mIoU	0
CV	DiDeMo	Video retrieval	text-to-video Mean Rank	0
CV	DiDeMo	Video retrieval	text-to-video R-at-1	0
CV	DiDeMo	Video retrieval	text-to-video R-at-10	0
CV	DiDeMo	Video retrieval	text-to-video R-at-5	0
CV	Dirichlet Mini-Imagenet (5-way, 5-shot)	Few-shot image classification	1:1 Accuracy	0
CV	Dirichlet Tiered-Imagenet (5-way, 5-shot)	Few-shot image classification	1:1 Accuracy	0
CV	Duke to MSMT	Unsupervised domain adaptation	mAP	0
CV	Duke to MSMT	Unsupervised domain adaptation	rank-1	0
CV	Duke to MSMT	Unsupervised domain adaptation	rank-10	0
CV	EPIC-KITCHENS-100	Action recognition	Noun@1	0
CV	ETIS-LARIBPOLYPDB	Medical image segmentation	mean Dice	0
CV	EmoryNLP	Emotion recognition in conversation	Weighted-F1	0
CV	FBMS-59	Video salient object detection	AVERAGE MAE	0
CV	FBMS-59	Video salient object detection	MAX F-MEASURE	0
CV	FBMS-59	Video salient object detection	S-Measure	0
CV	FC100 5-way (5-shot)	Few-shot image classification	Accuracy	0
CV	FDDB	Face detection	AP	0
CV	FFHQ 1024 x 1024 - 4x upscaling	Image super-resolution	FID	0
CV	FFHQ 256 x 256	Image generation	FID	0
CV	FGVC Aircraft	Fine-grained image classification	Accuracy	0
CV	FSS-1000	Few-shot semantic segmentation	Mean IoU	0
CV	Flickr30K 1K test	Image retrieval	R-at-1	0
CV	Flickr30K 1K test	Image retrieval	R-at-5	0
CV	Flickr30k	Cross-modal retrieval	Image-to-text R-at-1	0
CV	Flickr30k	Cross-modal retrieval	Text-to-image R@10	0
CV	Flickr30k Entities Test	Phrase grounding	R-at-1	0
CV	Food-101	Image classification	Accuracy (%)	0
CV	FreiHAND	3D hand pose estimation	PA-F@15mm	0
CV	FreiHAND	3D hand pose estimation	PA-F@5mm	0
CV	FreiHAND	3D hand pose estimation	PA-MPVPE	0
CV	Fundus Fluorescein Angiogram Photographs & Colour Fundus Images of Diabetic Patients	Fundus to angiography generation	FID	0
CV	Fundus Fluorescein Angiogram Photographs & Colour Fundus Images of Diabetic Patients	Fundus to angiography generation	Kernel Inception Distance	0
CV	GOT-10k	Visual object tracking	Average Overlap	0
CV	GoPro	Deblurring	PSNR	0
CV	Google Speech Commands	Keyword spotting	Google Speech Commands V1 12	0
CV	Google Speech Commands	Keyword spotting	Google Speech Commands V2 12	0
CV	HICO-DET	Human-object interaction detection	mAP	0
CV	HIDE (trained on GOPRO)	Deblurring	PSNR (sRGB)	0
CV	HMDB-51	Action recognition	Average accuracy of 3 splits	0
CV	HMDB51	Self-supervised action recognition	Top-1 Accuracy	0
CV	Human3.6M	Weakly-supervised 3D human pose estimation	Average MPJPE (mm)	0
CV	HumanEva-I	3D human pose estimation	Mean Reconstruction Error (mm)	0
CV	ICB (Quality 10 Color)	JPEG artifact correction	PSNR	0
CV	ICB (Quality 20 Color)	JPEG artifact correction	PSNR	0
CV	ICB (Quality 20 Color)	JPEG artifact correction	SSIM	0
CV	ICDAR 2003	Scene text recognition	Accuracy	0
CV	ICDAR 2013	Scene text detection	Precision	0
CV	ICDAR 2013	Scene text detection	Recall	0
CV	ICDAR 2015	Scene text detection	Recall	0
CV	ICDAR2015	Scene text recognition	Accuracy	0
CV	IEMOCAP	Emotion recognition in conversation	Macro-F1	0
CV	IEMOCAP	Emotion recognition in conversation	Weighted-F1	0
CV	ImageNet	Image classification	GFLOPs	0
CV	ImageNet	Self-supervised image classification	Number of Params	0
CV	ImageNet	Self-supervised image classification	Top 1 Accuracy	0
CV	ImageNet	Self-supervised image classification	Top 1 Accuracy (kNN, k=20)	0
CV	ImageNet (finetuned)	Self-supervised image classification	Top 1 Accuracy	0
CV	ImageNet 64x64	Image generation	Bits per dim	0
CV	J-HMDB	Referring expression segmentation	Precision@0.6	0
CV	J-HMDB	Skeleton based action recognition	Accuracy (RGB+pose)	0
CV	KITTI Cars Easy	Birds eye view object detection	AP	0
CV	KITTI Cars Easy val	3D object detection	AP	0
CV	KITTI Cars Moderate	Birds eye view object detection	AP	0
CV	KITTI Cyclists Hard	3D object detection	AP	0
CV	KITTI Cyclists Moderate	3D Object Detection From Stereo Images	AP50	0
CV	KITTI Depth Completion Validation	Stereo-lidar fusion	RMSE	0
CV	KITTI Eigen split unsupervised	Monocular depth estimation	absolute relative error	0
CV	KTH	Video prediction	LPIPS	0
CV	Kinetics-400	Action classification	Acc@1	0
CV	Kinetics-400	Action classification	Acc@5	0
CV	Kuzushiji-MNIST	Image classification	Accuracy	0
CV	LIP val	Semantic segmentation	mIoU	0
CV	LIVE1 (Quality 10 Color)	JPEG artifact correction	PSNR	0
CV	LIVE1 (Quality 20 Grayscale)	JPEG artifact correction	SSIM	0
CV	LSMDC	Video retrieval	text-to-video Median Rank	0
CV	LSMDC	Video retrieval	text-to-video R-at-10	0
CV	LSMDC	Video retrieval	text-to-video R-at-5	0
CV	LSUN Bedroom 256 x 256	Image generation	FID	0
CV	LSUN Cat 256 x 256	Image generation	FID	0
CV	LSUN Churches 256 x 256	Image generation	FID	0
CV	LaPa	Face parsing	Mean F1	0
CV	LaSOT	Visual object tracking	Precision	0
CV	Live1 (Quality 10 Grayscale)	JPEG artifact correction	SSIM	0
CV	MELD	Emotion recognition in conversation	Weighted-F1	0
CV	MFQE v2	Video Enhancement	Incremental PSNR	0
CV	MNIST-full	Image clustering	Accuracy	0
CV	MNIST-full	Image clustering	NMI	0
CV	MOT16	Multi-object tracking	MOTA	0
CV	MOT17	Multi-object tracking	IDF1	0
CV	MOT17	Multi-object tracking	MOTA	0
CV	MPI-INF-3DHP	3D human pose estimation	AUC	0
CV	MPI-INF-3DHP	3D human pose estimation	MPJPE	0
CV	MPI-INF-3DHP	3D human pose estimation	PA-MPJPE	0
CV	MPI-INF-3DHP	3D human pose estimation	PCK	0
CV	MS-COCO (10-shot)	Few-shot object detection	AP	0
CV	MS-COCO (30-shot)	Few-shot object detection	AP	0
CV	MSMT17	Person re-identification	Rank-1	0
CV	MSMT17	Person re-identification	mAP	0
CV	MSR-VTT	Video retrieval	text-to-video R-at-1	0
CV	MSR-VTT	Video retrieval	text-to-video R-at-10	0
CV	MSR-VTT	Video retrieval	text-to-video R-at-5	0
CV	MSRVTT-QA	Image question answering	Accuracy	0
CV	MSVD-QA	Image question answering	Accuracy	0
CV	Mapillary val	Panoptic segmentation	PQ	0
CV	Market to MSMT	Unsupervised domain adaptation	mAP	0
CV	Market to MSMT	Unsupervised domain adaptation	rank-1	0
CV	Market to MSMT	Unsupervised domain adaptation	rank-10	0
CV	Meta-Dataset	Few-shot image classification	Accuracy	0
CV	Meta-Dataset Rank	Few-shot image classification	Mean Rank	0
CV	Middlebury - 4x upscaling	Stereo Image Super-Resolution	PSNR	0
CV	Mini-ImageNet - 1-Shot Learning	Few-shot image classification	Accuracy	0
CV	Mini-Imagenet 5-way (1-shot)	Few-shot image classification	Accuracy	0
CV	ModelNet40	3D point cloud classification	Overall Accuracy	0
CV	ModelNet40-C	3D point cloud classification	Error Rate	0
CV	Moving MNIST	Video prediction	MAE	0
CV	Moving MNIST	Video prediction	MSE	0
CV	Moving MNIST	Video prediction	SSIM	0
CV	MuPoTS-3D	3D multi-person pose estimation (root-relative)	3DPCK	0
CV	Multi-Modal-CelebA-HQ	Text-to-image generation	Acc	0
CV	Multi-THUMOS	Action detection	mAP	0
CV	NABirds	Fine-grained image classification	Accuracy	0
CV	NJU2K	RGB-D salient object detection	S-Measure	0
CV	NJU2K	RGB-D salient object detection	max E-Measure	0
CV	NJU2K	RGB-D salient object detection	max F-Measure	0
CV	NLVR2 Dev	Visual reasoning	Accuracy	0
CV	NLVR2 Test	Visual reasoning	Accuracy	0
CV	NTU RGB+D	Action recognition	Accuracy (CS)	0
CV	NTU RGB+D 120	Action recognition	Accuracy (Cross-Setup)	0
CV	NTU RGB+D 120	Action recognition	Accuracy (Cross-Subject)	0
CV	NYU-Depth V2	Monocular depth estimation	Delta < 1.25	0
CV	NYU-Depth V2	Monocular depth estimation	RMSE	0
CV	OMNIGLOT - 1-Shot, 20-way	Few-shot image classification	Accuracy	0
CV	OMNIGLOT - 5-Shot, 20-way	Few-shot image classification	Accuracy	0
CV	Office-Home	Partial domain adaptation	Accuracy (%)	0
CV	OmniBenchmark	Image classification	Average Top-1 Accuracy	0
CV	One-class CIFAR-10	Anomaly detection	AUROC	0
CV	One-class CIFAR-100	Anomaly detection	AUROC	0
CV	PASCAL Context	Semantic segmentation	mIoU	0
CV	PASCAL VOC 2012 25% labeled	Semi-supervised semantic segmentation	Validation mIoU	0
CV	PASCAL VOC 2012 test	Weakly-supervised semantic segmentation	Mean IoU	0
CV	PASCAL VOC 2012 val	Image-level Supervised Instance Segmentation	mAP-at-0.25	0
CV	PASCAL VOC 2012 val	Semantic segmentation	mIoU	0
CV	PASCAL-Part	Human part segmentation	mIoU	0
CV	PF-PASCAL	Semantic correspondence	PCK	0
CV	PF-WILLOW	Semantic correspondence	PCK	0
CV	Pascal VOC 2012 12.5% labeled	Semi-supervised semantic segmentation	Validation mIoU	0
CV	Pascal VOC 2012 2% labeled	Semi-supervised semantic segmentation	Validation mIoU	0
CV	Places205	Image classification	Top 1 Accuracy	0
CV	PointCloud-C	Point cloud classification	mean Corruption Error (mCE)	0
CV	RVL-CDIP	Document image classification	Accuracy	0
CV	RealBlur-J (trained on GoPro)	Deblurring	PSNR (sRGB)	0
CV	RealBlur-J (trained on GoPro)	Deblurring	SSIM (sRGB)	0
CV	Recipe1M	Cross-modal retrieval	Image-to-text R-at-1	0
CV	Recipe1M	Cross-modal retrieval	Text-to-image R@1	0
CV	S3DIS	3D instance segmentation	mCov	0
CV	S3DIS	3D instance segmentation	mPrec	0
CV	S3DIS	3D instance segmentation	mWCov	0
CV	S3DIS Area5	Semantic segmentation	oAcc	0
CV	SEMAINE	Emotion recognition in conversation	MAE (Expectancy)	0
CV	SIP	RGB-D salient object detection	S-Measure	0
CV	SKU-110K	Dense object detection	AP	0
CV	SPair-71k	Semantic correspondence	PCK	0
CV	STL-10	Image classification	Percentage correct	0
CV	STL-10	Image generation	FID	0
CV	STL-10, 1000 Labels	Semi-supervised image classification	Accuracy	0
CV	SUN RGB-D	Monocular 3D object detection	AP@0.15	0
CV	SUN-RGBD	Semantic segmentation	Mean IoU	0
CV	SUN-RGBD val	3D object detection	mAP-at-0.5	0
CV	SYNTHIA-to-Cityscapes	Domain adaptation	mIoU	0
CV	SYNTHIA-to-Cityscapes	Synthetic-to-real translation	MIoU (13 classes)	0
CV	SYNTHIA-to-Cityscapes	Synthetic-to-real translation	MIoU (16 classes)	0
CV	ScanNet(v2)	3D instance segmentation	mAP @ 50	0
CV	Set14 - 3x upscaling	Image super-resolution	PSNR	0
CV	Set5 - 3x upscaling	Image super-resolution	PSNR	0
CV	ShanghaiTech	Anomaly detection	RBDC	0
CV	Shelf	3D multi-person pose estimation	PCP3D	0
CV	Stanford Cars 5-way (1-shot)	Few-shot image classification	Accuracy	0
CV	Stanford Dogs	Fine-grained image classification	Accuracy	0
CV	Stanford Dogs 5-way (5-shot)	Few-shot image classification	Accuracy	0
CV	Stanford2D3D Panoramic	Semantic segmentation	mIoU	0
CV	SynPASS	Semantic segmentation	mIoU	0
CV	THUMOS 2014	Weakly supervised action localization	mAP-at-0.5	0
CV	THUMOS 2014	Weakly supervised action localization	mAP@0.1:0.5	0
CV	THUMOS 2014	Weakly supervised action localization	mAP@0.1:0.7	0
CV	THUMOS’14	Action recognition	mAP-at-0.5	0
CV	THUMOS’14	Temporal action localization	mAP IOU-at-0.1	0
CV	THUMOS’14	Temporal action localization	mAP IOU-at-0.2	0
CV	THUMOS’14	Temporal action localization	mAP IOU-at-0.3	0
CV	THUMOS’14	Temporal action localization	mAP IOU-at-0.4	0
CV	THUMOS’14	Temporal action localization	mAP IOU-at-0.5	0
CV	THUMOS’14	Temporal action localization	mAP IOU-at-0.6	0
CV	THUMOS’14	Temporal action localization	mAP IOU-at-0.7	0
CV	Test2800	Single image deraining	SSIM	0
CV	Total Capture	3D human pose estimation	Average MPJPE (mm)	0
CV	TrackingNet	Visual object tracking	Accuracy	0
CV	TrackingNet	Visual object tracking	Normalized Precision	0
CV	TrackingNet	Visual object tracking	Precision	0
CV	Trans10K	Semantic segmentation	mIoU	0
CV	UA-DETRAC	Object detection	mAP	0
CV	UCF CC 50	Crowd counting	MAE	0
CV	UCF-101 16 frames, Unconditional, Single GPU	Video generation	Inception Score	0
CV	UCF101	Self-supervised action recognition	3-fold Accuracy	0
CV	USPS	Image clustering	NMI	0
CV	Urban100 - 3x upscaling	Image super-resolution	PSNR	0
CV	Urban100 sigma25	Grayscale image denoising	PSNR	0
CV	V-COCO	Human-object interaction detection	AP(S1)	0
CV	V-COCO	Human-object interaction detection	AP(S2)	0
CV	VCTK Multi-Speaker	Audio super-resolution	Log-Spectral Distance	0
CV	VOS-T	Video salient object detection	Average MAE	0
CV	VOS-T	Video salient object detection	S-Measure	0
CV	VOS-T	Video salient object detection	max E-measure	0
CV	VOT2017/18	Visual object tracking	Expected Average Overlap (EAO)	0
CV	VQA-CP	Image question answering	Score	0
CV	Vimeo90K	Video frame interpolation	PSNR	0
CV	Vimeo90K	Video frame interpolation	SSIM	0
CV	VisDial v0.9 val	Visual dialog	MRR	0
CV	VisDial v0.9 val	Visual dialog	Mean Rank	0
CV	VisDial v0.9 val	Visual dialog	R-at-1	0
CV	VisDial v0.9 val	Visual dialog	R-at-10	0
CV	VisDial v0.9 val	Visual dialog	R-at-5	0
CV	Visual Dialog v1.0 test-std	Visual dialog	R-at-1	0
CV	Volleyball	Group activity recognition	Accuracy	0
CV	WIDER Face (Easy)	Face detection	AP	0
CV	WebVision-1000	Image classification	ImageNet Top-5 Accuracy	0
CV	WorldExpo’10	Crowd counting	Average MAE	0
CV	X4K1000FPS	Video frame interpolation	PSNR	0
CV	York Urban Dataset	Line segment detection	sAP10	0
CV	York Urban Dataset	Line segment detection	sAP5	0
CV	YouCook2	Video retrieval	text-to-video R-at-5	0
CV	YouTube-VIS validation	Video instance segmentation	AP50	0
CV	YouTube-VIS validation	Video instance segmentation	AP75	0
CV	YouTube-VIS validation	Video instance segmentation	AR1	0
CV	YouTube-VIS validation	Video instance segmentation	AR10	0
CV	YouTube-VOS 2018 val	Semi-supervised video object segmentation	F-Measure (Seen)	0
CV	YouTube-VOS 2018 val	Semi-supervised video object segmentation	F-Measure (Unseen)	0
CV	YouTube-VOS 2018 val	Semi-supervised video object segmentation	Jaccard (Seen)	0
CV	YouTube-VOS 2018 val	Semi-supervised video object segmentation	Jaccard (Unseen)	0
CV	YouTube-VOS 2018 val	Semi-supervised video object segmentation	Overall	0
CV	YouTube-VOS 2018 val (no extra training data)	Semi-supervised video object segmentation	F score (unseen)	0
CV	YouTube-VOS 2018 val (no extra training data)	Semi-supervised video object segmentation	J&F score	0
CV	cifar-100, 10000 Labels	Semi-supervised image classification	Percentage error	0
CV	cvusa	Cross-view image-to-image translation	SSIM	0
CV	iNaturalist 2018	Image classification	Top-1 Accuracy	0
CV	mini WebVision 1.0	Image classification	ImageNet Top-1 Accuracy	0
CV	mini WebVision 1.0	Image classification	ImageNet Top-5 Accuracy	0
CV	mini WebVision 1.0	Image classification	Top-1 Accuracy	0
CV	mini WebVision 1.0	Image classification	Top-5 Accuracy	0
CV	visual domain decathlon (10 tasks)	Continual learning	decathlon discipline (Score)	0
CV	wireframe dataset	Line segment detection	sAP10	0
CV	wireframe dataset	Line segment detection	sAP5	0
NLP	ACE 2004	Named entity recognition	F1	0
NLP	ACE 2004	Relation extraction	NER Micro F1	0
NLP	ACE 2005	Named entity recognition	F1	0
NLP	ACE 2005	Relation extraction	NER Micro F1	0
NLP	ACE 2005	Relation extraction	RE+ Micro F1	0
NLP	ACE 2005	Relation extraction	Relation classification F1	0
NLP	AIDA-CoNLL	Entity disambiguation	In-KB Accuracy	0
NLP	Adverse Drug Events (ADE) Corpus	Relation extraction	NER Macro F1	0
NLP	Adverse Drug Events (ADE) Corpus	Relation extraction	RE+ Macro F1	0
NLP	CIFAR-10N-Random2	Learning with noisy labels	Accuracy (mean)	0
NLP	CNN / Daily Mail	Abstractive text summarization	ROUGE-2	0
NLP	CNN / Daily Mail	Abstractive text summarization	ROUGE-L	0
NLP	CNN / Daily Mail	Document summarization	ROUGE-1	0
NLP	CNN / Daily Mail	Document summarization	ROUGE-2	0
NLP	CNN / Daily Mail	Document summarization	ROUGE-L	0
NLP	CNN / Daily Mail	Extractive text summarization	ROUGE-2	0
NLP	CNN / Daily Mail (Anonymized)	Text summarization	ROUGE-1	0
NLP	COCO Captions	Image captioning	BLEU-4	0
NLP	COCO Captions	Image captioning	METEOR	0
NLP	CoNLL 2003 (English)	Named entity recognition	F1	0
NLP	CoNLL Spanish	Cross-lingual NER	F1	0
NLP	CoNLL-2014 Shared Task	Grammatical error correction	F0.5	0
NLP	CoNLL04	Relation extraction	NER Micro F1	0
NLP	CoNLL04	Relation extraction	RE+ Micro F1	0
NLP	Cora	Document classification	Accuracy	0
NLP	DBP15k zh-en	Entity alignment	Hits-at-1	0
NLP	Douban	Conversational response selection	MAP	0
NLP	Douban	Conversational response selection	MRR	0
NLP	Douban	Conversational response selection	P-at-1	0
NLP	Douban	Conversational response selection	R10-at-1	0
NLP	Douban	Conversational response selection	R10-at-2	0
NLP	Douban	Conversational response selection	R10-at-5	0
NLP	E-commerce	Conversational response selection	R10-at-1	0
NLP	EmoryNLP	Emotion recognition in conversation	Weighted-F1	0
NLP	Flickr30k Entities Test	Phrase grounding	R-at-1	0
NLP	GENIA	Nested named entity recognition	F1	0
NLP	GigaWord	Text summarization	ROUGE-2	0
NLP	GigaWord	Text summarization	ROUGE-L	0
NLP	HotpotQA	Question answering	ANS-EM	0
NLP	HotpotQA	Question answering	JOINT-EM	0
NLP	IEMOCAP	Emotion recognition in conversation	Macro-F1	0
NLP	IEMOCAP	Emotion recognition in conversation	Weighted-F1	0
NLP	IMDb	Sentiment analysis	Accuracy	0
NLP	IWSLT2015 German-English	Machine translation	BLEU score	0
NLP	KVRET	Task-oriented dialog systems	Entity F1	0
NLP	LAMBADA	Language modelling	Accuracy	0
NLP	LDC2017T10	AMR parsing	Smatch	0
NLP	LibriSpeech test-clean	Speech recognition	Word Error Rate (WER)	0
NLP	LibriSpeech test-other	Speech recognition	Word Error Rate (WER)	0
NLP	MELD	Emotion recognition in conversation	Weighted-F1	0
NLP	MOSI	Multimodal sentiment analysis	Accuracy	0
NLP	MSRVTT-QA	Image question answering	Accuracy	0
NLP	MSVD-QA	Image question answering	Accuracy	0
NLP	Multi-Modal-CelebA-HQ	Text-to-image generation	Acc	0
NLP	NLVR2 Dev	Visual reasoning	Accuracy	0
NLP	NLVR2 Test	Visual reasoning	Accuracy	0
NLP	NYT	Relation extraction	F1	0
NLP	NYT Corpus	Relation extraction	P-at-10%	0
NLP	NYT Corpus	Relation extraction	P-at-30%	0
NLP	Natural Questions (long)	Question answering	F1	0
NLP	Ohsumed	Text classification	Accuracy	0
NLP	OntoNotes	Coreference resolution	F1	0
NLP	PTB	Constituency grammar induction	Max F1 (WSJ)	0
NLP	PTB	Constituency grammar induction	Mean F1 (WSJ)	0
NLP	Penn Treebank	Unsupervised dependency parsing	UAS	0
NLP	Penn Treebank (Word Level)	Language modelling	Test perplexity	0
NLP	Pubmed	Text summarization	ROUGE-1	0
NLP	Quasart-T	Question answering	EM	0
NLP	Quora Question Pairs	Paraphrase identification	Accuracy	0
NLP	RRS	Conversational response selection	MAP	0
NLP	RRS	Conversational response selection	R10-at-2	0
NLP	RST-DT	Discourse parsing	RST-Parseval (Nuclearity)	0
NLP	RST-DT	Discourse parsing	RST-Parseval (Relation)	0
NLP	RST-DT	Discourse parsing	RST-Parseval (Span)	0
NLP	Re-TACRED	Relation extraction	F1	0
NLP	SEMAINE	Emotion recognition in conversation	MAE (Expectancy)	0
NLP	SNLI	Natural language inference	% Test Accuracy	0
NLP	SNLI	Natural language inference	Parameters	0
NLP	SNLI-VE test	Visual Entailment	Accuracy	0
NLP	SNLI-VE val	Visual Entailment	Accuracy	0
NLP	SQuAD2.0	Question answering	EM	0
NLP	SQuAD2.0	Question answering	F1	0
NLP	SST-2 Binary classification	Sentiment analysis	Accuracy	0
NLP	SST-5 Fine-grained classification	Sentiment analysis	Accuracy	0
NLP	SemEval 2014 Task 4 Sub Task 2	Aspect-based sentiment analysis	Laptop (Acc)	0
NLP	SemEval 2014 Task 4 Sub Task 2	Aspect-based sentiment analysis	Mean Acc (Restaurant + Laptop)	0
NLP	SemEval 2014 Task 4 Sub Task 2	Aspect-based sentiment analysis	Restaurant (Acc)	0
NLP	SemEval 2014 Task 4 Sub Task 2	Aspect-oriented opinion extraction	Restaurant 2014 (F1)	0
NLP	SemEval-2010 Task 8	Relation extraction	F1	0
NLP	Supervised:	Word sense disambiguation	Senseval 2	0
NLP	Supervised:	Word sense disambiguation	Senseval 3	0
NLP	Switchboard corpus	Dialog act classification	Accuracy	0
NLP	TREC Robust04	Ad-hoc information retrieval	P-at-20	0
NLP	Ubuntu Dialogue (v1, Ranking)	Conversational response selection	R10-at-1	0
NLP	Ubuntu Dialogue (v1, Ranking)	Conversational response selection	R10-at-2	0
NLP	Ubuntu Dialogue (v1, Ranking)	Conversational response selection	R2-at-1	0
NLP	VQA-CP	Image question answering	Score	0
NLP	VisDial v0.9 val	Visual dialog	MRR	0
NLP	VisDial v0.9 val	Visual dialog	Mean Rank	0
NLP	VisDial v0.9 val	Visual dialog	R-at-1	0
NLP	VisDial v0.9 val	Visual dialog	R-at-10	0
NLP	VisDial v0.9 val	Visual dialog	R-at-5	0
NLP	Visual Dialog v1.0 test-std	Visual dialog	R-at-1	0
NLP	WMT2014 English-French	Unsupervised machine translation	BLEU	0
NLP	WMT2014 French-English	Unsupervised machine translation	BLEU	0
NLP	WMT2014 German-English	Machine translation	BLEU score	0
NLP	WMT2016 German-English	Unsupervised machine translation	BLEU	0
NLP	WNUT 2017	Named entity recognition	F1	0
NLP	WebNLG	Data-to-text generation	BLEU	0
NLP	WebNLG	Relation extraction	F1	0
NLP	WikiText-103	Language modelling	Number of params	0
NLP	WikiText-103	Language modelling	Test perplexity	0
NLP	Wizard-of-Oz	Dialog state tracking	Joint	0
NLP	arXiv	Text summarization	ROUGE-1	0
CV	3DMatch (trained on KITTI)	Point cloud registration	Recall	1
CV	A2D Sentences	Referring expression segmentation	AP	1
CV	A2D Sentences	Referring expression segmentation	IoU mean	1
CV	A2D Sentences	Referring expression segmentation	IoU overall	1
CV	A2D Sentences	Referring expression segmentation	Precision@0.5	1
CV	A2D Sentences	Referring expression segmentation	Precision@0.6	1
CV	A2D Sentences	Referring expression segmentation	Precision@0.7	1
CV	A2D Sentences	Referring expression segmentation	Precision@0.8	1
CV	A2D Sentences	Referring expression segmentation	Precision@0.9	1
CV	ADE20K	Semantic segmentation	Test Score	1
CV	ADE20K val	Semantic segmentation	Pixel Accuracy	1
CV	ADE20K val	Semantic segmentation	mIoU	1
CV	ASC (19 tasks)	Continual learning	F1 - macro	1
CV	ActivityNet-1.3	Temporal action localization	mAP	1
CV	BSD100 - 4x upscaling	Image super-resolution	PSNR	1
CV	BSD100 - 4x upscaling	Image super-resolution	SSIM	1
CV	Breakfast	Action segmentation	Acc	1
CV	CARLA Leaderboard	Autonomous driving	Driving Score	1
CV	CARLA Leaderboard	Autonomous driving	Route Completion	1
CV	CHASE_DB1	Retinal vessel segmentation	F1 score	1
CV	CIFAR-10	Image classification	PARAMS	1
CV	CIFAR-10	Image clustering	ARI	1
CV	CIFAR-10	Image clustering	NMI	1
CV	CIFAR-100	Image clustering	Accuracy	1
CV	CIFAR-100	Image clustering	NMI	1
CV	CIFAR-100-LT (ρ=10)	Long-tail learning	Error Rate	1
CV	CIFAR-10N-Aggregate	Learning with noisy labels	Accuracy (mean)	1
CV	COCO	Real-time object detection	FPS (V100, b=1)	1
CV	COCO Captions	Image captioning	CIDER	1
CV	COCO Captions	Image captioning	SPICE	1
CV	COCO Visual Question Answering (VQA) real images 1.0 open ended	Image question answering	Percentage correct	1
CV	COCO minival	Instance segmentation	AP75	1
CV	COCO minival	Object detection	AP50	1
CV	COCO minival	Object detection	AP75	1
CV	COCO minival	Object detection	box AP	1
CV	COCO test-dev	Instance segmentation	APL	1
CV	CPED	Emotion recognition in conversation	Accuracy of Sentiment	1
CV	CUB	Text-to-image generation	Inception score	1
CV	CVC-ClinicDB	Medical image segmentation	mean Dice	1
CV	CamVid	Real-time semantic segmentation	Frame (fps)	1
CV	CamVid	Semantic segmentation	Mean IoU	1
CV	CelebAMask-HQ	Face parsing	Mean F1	1
CV	Charades	Weakly supervised object detection	MAP	1
CV	Cifar100 (20 tasks)	Continual learning	Average Accuracy	1
CV	Cityscapes 12.5% labeled	Semi-supervised semantic segmentation	Validation mIoU	1
CV	Cityscapes 25% labeled	Semi-supervised semantic segmentation	Validation mIoU	1
CV	Cityscapes test	Instance segmentation	Average Precision	1
CV	Cityscapes test	Panoptic segmentation	PQ	1
CV	Cityscapes test	Real-time semantic segmentation	Frame (fps)	1
CV	Cityscapes to ACDC	Domain adaptation	mIoU	1
CV	Cityscapes val	Panoptic segmentation	PQ	1
CV	Cityscapes val	Panoptic segmentation	PQth	1
CV	CoCA	Co-salient object detection	S-measure	1
CV	CoCA	Co-salient object detection	max E-measure	1
CV	CoCA	Co-salient object detection	max F-measure	1
CV	CrossTask	Temporal action localization	Recall	1
CV	DADA-seg	Semantic segmentation	mIoU	1
CV	DAVIS 2017 (test-dev)	Semi-supervised video object segmentation	Jaccard (Decay)	1
CV	DAVSOD-Normal25	Video salient object detection	S-Measure	1
CV	DAVSOD-easy35	Video salient object detection	S-Measure	1
CV	DRIVE	Retinal vessel segmentation	AUC	1
CV	Deep-Fashion	Pose transfer	SSIM	1
CV	Diving-48	Action recognition	Accuracy	1
CV	FFHQ 256 x 256 - 4x upscaling	Image super-resolution	FID	1
CV	Fishyscapes L&F	Anomaly detection	FPR95	1
CV	Flickr30k	Cross-modal retrieval	Text-to-image R@1	1
CV	Flickr30k	Cross-modal retrieval	Text-to-image R@5	1
CV	GTAV-to-Cityscapes Labels	Image-to-image translation	mIoU	1
CV	HICO	Human-object interaction detection	mAP	1
CV	HIDE (trained on GOPRO)	Deblurring	SSIM (sRGB)	1
CV	HMDB51	Zero-Shot Action Recognition	Top-1 Accuracy	1
CV	ICDAR 2017 MLT	Scene text detection	F-Measure	1
CV	IMC PhotoTourism	Image matching	mean average accuracy @ 10	1
CV	ImageNet	Image classification	Number of params	1
CV	ImageNet 128x128	Conditional image generation	Inception score	1
CV	ImageNet 256x256	Image generation	FID	1
CV	ImageNet 32x32	Image generation	bpd	1
CV	ImageNet-10	Image clustering	Accuracy	1
CV	ImageNet-10	Image clustering	NMI	1
CV	ImageNet-A	Domain generalization	Top-1 accuracy %	1
CV	ImageNet-C	Domain generalization	mean Corruption Error (mCE)	1
CV	ImageNet-LT	Long-tail learning	Top-1 Accuracy	1
CV	ImageNet-R	Domain generalization	Top-1 Error Rate	1
CV	Imagenet-dog-15	Image clustering	Accuracy	1
CV	Imagenet-dog-15	Image clustering	NMI	1
CV	J-HMDB	Referring expression segmentation	AP	1
CV	J-HMDB	Referring expression segmentation	IoU mean	1
CV	J-HMDB	Referring expression segmentation	IoU overall	1
CV	J-HMDB	Referring expression segmentation	Precision@0.5	1
CV	J-HMDB	Referring expression segmentation	Precision@0.7	1
CV	J-HMDB	Referring expression segmentation	Precision@0.8	1
CV	KITTI Cars Hard val	3D object detection	AP	1
CV	KITTI Cars Moderate val	3D object detection	AP	1
CV	KITTI Cyclists Easy	3D object detection	AP	1
CV	KITTI Cyclists Moderate	3D object detection	AP	1
CV	KITTI Eigen split unsupervised	Monocular depth estimation	Sq Rel	1
CV	KITTI Pedestrians Moderate	3D object detection	AP	1
CV	Kinetics-600	Action classification	Top-1 Accuracy	1
CV	Kinetics-600	Action classification	Top-5 Accuracy	1
CV	Kinetics-Skeleton dataset	Skeleton based action recognition	Accuracy	1
CV	KoNViD-1k	Video Quality Assessment	PLCC	1
CV	Kvasir-SEG	Medical image segmentation	Average MAE	1
CV	Kvasir-SEG	Medical image segmentation	S-Measure	1
CV	Kvasir-SEG	Medical image segmentation	max E-Measure	1
CV	Kvasir-SEG	Medical image segmentation	mean Dice	1
CV	LSMDC	Video retrieval	text-to-video R-at-1	1
CV	MELD	Emotion recognition in conversation	Accuracy	1
CV	MFN Dataset	Thermal Image Segmentation	mIOU	1
CV	MNIST	Image classification	Percentage error	1
CV	MOT20	Multi-object tracking	IDF1	1
CV	MSR-VTT	Video retrieval	video-to-text R-at-1	1
CV	MSR-VTT	Video retrieval	video-to-text R-at-10	1
CV	MSR-VTT	Video retrieval	video-to-text R-at-5	1
CV	MSR-VTT-1kA	Video retrieval	text-to-video Mean Rank	1
CV	MSR-VTT-1kA	Video retrieval	text-to-video R-at-1	1
CV	MSR-VTT-1kA	Video retrieval	text-to-video R-at-5	1
CV	MSRA-TD500	Scene text detection	Precision	1
CV	Mini-Imagenet 10-way (1-shot)	Few-shot image classification	Accuracy	1
CV	Mini-Imagenet 5-way (10-shot)	Few-shot image classification	Accuracy	1
CV	Moments in Time	Action classification	Top 1 Accuracy	1
CV	Moments in Time	Action classification	Top 5 Accuracy	1
CV	Multi-Modal-CelebA-HQ	Text-to-image generation	FID	1
CV	Multi30K	Multimodal machine translation	BLEU (EN-DE)	1
CV	PASCAL VOC 2012	Disjoint 10-1	mIoU	1
CV	PASCAL VOC 2012	Disjoint 15-1	mIoU	1
CV	PASCAL VOC 2012	Disjoint 15-5	Mean IoU	1
CV	Places-LT	Long-tail learning	Top-1 Accuracy	1
CV	RVL-CDIP	Document image classification	Parameters	1
CV	RealBlur-J	Deblurring	PSNR (sRGB)	1
CV	RealBlur-R (trained on GoPro)	Deblurring	SSIM (sRGB)	1
CV	RefCOCO testA	Referring expression segmentation	Overall IoU	1
CV	RefCOCO testB	Referring expression segmentation	Overall IoU	1
CV	RefCOCO+ test B	Referring expression segmentation	Overall IoU	1
CV	RefCOCO+ testA	Referring expression segmentation	Overall IoU	1
CV	RefCOCO+ val	Referring expression segmentation	Overall IoU	1
CV	RefCoCo val	Referring expression segmentation	Overall IoU	1
CV	SHREC'19	3D Dense Shape Correspondence	Accuracy at 1%	1
CV	STL-10	Image clustering	Accuracy	1
CV	STL-10	Image clustering	NMI	1
CV	STL-10	Image generation	Inception score	1
CV	SUN-SEG-Easy (Unseen)	Video Polyp Segmentation	Dice	1
CV	SUN-SEG-Easy (Unseen)	Video Polyp Segmentation	Sensitivity	1
CV	SUN-SEG-Easy (Unseen)	Video Polyp Segmentation	mean F-measure	1
CV	SUN-SEG-Easy (Unseen)	Video Polyp Segmentation	weighted F-measure	1
CV	SUN-SEG-Hard (Unseen)	Video Polyp Segmentation	Sensitivity	1
CV	SUN-SEG-Hard (Unseen)	Video Polyp Segmentation	mean F-measure	1
CV	SUN-SEG-Hard (Unseen)	Video Polyp Segmentation	weighted F-measure	1
CV	Senz3D	Gesture-to-gesture translation	PSNR	1
CV	Set14 - 2x upscaling	Image super-resolution	PSNR	1
CV	Set5 - 2x upscaling	Image super-resolution	PSNR	1
CV	Set5 - 4x upscaling	Image super-resolution	SSIM	1
CV	ShapeNet-Part	3D part segmentation	Instance Average IoU	1
CV	SumMe	Unsupervised video summarization	training time (s)	1
CV	THUMOS’14	Temporal action localization	Avg mAP (0.3:0.7)	1
CV	THUMOS’14	Weakly supervised action localization	mAP-at-0.5	1
CV	TVSeries	Online Action Detection	mCAP	1
CV	Test100	Single image deraining	PSNR	1
CV	Test100	Single image deraining	SSIM	1
CV	Tiny-ImageNet	Image clustering	Accuracy	1
CV	Tiny-ImageNet	Image clustering	NMI	1
CV	Toyota Smarthome dataset	Action classification	CS	1
CV	TuSimple	Lane detection	Accuracy	1
CV	TvSum	Unsupervised video summarization	training time (s)	1
CV	UCF101	Video frame interpolation	SSIM	1
CV	UCF101	Zero-Shot Action Recognition	Top-1 Accuracy	1
CV	Urban100 - 2x upscaling	Image super-resolution	PSNR	1
CV	Urban100 - 4x upscaling	Image super-resolution	PSNR	1
CV	Urban100 - 4x upscaling	Image super-resolution	SSIM	1
CV	Urban100 sigma50	Color image denoising	PSNR	1
CV	Urban100 sigma50	Grayscale image denoising	PSNR	1
CV	VQA v2 test-dev	Image question answering	Accuracy	1
CV	VRD Phrase Detection	Visual Relationship Detection	R@100	1
CV	VRD Relationship Detection	Visual Relationship Detection	R@100	1
CV	Visual Dialog v1.0 test-std	Visual dialog	R-at-10	1
CV	Visual Dialog v1.0 test-std	Visual dialog	R-at-5	1
CV	WebVision-1000	Image classification	ImageNet Top-1 Accuracy	1
CV	YouCook2	Video retrieval	text-to-video R-at-1	1
CV	YouCook2	Video retrieval	text-to-video R-at-10	1
CV	YouTube-VIS validation	Video instance segmentation	mask AP	1
CV	YouTube-VOS 2018 val	Semi-supervised video object segmentation	Speed (FPS)	1
CV	YouTube-VOS 2018 val (no extra training data)	Semi-supervised video object segmentation	J score (seen)	1
CV	iNaturalist 2018	Long-tail learning	Top-1 Accuracy	1
NLP	ACE 2004	Relation extraction	RE Micro F1	1
NLP	ACE 2004	Relation extraction	RE+ Micro F1	1
NLP	ACE 2005	Relation extraction	RE Micro F1	1
NLP	ACL-ARC	Citation intent classification	F1	1
NLP	AIDA-CoNLL	Entity linking	Micro-F1 strong	1
NLP	ASSET	Text simplification	SARI (EASSE>=0.2.1)	1
NLP	CIFAR-10N-Aggregate	Learning with noisy labels	Accuracy (mean)	1
NLP	CNN / Daily Mail	Abstractive text summarization	ROUGE-1	1
NLP	CNN / Daily Mail	Extractive text summarization	ROUGE-1	1
NLP	CNN / Daily Mail	Extractive text summarization	ROUGE-L	1
NLP	COCO Captions	Image captioning	CIDER	1
NLP	COCO Captions	Image captioning	SPICE	1
NLP	COCO Visual Question Answering (VQA) real images 1.0 open ended	Image question answering	Percentage correct	1
NLP	CPED	Emotion recognition in conversation	Accuracy of Sentiment	1
NLP	CUB	Text-to-image generation	Inception score	1
NLP	CoLA	Linguistic acceptability assessment	Accuracy	1
NLP	CoNLL 2012	Coreference resolution	Avg F1	1
NLP	DUC 2004 Task 1	Text summarization	ROUGE-2	1
NLP	E2E NLG Challenge	Data-to-text generation	BLEU	1
NLP	FCE	Grammatical error detection	F0.5	1
NLP	IMDb	Text classification	Accuracy (2 classes)	1
NLP	IWSLT2015 English-Vietnamese	Machine translation	BLEU	1
NLP	LDC2014T12	AMR parsing	F1 Full	1
NLP	MELD	Emotion recognition in conversation	Accuracy	1
NLP	MRPC	Semantic textual similarity	Accuracy	1
NLP	Multi-Domain Sentiment Dataset	Sentiment analysis	Books	1
NLP	Multi-Domain Sentiment Dataset	Sentiment analysis	DVD	1
NLP	Multi-Domain Sentiment Dataset	Sentiment analysis	Kitchen	1
NLP	Multi-Modal-CelebA-HQ	Text-to-image generation	FID	1
NLP	Multi30K	Multimodal machine translation	BLEU (EN-DE)	1
NLP	NYT11-HRL	Relation extraction	F1	1
NLP	NarrativeQA	Question answering	BLEU-4	1
NLP	NarrativeQA	Question answering	METEOR	1
NLP	Ontonotes v5 (English)	Named entity recognition	F1	1
NLP	Penn Treebank	Constituency parsing	F1 score	1
NLP	Penn Treebank (Word Level)	Language modelling	Params	1
NLP	Pubmed	Text summarization	ROUGE-2	1
NLP	Quora Question Pairs	Paraphrase identification	F1	1
NLP	RACE	Question answering	RACE	1
NLP	RACE	Question answering	RACE-m	1
NLP	STS Benchmark	Semantic textual similarity	Pearson Correlation	1
NLP	SemEval 2013	Word sense induction	AVG	1
NLP	SemEval 2013	Word sense induction	F_NMI	1
NLP	SemEval 2014 Task 4 Sub Task 2	Aspect-oriented opinion extraction	Laptop 2014 (F1)	1
NLP	TIMIT	Speech recognition	Percentage error	1
NLP	TREC Robust04	Ad-hoc information retrieval	MAP	1
NLP	Text8	Language modelling	Number of params	1
NLP	TrecQA	Question answering	MAP	1
NLP	TrecQA	Question answering	MRR	1
NLP	TurkCorpus	Text simplification	SARI (EASSE>=0.2.1)	1
NLP	VQA v2 test-dev	Image question answering	Accuracy	1
NLP	Visual Dialog v1.0 test-std	Visual dialog	R-at-10	1
NLP	Visual Dialog v1.0 test-std	Visual dialog	R-at-5	1
NLP	WMT2016 English-Romanian	Machine translation	BLEU score	1
NLP	WikiQA	Question answering	MAP	1
NLP	WikiQA	Question answering	MRR	1
NLP	arXiv	Text summarization	ROUGE-2	1
NLP	arXiv	Text summarization	ROUGE-L	1
NLP	enwik8	Language modelling	Number of params	1
CV	3DPW	3D human pose estimation	MPJPE	2
CV	50 Salads	Action segmentation	F1@25%	2
CV	50 Salads	Action segmentation	F1@50%	2
CV	ActivityNet-1.2	Weakly supervised action localization	Mean mAP	2
CV	Argoverse CVPR 2020	Motion forecasting	brier-minFDE (K=6)	2
CV	Argoverse CVPR 2020	Motion forecasting	minADE (K=1)	2
CV	Argoverse CVPR 2020	Motion forecasting	minFDE (K=1)	2
CV	BAIR Robot Pushing	Video generation	FVD score	2
CV	Binarized MNIST	Image generation	nats	2
CV	Breakfast	Action segmentation	F1@10%	2
CV	Breakfast	Action segmentation	F1@25%	2
CV	Breakfast	Action segmentation	F1@50%	2
CV	Breakfast	Weakly Supervised Action Segmentation (Transcript)	Acc	2
CV	BurstSR	Burst Image Super-Resolution	PSNR	2
CV	CAMO	Camouflaged object segmentation	E-Measure	2
CV	CAMO	Camouflaged object segmentation	MAE	2
CV	CAMO	Camouflaged object segmentation	S-Measure	2
CV	CAMO	Camouflaged object segmentation	Weighted F-Measure	2
CV	CARPK	Object counting	MAE	2
CV	CARPK	Object counting	RMSE	2
CV	CHUK Avenue	Anomaly detection	AUC	2
CV	CIFAR-10	Conditional image generation	Inception score	2
CV	CIFAR-10	Image classification	Percentage correct	2
CV	CIFAR-10	Image generation	FID	2
CV	CIFAR-10	Image generation	Inception score	2
CV	CIFAR-10, 250 Labels	Semi-supervised image classification	Percentage error	2
CV	CIFAR-10, 4000 Labels	Semi-supervised image classification	Percentage error	2
CV	CIFAR-100	Image classification	Percentage correct	2
CV	CIFAR-FS 5-way (1-shot)	Few-shot image classification	Accuracy	2
CV	CIFAR-FS 5-way (5-shot)	Few-shot image classification	Accuracy	2
CV	COCO	Real-time object detection	box AP	2
CV	COCO	Text-to-image generation	FID	2
CV	COCO	Text-to-image generation	Inception score	2
CV	COCO minival	Panoptic segmentation	PQth	2
CV	COCO test-dev	Instance segmentation	AP50	2
CV	COCO test-dev	Instance segmentation	mask AP	2
CV	COCO test-dev	Object detection	APM	2
CV	COCO test-dev	Object detection	box AP	2
CV	COCO test-dev	Panoptic segmentation	PQ	2
CV	COCO test-dev	Panoptic segmentation	PQst	2
CV	COCO test-dev	Panoptic segmentation	PQth	2
CV	COCO-Stuff Labels-to-Photos	Image-to-image translation	FID	2
CV	CPED	Emotion recognition in conversation	Macro-F1 of Sentiment	2
CV	CREMA-D	Speech emotion recognition	Accuracy	2
CV	CUB 200 5-way 1-shot	Few-shot image classification	Accuracy	2
CV	CUB 200 5-way 5-shot	Few-shot image classification	Accuracy	2
CV	CUB-200-2011	Fine-grained image classification	Accuracy	2
CV	CUHK-PEDES	Text based person retrieval	R-at-1	2
CV	CUHK-PEDES	Text based person retrieval	R-at-10	2
CV	CUHK03	Person re-identification	Rank-1	2
CV	CUHK03 detected	Person re-identification	MAP	2
CV	CUHK03 detected	Person re-identification	Rank-1	2
CV	CUHK03 labeled	Person re-identification	MAP	2
CV	CUHK03 labeled	Person re-identification	Rank-1	2
CV	Caltech	Pedestrian detection	Reasonable Miss Rate	2
CV	CamVid	Real-time semantic segmentation	Time (ms)	2
CV	Charades	Action detection	mAP	2
CV	Cityscapes Labels-to-Photo	Image-to-image translation	Per-pixel Accuracy	2
CV	Cityscapes test	Real-time semantic segmentation	Time (ms)	2
CV	Cityscapes test	Real-time semantic segmentation	mIoU	2
CV	Cityscapes test	Semantic segmentation	Mean IoU (class)	2
CV	Cityscapes to Foggy Cityscapes	Unsupervised domain adaptation	mAP-at-0.5	2
CV	Classic5 (Quality 10 Grayscale)	JPEG artifact correction	PSNR	2
CV	CoCA	Co-salient object detection	mean E-measure	2
CV	CoSOD3k	Co-salient object detection	MAE	2
CV	CoSOD3k	Co-salient object detection	S-measure	2
CV	CoSal2015	Co-salient object detection	MAE	2
CV	CoSal2015	Co-salient object detection	S-measure	2
CV	DAVIS 2016	Semi-supervised video object segmentation	F-measure (Mean)	2
CV	DAVIS 2016	Semi-supervised video object segmentation	F-measure (Recall)	2
CV	DAVIS 2016	Semi-supervised video object segmentation	J&F	2
CV	DAVIS 2016	Semi-supervised video object segmentation	Jaccard (Mean)	2
CV	DAVIS 2016	Semi-supervised video object segmentation	Jaccard (Recall)	2
CV	DAVIS 2016	Unsupervised video object segmentation	F-measure (Mean)	2
CV	DAVIS 2016	Unsupervised video object segmentation	F-measure (Recall)	2
CV	DAVIS 2016	Unsupervised video object segmentation	J&F	2
CV	DAVIS 2016	Unsupervised video object segmentation	Jaccard (Decay)	2
CV	DAVIS 2016	Unsupervised video object segmentation	Jaccard (Mean)	2
CV	DAVIS 2016	Unsupervised video object segmentation	Jaccard (Recall)	2
CV	DAVIS 2017 (test-dev)	Semi-supervised video object segmentation	F-measure (Mean)	2
CV	DAVIS 2017 (test-dev)	Semi-supervised video object segmentation	F-measure (Recall)	2
CV	DAVIS 2017 (test-dev)	Semi-supervised video object segmentation	J&F	2
CV	DAVIS 2017 (test-dev)	Semi-supervised video object segmentation	Jaccard (Mean)	2
CV	DAVIS 2017 (test-dev)	Semi-supervised video object segmentation	Jaccard (Recall)	2
CV	DAVIS 2017 (val)	Semi-supervised video object segmentation	F-measure (Mean)	2
CV	DAVIS 2017 (val)	Semi-supervised video object segmentation	F-measure (Recall)	2
CV	DAVIS 2017 (val)	Semi-supervised video object segmentation	J&F	2
CV	DAVIS 2017 (val)	Semi-supervised video object segmentation	Jaccard (Decay)	2
CV	DAVIS 2017 (val)	Semi-supervised video object segmentation	Jaccard (Mean)	2
CV	DAVIS 2017 (val)	Semi-supervised video object segmentation	Jaccard (Recall)	2
CV	DAVIS 2017 test-dev (no extra training data)	Semi-supervised video object segmentation	J score	2
CV	DAVIS 2017 test-dev (no extra training data)	Semi-supervised video object segmentation	J&F score	2
CV	DAVIS 2017 val (no extra training data)	Semi-supervised video object segmentation	F score	2
CV	DAVIS 2017 val (no extra training data)	Semi-supervised video object segmentation	J score	2
CV	DAVIS 2017 val (no extra training data)	Semi-supervised video object segmentation	J&F score	2
CV	DAVIS-2016	Video salient object detection	AVERAGE MAE	2
CV	DES	RGB-D salient object detection	max F-Measure	2
CV	DND	Image denoising	PSNR (sRGB)	2
CV	DOTA	Object detection in aerial images	mAP	2
CV	DUTS-TE	RGB salient object detection	F-measure	2
CV	DUTS-TE	RGB salient object detection	MAE	2
CV	DeepLesion	Medical object detection	Sensitivity	2
CV	Duke to MSMT	Unsupervised domain adaptation	rank-5	2
CV	Duke to Market	Unsupervised domain adaptation	mAP	2
CV	Duke to Market	Unsupervised domain adaptation	rank-1	2
CV	Duke to Market	Unsupervised domain adaptation	rank-10	2
CV	Duke to Market	Unsupervised domain adaptation	rank-5	2
CV	DukeMTMC-reID	Person re-identification	Rank-1	2
CV	DukeMTMC-reID	Person re-identification	Rank-10	2
CV	DukeMTMC-reID	Person re-identification	mAP	2
CV	DukeMTMC-reID	Unsupervised person re-identification	MAP	2
CV	DukeMTMC-reID	Unsupervised person re-identification	Rank-1	2
CV	DukeMTMC-reID	Unsupervised person re-identification	Rank-10	2
CV	DukeMTMC-reID	Unsupervised person re-identification	Rank-5	2
CV	EMNIST-Letters	Image classification	Accuracy	2
CV	FC100 5-way (1-shot)	Few-shot image classification	Accuracy	2
CV	FFHQ	Image generation	FID	2
CV	Flickr1024 - 2x upscaling	Stereo Image Super-Resolution	PSNR	2
CV	Flickr1024 - 4x upscaling	Stereo Image Super-Resolution	PSNR	2
CV	Flickr30K 1K test	Image retrieval	R-at-10	2
CV	Flickr30k	Cross-modal retrieval	Image-to-text R-at-10	2
CV	Flickr30k	Cross-modal retrieval	Image-to-text R-at-5	2
CV	Flowers-102	Image classification	Accuracy	2
CV	GOT-10k	Visual object tracking	Success Rate 0.5	2
CV	GTAV-to-Cityscapes Labels	Synthetic-to-real translation	mIoU	2
CV	GTEA	Action segmentation	Acc	2
CV	GTEA	Action segmentation	Edit	2
CV	GTEA	Action segmentation	F1@10%	2
CV	GTEA	Action segmentation	F1@25%	2
CV	GTEA	Action segmentation	F1@50%	2
CV	GoPro	Deblurring	SSIM	2
CV	Human3.6M	3D human pose estimation	Average MPJPE (mm)	2
CV	Human3.6M	3D human pose estimation	PA-MPJPE	2
CV	Human3.6M	Monocular 3D human pose estimation	Average MPJPE (mm)	2
CV	Human3.6M	Video prediction	SSIM	2
CV	ICDAR 2013	Scene text detection	F-Measure	2
CV	ICDAR 2015	Scene text detection	F-Measure	2
CV	ICDAR 2015	Scene text detection	Precision	2
CV	ICDAR2013	Scene text recognition	Accuracy	2
CV	ICVL Hands	Hand pose estimation	Average 3D Error	2
CV	IEMOCAP	Emotion recognition in conversation	Accuracy	2
CV	ISTD	RGB salient object detection	Balanced Error Rate	2
CV	IXI	Super-resolution	PSNR 2x T2w	2
CV	IXI	Super-resolution	PSNR 4x T2w	2
CV	IXI	Super-resolution	SSIM 4x T2w	2
CV	IXI	Super-resolution	SSIM for 2x T2w	2
CV	ImageNet	Image classification	Top 1 Accuracy	2
CV	ImageNet	Image classification	Top 5 Accuracy	2
CV	ImageNet	Self-supervised image classification	Top 5 Accuracy	2
CV	ImageNet ReaL	Image classification	Accuracy	2
CV	IntrA	3D part segmentation	DSC (V)	2
CV	IntrA	3D part segmentation	IoU (V)	2
CV	JIGSAWS	Action segmentation	Edit Distance	2
CV	Jester	Action recognition	Val	2
CV	KITTI Cars Easy	3D object detection	AP	2
CV	KITTI Cars Easy	Object detection	AP	2
CV	KITTI Cars Hard	3D object detection	AP	2
CV	KITTI Cars Moderate	3D Object Detection From Stereo Images	AP75	2
CV	KITTI Cars Moderate	3D object detection	AP	2
CV	KITTI Cars Moderate	Monocular 3D object detection	AP Medium	2
CV	KITTI Depth Completion	Depth completion	RMSE	2
CV	KITTI Eigen split	Monocular depth estimation	absolute relative error	2
CV	KITTI Pedestrians Moderate	3D Object Detection From Stereo Images	AP50	2
CV	KITTI Tracking test	Multiple object tracking	MOTA	2
CV	KITTI2012 - 2x upscaling	Stereo Image Super-Resolution	PSNR	2
CV	KITTI2012 - 4x upscaling	Stereo Image Super-Resolution	PSNR	2
CV	KITTI2015 - 2x upscaling	Stereo Image Super-Resolution	PSNR	2
CV	KITTI2015 - 4x upscaling	Stereo Image Super-Resolution	PSNR	2
CV	KTH	Video prediction	PSNR	2
CV	KTH	Video prediction	SSIM	2
CV	LIVE1 (Quality 20 Color)	JPEG artifact correction	PSNR	2
CV	LIVE1 (Quality 20 Grayscale)	JPEG artifact correction	PSNR	2
CV	LaSOT	Visual object tracking	AUC	2
CV	LaSOT	Visual object tracking	Normalized Precision	2
CV	Live1 (Quality 10 Grayscale)	JPEG artifact correction	PSNR	2
CV	MSCOCO	Real-time instance segmentation	AP75	2
CV	MSCOCO	Real-time instance segmentation	APL	2
CV	MSCOCO	Real-time instance segmentation	APM	2
CV	MSCOCO	Real-time instance segmentation	mask AP	2
CV	MSR-VTT	Video retrieval	text-to-video Mean Rank	2
CV	MSR-VTT	Video retrieval	text-to-video Median Rank	2
CV	MSR-VTT-1kA	Video retrieval	video-to-text R-at-1	2
CV	MSR-VTT-1kA	Video retrieval	video-to-text R-at-10	2
CV	MSR-VTT-1kA	Video retrieval	video-to-text R-at-5	2
CV	MSRA Hands	Hand pose estimation	Average 3D Error	2
CV	MSRA-TD500	Scene text detection	F-Measure	2
CV	MSU Video Super Resolution Benchmark: Detail Restoration	Video super-resolution	ERQAv1.0	2
CV	MSU Video Super Resolution Benchmark: Detail Restoration	Video super-resolution	PSNR	2
CV	MSU Video Super Resolution Benchmark: Detail Restoration	Video super-resolution	QRCRv1.0	2
CV	MSU Video Super Resolution Benchmark: Detail Restoration	Video super-resolution	SSIM	2
CV	MSU Video Super Resolution Benchmark: Detail Restoration	Video super-resolution	Subjective score	2
CV	MVTec AD	Anomaly detection	Segmentation AUROC	2
CV	Manga109 - 4x upscaling	Image super-resolution	PSNR	2
CV	Manga109 - 4x upscaling	Image super-resolution	SSIM	2
CV	Market to Duke	Unsupervised domain adaptation	mAP	2
CV	Market to Duke	Unsupervised domain adaptation	rank-1	2
CV	Market to Duke	Unsupervised domain adaptation	rank-10	2
CV	Market to Duke	Unsupervised domain adaptation	rank-5	2
CV	Market to MSMT	Unsupervised domain adaptation	rank-5	2
CV	Market-1501	Person re-identification	Rank-1	2
CV	Market-1501	Person re-identification	mAP	2
CV	Market-1501	Unsupervised person re-identification	MAP	2
CV	Market-1501	Unsupervised person re-identification	Rank-1	2
CV	Market-1501	Unsupervised person re-identification	Rank-10	2
CV	Market-1501	Unsupervised person re-identification	Rank-5	2
CV	Middlebury	Video frame interpolation	Interpolation Error	2
CV	Mini-Imagenet 5-way (5-shot)	Few-shot image classification	Accuracy	2
CV	ModelNet40	3D Point Cloud Linear Classification	Overall Accuracy	2
CV	MuPoTS-3D	3D multi-person pose estimation (absolute)	3DPCK	2
CV	N-UCLA	Skeleton based action recognition	Accuracy	2
CV	NJU2K	RGB-D salient object detection	Average MAE	2
CV	NLPR	RGB-D salient object detection	S-Measure	2
CV	NLPR	RGB-D salient object detection	max E-Measure	2
CV	NTU RGB+D	Action recognition	Accuracy (CV)	2
CV	NTU RGB+D	Skeleton based action recognition	Accuracy (CS)	2
CV	NTU RGB+D	Skeleton based action recognition	Accuracy (CV)	2
CV	NTU RGB+D 120	Skeleton based action recognition	Accuracy (Cross-Setup)	2
CV	NTU RGB+D 120	Skeleton based action recognition	Accuracy (Cross-Subject)	2
CV	NYU Depth v2	Semantic segmentation	Mean IoU	2
CV	OTB-2013	Visual object tracking	AUC	2
CV	OTB-2015	Visual object tracking	AUC	2
CV	ObjectNet	Image classification	Top-1 Accuracy	2
CV	Office-31	Domain adaptation	Average Accuracy	2
CV	Office-Home	Domain adaptation	Accuracy	2
CV	PACS	Domain generalization	Average Accuracy	2
CV	PASCAL VOC 2007	Object detection	MAP	2
CV	PASCAL VOC 2007	Weakly supervised object detection	MAP	2
CV	PASCAL VOC 2012 test	Semantic segmentation	Mean IoU	2
CV	PASCAL VOC 2012 test	Weakly supervised object detection	MAP	2
CV	PASCAL VOC 2012 val	Weakly-supervised semantic segmentation	Mean IoU	2
CV	PASCAL-5i (1-Shot)	Few-shot semantic segmentation	Mean IoU	2
CV	PASCAL-5i (5-Shot)	Few-shot semantic segmentation	Mean IoU	2
CV	PRID2011	Person re-identification	Rank-1	2
CV	Pavia University	Hyperspectral image classification	Overall Accuracy	2
CV	PoseTrack2017	Pose tracking	MOTA	2
CV	PoseTrack2017	Pose tracking	mAP	2
CV	QM9	Formation energy prediction	MAE	2
CV	Rain100H	Single image deraining	PSNR	2
CV	S3DIS	Semantic segmentation	Mean IoU	2
CV	S3DIS	Semantic segmentation	mAcc	2
CV	S3DIS Area5	Semantic segmentation	mAcc	2
CV	S3DIS Area5	Semantic segmentation	mIoU	2
CV	SEMAINE	Emotion recognition in conversation	MAE (Arousal)	2
CV	SIDD	Image denoising	PSNR (sRGB)	2
CV	SIDD	Image denoising	SSIM (sRGB)	2
CV	SIP	RGB-D salient object detection	Average MAE	2
CV	SIP	RGB-D salient object detection	max F-Measure	2
CV	SOP	Image retrieval	R-at-1	2
CV	SOTS Indoor	Image dehazing	PSNR	2
CV	SOTS Indoor	Image dehazing	SSIM	2
CV	SOTS Outdoor	Image dehazing	PSNR	2
CV	STERE	RGB-D salient object detection	Average MAE	2
CV	STERE	RGB-D salient object detection	S-Measure	2
CV	SUN-RGBD val	3D object detection	mAP-at-0.25	2
CV	SVHN	Image classification	Percentage error	2
CV	SVHN, 1000 labels	Semi-supervised image classification	Accuracy	2
CV	SVT	Scene text recognition	Accuracy	2
CV	SYNTHIA-to-Cityscapes	Image-to-image translation	mIoU (13 classes)	2
CV	ScanNet	Semantic segmentation	3DIoU	2
CV	ScanNetV2	3D object detection	mAP-at-0.25	2
CV	ScanNetV2	3D object detection	mAP-at-0.5	2
CV	ScanNetV2	Semantic segmentation	Mean IoU	2
CV	ScanObjectNN	3D point cloud classification	Mean Accuracy	2
CV	ScanObjectNN	3D point cloud classification	Overall Accuracy	2
CV	Semantic3D	Semantic segmentation	mIoU	2
CV	SemanticKITTI	3D semantic segmentation	mIoU	2
CV	Sequential MNIST	Sequential image classification	Permuted Accuracy	2
CV	Sequential MNIST	Sequential image classification	Unpermuted Accuracy	2
CV	Set14 - 4x upscaling	Image super-resolution	PSNR	2
CV	Set5 - 4x upscaling	Image super-resolution	PSNR	2
CV	ShanghaiTech	Anomaly detection	AUC	2
CV	ShanghaiTech A	Crowd counting	MAE	2
CV	ShanghaiTech B	Crowd counting	MAE	2
CV	Something-Something V1	Action recognition	Top 1 Accuracy	2
CV	Something-Something V2	Action recognition	Top-1 Accuracy	2
CV	Something-Something V2	Action recognition	Top-5 Accuracy	2
CV	Sports-1M	Action recognition	Video hit-at-1	2
CV	Sports-1M	Action recognition	Video hit-at-5	2
CV	Stanford Cars	Fine-grained image classification	Accuracy	2
CV	Stanford Cars 5-way (5-shot)	Few-shot image classification	Accuracy	2
CV	THUMOS’14	Action recognition	mAP-at-0.3	2
CV	THUMOS’14	Action recognition	mAP-at-0.4	2
CV	Test1200	Single image deraining	PSNR	2
CV	Test1200	Single image deraining	SSIM	2
CV	Test2800	Single image deraining	PSNR	2
CV	Tiered ImageNet 5-way (1-shot)	Few-shot image classification	Accuracy	2
CV	Tiered ImageNet 5-way (5-shot)	Few-shot image classification	Accuracy	2
CV	Total-Text	Scene text detection	F-Measure	2
CV	Total-Text	Scene text detection	Precision	2
CV	Total-Text	Scene text detection	Recall	2
CV	Toyota Smarthome dataset	Action classification	CV2	2
CV	TuSimple	Lane detection	F1 score	2
CV	UCF-QNRF	Crowd counting	MAE	2
CV	UCF101	Action recognition	3-fold Accuracy	2
CV	USPS	Image clustering	Accuracy	2
CV	Unlabeled CIFAR-10 vs CIFAR-100	Anomaly detection	AUROC	2
CV	Urban100 sigma15	Grayscale image denoising	PSNR	2
CV	VQA v1 test-dev	Image question answering	Accuracy	2
CV	VQA v1 test-std	Image question answering	Accuracy	2
CV	VQA v2 test-std	Image question answering	overall	2
CV	VRD Predicate Detection	Visual Relationship Detection	R@50	2
CV	Varying-view RGB-D Action-Skeleton	Skeleton based action recognition	Accuracy (AV I)	2
CV	Varying-view RGB-D Action-Skeleton	Skeleton based action recognition	Accuracy (CV II)	2
CV	ViSal	Video salient object detection	Average MAE	2
CV	ViSal	Video salient object detection	S-Measure	2
CV	ViSal	Video salient object detection	max E-measure	2
CV	Vid4 - 4x upscaling	Video super-resolution	PSNR	2
CV	Vid4 - 4x upscaling	Video super-resolution	SSIM	2
CV	VisDA2017	Domain adaptation	Accuracy	2
CV	Visual Dialog v1.0 test-std	Visual dialog	MRR (x 100)	2
CV	Visual Dialog v1.0 test-std	Visual dialog	Mean	2
CV	WIDER Face (Hard)	Face detection	AP	2
CV	WIDER Face (Medium)	Face detection	AP	2
CV	YouTube-VOS 2018 val	Video inpainting	PSNR	2
CV	YouTube-VOS 2018 val	Video inpainting	SSIM	2
CV	cifar100	Class-incremental learning	10-stage average accuracy	2
CV	iLIDS-VID	Person re-identification	Rank-1	2
NLP	ACE 2004	Nested named entity recognition	F1	2
NLP	ACE 2005	Nested named entity recognition	F1	2
NLP	ASAP	Automated Essay Scoring	Quadratic Weighted Kappa	2
NLP	BC5CDR	Named entity recognition	F1	2
NLP	COCO	Text-to-image generation	FID	2
NLP	COCO	Text-to-image generation	Inception score	2
NLP	CPED	Emotion recognition in conversation	Macro-F1 of Sentiment	2
NLP	CREMA-D	Speech emotion recognition	Accuracy	2
NLP	CoNLL04	Relation extraction	RE+ Macro F1	2
NLP	CommonsenseQA	Common sense reasoning	Accuracy	2
NLP	DUC 2004 Task 1	Text summarization	ROUGE-1	2
NLP	DocRED	Relation extraction	F1	2
NLP	DocRED	Relation extraction	Ign F1	2
NLP	E-commerce	Conversational response selection	R10-at-2	2
NLP	E-commerce	Conversational response selection	R10-at-5	2
NLP	GigaWord	Text summarization	ROUGE-1	2
NLP	IEMOCAP	Emotion recognition in conversation	Accuracy	2
NLP	IWSLT2014 German-English	Machine translation	BLEU score	2
NLP	MultiNLI	Natural language inference	Matched	2
NLP	MultiNLI	Natural language inference	Mismatched	2
NLP	Natural Questions	Passage Retrieval	Precision@20	2
NLP	One Billion Word	Language modelling	PPL	2
NLP	OntoNotes	Semantic role labeling	F1	2
NLP	R8	Text classification	Accuracy	2
NLP	RTE	Natural language inference	Accuracy	2
NLP	SEMAINE	Emotion recognition in conversation	MAE (Arousal)	2
NLP	SQuAD1.1	Question answering	EM	2
NLP	SQuAD1.1	Question answering	F1	2
NLP	SQuAD1.1 dev	Question answering	EM	2
NLP	SQuAD1.1 dev	Question answering	F1	2
NLP	SciTail	Natural language inference	Accuracy	2
NLP	SearchQA	Open-domain question answering	EM	2
NLP	SemEval 2013	Word sense induction	F-BC	2
NLP	Supervised:	Word sense disambiguation	SemEval 2007	2
NLP	Supervised:	Word sense disambiguation	SemEval 2013	2
NLP	Supervised:	Word sense disambiguation	SemEval 2015	2
NLP	Switchboard + Hub500	Speech recognition	Percentage error	2
NLP	TACRED	Relation extraction	F1	2
NLP	TREC-6	Text classification	Error	2
NLP	TriviaQA	Question answering	EM	2
NLP	TriviaQA	Question answering	F1	2
NLP	Ubuntu Dialogue (v1, Ranking)	Conversational response selection	R10-at-5	2
NLP	User and product information	Sentiment analysis	IMDB (Acc)	2
NLP	User and product information	Sentiment analysis	Yelp 2014 (Acc)	2
NLP	VQA v1 test-dev	Image question answering	Accuracy	2
NLP	VQA v1 test-std	Image question answering	Accuracy	2
NLP	VQA v2 test-std	Image question answering	overall	2
NLP	Visual Dialog v1.0 test-std	Visual dialog	MRR (x 100)	2
NLP	Visual Dialog v1.0 test-std	Visual dialog	Mean	2
NLP	WMT2014 English-French	Machine translation	BLEU score	2
NLP	WMT2014 English-German	Machine translation	BLEU score	2
NLP	WMT2016 English-German	Unsupervised machine translation	BLEU	2
NLP	WebNLG Full	Data-to-text generation	BLEU	2
NLP	WikiHop	Question answering	Test	2
NLP	WikiText-2	Language modelling	Test perplexity	2
NLP	X-Sum	Text summarization	ROUGE-1	2
NLP	X-Sum	Text summarization	ROUGE-2	2
NLP	dbp15k fr-en	Entity alignment	Hits-at-1	2
NLP	dbp15k ja-en	Entity alignment	Hits-at-1	2
NLP	spider	Semantic parsing	Accuracy	2
NLP	swb_hub_500 WER fullSWBCH	Speech recognition	Percentage error	2
