# Supplementary material for: Mapping global dynamics of benchmark creation and saturation in artificial intelligence
Source: Nat Commun. 2022 Nov 10;13:6793. doi: 10.1038/s41467-022-34591-0 (PMC9649641; doi:10.1038/s41467-022-34591-0)
Supplement: Supplementary file 7 — Supplementary Data 6 [file 41467_2022_34591_MOESM7_ESM.xlsx]

## Sheet: Tabelle1
Suppl. Data 6: Top-10 and Bottom-10 datasets for NLP and CV according to the number of scientific papers utilizing them and manually curated metadata.
Benchmark Name	Date of first entry	Number of Papers in PWC	Tasks	URL	Number of task types	Dataset size	Number of sub-benchmarks	Leaderboard	Paper publication date	Peer reviewed	Conference name	Conference	Top conferece	Journal name	Journal	Top journal	Top conference OR journal	Number of institutions	Proposed as part of a competition	Company name	Company	Top company	University name	University	Top university	Top company OR university
Top 10
NLP
SuperGLUE	2018-10-11	22	{'Word Sense Disambiguation', 'Coreference Resolution', 'Natural Language Inference', 'Question Answering', 'Common Sense Reasoning'}	https://paperswithcode.com/dataset/superglue	5	158272	8	1	2019	1	NeurIPS	1	1		0	0	1	4	0			0	New York University	1	1	1
GENIA	2018-06-01	18	{'Event Extraction', 'Named Entity Recognition', 'UAS - Dependency Parsing', 'LAS - Dependency Parsing', 'Nested Named Entity Recognition'}	https://paperswithcode.com/dataset/genia	5	100000	2	0	2009	0		0	0	Bioinformatics	1	1	1	1	0				University of Tokyo	1	1	1
HotpotQA	2018-09-25	18	{'Question Answering'}	https://paperswithcode.com/dataset/hotpotqa	1	113000	2	1	2018	1	EMNLP	1	1		0	0	1	4	0			0	Stanford, Carnegie Mellon	1	1	1
BC5CDR	2018-09-21	15	{'Named Entity Recognition'}	https://paperswithcode.com/dataset/bc5cdr	1	13343	3	0	2015	1		0	0	Database	1	0	0	3	1			0	Chinese Academy of Medical Sciences; NCBI	1	0	0
RACE	2018-03-24	14	{'Distractor Generation', 'Question Answering', 'Reading Comprehension'}	https://paperswithcode.com/dataset/race	3	100000	1	1	2017	1	EMNLP	1	1		0	0	1	1	0			0	Carnegie Mellon	1	0	0
Weibo NER	2018-05-05	13	{'Named Entity Recognition', 'Chinese Named Entity Recognition'}	https://paperswithcode.com/dataset/weibo-ner	2	1981	1	0	2015	1	EMNLP	1	1		0	0	1	1	0			0	Johns Hopkins	1	1	1
NCBI Disease	2018-10-11	12	{'Named Entity Recognition'}	https://paperswithcode.com/dataset/ncbi-disease-1	1	6892	2	0	2014	1		0	0	Journal of Biomedical Informatics	1	1	1	1	0			0	NCBI	1	0	0
CommonsenseQA	2018-11-02	11	{'Question Answering', 'Common Sense Reasoning'}	https://paperswithcode.com/dataset/commonsenseqa	2	12247	1	1	2019	1	NAACL	1	1		0	0	1	2	0	Allen AI	1	1	Tel-Aviv University	1	0	1
OntoNotes 4.0	2018-05-05	10	{'Chinese Named Entity Recognition'}	https://paperswithcode.com/dataset/ontonotes-4-0	1		1	0	2011	0		0	0		0	0	0	4	0			0			0	0
JFLEG	2018-01-26	9	{'Grammatical Error Detection', 'Grammatical Error Correction'}	https://paperswithcode.com/dataset/jfleg	2	1511	4	1	2017	1	EACL	1	0		0	0	0	2	0	Grammarly	1	0	Johns Hopkins	1	1	1
CV
Oxford-IIIT Pets	2018-05-24	16	{'Image Classification', 'Fine-Grained Image Classification', 'Image Compression'}	https://paperswithcode.com/dataset/oxford-iiit-pets	3	7349	1	0	2012	1	IEEE Conference on Computer Vision and Pattern Recognition	1	1		0	0	1	2	0			0	University of Oxford	1	1	1
ETH	2018-03-29	13	{'Trajectory Prediction'}	https://paperswithcode.com/dataset/eth	1	1804	1	0	2008	1	IEEE International Conference on Computer Vision	1	1		0	0	1	2	0			0	ETH Zurich; KU Leuven	1	1	1
PASCAL-5i	2018-10-22	12	{'Few-Shot Semantic Segmentation'}	https://paperswithcode.com/dataset/pascal-5i	1	11530	1	0	2017	1	British Machine Vision Conference	1	1		0	0	1	1	0			0	Georgia Institute of Technology	1	0	0
SIDD	2018-07-12	11	{'Image Denoising'}	https://paperswithcode.com/dataset/sidd	1	30000	1	1	2018	1	IEEE Conference on Computer Vision and Pattern Recognition	1	1		0	0	1	2	0	Microsoft	1	1	York	1	0	1
Mapillary Vistas Dataset	2018-09-06	11	{'Semantic Segmentation', 'Visual Place Recognition', 'Panoptic Segmentation'}	https://paperswithcode.com/dataset/mapillary-vistas-dataset	3	25000	1	0	2017	1	IEEE International Conference on Computer Vision	1	1		0	0	1	1	0	Mapillary	1	0			0	0
ICDAR 2017	2018-01-05	10	{'Scene Text Detection'}	https://paperswithcode.com/dataset/icdar-2017	1	63686	1	0	2017	1	International Conference on Document Analysis and Recognition	1	0		0	0	0	8	1			0	Universitat Autonoma de Barcelona	1	0	0
DND	2018-07-12	10	{'Image Denoising'}	https://paperswithcode.com/dataset/dnd	1	50	1	1	2017	1	IEEE Conference on Computer Vision and Pattern Recognition	1	1		0	0	1	1	0			0	TU Darmstadt	1	0	0
V-COCO	2018-08-23	10	{'Human-Object Interaction Detection'}	https://paperswithcode.com/dataset/v-coco	1	10346	1	0	2015	0		0	0		0	0	0	1	0			0	UC Berkeley	1	1	1
FC100	2018-05-23	10	{'Few-Shot Image Classification'}	https://paperswithcode.com/dataset/fc100	1	60000	3	0	2018	1	Neural Information Processing Systems	1	1		0	0	1	1	0	ElementAI	1	0			0	0
In-Shop	2018-04-02	10	{'Image Retrieval', 'Metric Learning'}	https://mmlab.ie.cuhk.edu.hk/projects/DeepFashion/InShopRetrieval.html	2	52712	1	0	2016	1	IEEE Conference on Computer Vision and Pattern Recognition	1	1		0	0	1	3	0			0	The Chinese University of Hong Kong; Chinese Academy of Sciences	1	0	0
MEDIAN / PERCENT		13.5			2	13343	2	0.35	2017	0.85		0.75	0.65		0.15	0.1	0.75	2	0.1			0.105263			0.4	0.5
RANGE		(9-22)			(1-5)		(1-8)											(1-8)
Bottom 10
NLP
SemEval 2015 Task 13	2018-05-21	3	{'Word Sense Disambiguation'}		1	3725	1	0	2015	1	SemEval 2015	1	0		0	0	0	1	1			0	University of Rome Sapienza	1	0	0
RuSentiment	2018-08-01	3	{'Sentiment Analysis'}		1	31185	1	0	2018	1	COLING	1	1		0	0	1	3	0			0	Univeristy of Massachusetts Lowell	1	0	0
Automatic Misogynistic Identification	2018-12-17	2	{'Hate Speech Detection'}	http://personales.upv.es/prosso/resources/FersiniEtAl_IberEval18.pdf	1	8115	1	0	2018	1	IberEval@SEPLN 2018	1	0		0	0	0	2	1			0	University of Milano, UPV	1	0	0
WebQSP-WD	2018-04-23	2	{'Knowledge Base Question Answering', 'Entity Linking'}		2		1	0	2018	1	COLING	1	1		0	0	1	1	0			0	TU Darmstadt	1	0	0
MedSTS	2018-10-22	2	{'Sentence Embeddings For Biomedical Texts', 'Semantic Similarity Estimation'}		2	174629	1	0	2018	1		0	0	Language Resources and Evaluation	1	0	0	1	0			0	Mayo Clinic	1	0	0
IPM NEL	2018-08-23	2	{'Entity Linking'}	https://paperswithcode.com/dataset/ipm-nel	1		1	0	2015	1		0	0	Information Processing & Management	1	0	0	4	0			0	University of Sheffield	1	0	0
SR11Deep	2018-10-23	2	{'Data-to-Text Generation'}	Surface Realisation	1	42711	1	0	2011	1	ENLG	1	0		0	0	0	4	1	AT&T	1	0	University of Brighton	1	0	0
OKE-2015	2018-08-23	1	{'Entity Linking'}	http://www.semantic-web-journal.net/system/files/swj1671.pdf	1	995	1	0	2018	1	CoNLL	1	0	Semantic Web Journal	1	0	0	1	0			0	Leipzig University	1	0	0
ACCURAT balanced test corpus for under resourced languages Estonian-Russian	2018-05-01	1	{'Machine Translation'}	https://aclanthology.org/L18-1595.pdf	1	6500000	1	0	2018	1	LREC	1	0		0	0	0	1	0	Tilde	1	0			0	0
N3-Reuters-128	2018-08-23	1	{'Entity Linking'}	http://www.semantic-web-journal.net/system/files/swj1671.pdf	1		1	0	2018	1				Semantic Web Journal	1	0	0	1	0			0	Leipzig University	1	0	0
CV
DID-MDN	2018-11-21	1	{'Rain Removal'}	https://arxiv.org/abs/1802.07412	1	12000	1	0	2018	1	IEEE Conference on Computer Vision and Pattern Recognition	1	1		0	0	1	1	0			0	Rutgers University	1	0	0
CT Lesion Stroke Dataset	2018-07-08	1	{'Stroke Classification from CT data'}	https://ieeexplore.ieee.org/document/8489199/?denied=	1	300	1	0	2018	1	International Joint Conference on Neural Networks (IJCNN)	1	1		0	0	1	3	0			0	Sao Paulo State University;University of Fortaleza	1	0	0
GeNeVA (CoDraw)	2018-11-24	1	{'Text-to-Image Generation'}	https://www.microsoft.com/en-us/research/project/generative-neural-visual-artist-geneva/	1	9993	1	0	2019	1	IEEE International Conference on Computer Vision	1	1		0	0	1	6	0	Vector Institute for Artificial Intelligence;Canadian Institute for Advanced Research	1	0	University of Guelph	1	0	0
HowmanyQA	2018-10-29	1	{'Visual Question Answering'}	https://arxiv.org/pdf/1712.08697v2.pdf	1	106356	1	0	2018	1	International Conference on Learning Representations	1	1		0	0	1	1	0	Salesforce	1	1			0	1
UT Multi-view	2018-09-01	1	{'Gaze Estimation'}	https://ieeexplore.ieee.org/document/6909631	1	64000	1	0	2014	1	IEEE Conference on Computer Vision and Pattern Recognition	1	1		0	0	1	2	0			0	University of Tokyo	1	1	1
Tsinghua-Tencent 100K	2018-06-20	1	{'Traffic Sign Recognition'}	https://paperswithcode.com/dataset/tsinghua-tencent-100k	1	100000	1	0	2016	1	IEEE Conference on Computer Vision and Pattern Recognition	1	1		0	0	1	3	0			0	Tsinghua University	1	1	1
Potsdam-3	2018-07-17	1	{'Unsupervised Semantic Segmentation'}	https://openaccess.thecvf.com/content_ICCV_2019/papers/Ji_Invariant_Information_Clustering_for_Unsupervised_Image_Classification_and_Segmentation_ICCV_2019_paper.pdf	1	8550	1	0	2019	1	IEEE International Conference on Computer Vision	1	1		0	0	1	1	0			0	University of Oxford	1	1	1
Bosch Small Traffic Lights	2018-06-20	1	{'Traffic Sign Recognition'}	https://hci.iwr.uni-heidelberg.de/content/bosch-small-traffic-lights-dataset	1	13427	1	0	2017	1	IEEE International Conference on Robotics and Automation	1	1		0	0	1	1	0	Bosch	1	0			0	0
Chinese License Plates	2018-06-27	1	{'License Plate Recognition'}	https://arxiv.org/pdf/1806.10447v1.pdf	1	11696	1	0	2018	0		0	0		0	0	0	1	0	Intel	1	0			0	0
Mall	2018-06-20	1	{'Object Localization'}	https://paperswithcode.com/dataset/mall	1	2000	1	0	2012	1	British Machine Vision Conference	1	1		0	0	1	2	0			0	Queen Mary, University of London	1	0	0
MEDIAN / PERCENT		2			1	31185	1	0	2018	0.95			0.578947		0.2	0	0.55	1	0.15			0.05			0.15	0.2
RANGE		(1-3)			(1-2)		(1-1)											(1-6)
p-values (unpaired, one-sided, heteroscedastic t-test)		1.93799e-12			0.00682433		0.0184917	0.00236473									0.0971451	0.310725	0.321508							0.0242266
				Bonferroni-corrected alpha (0,5/7):		0.00714286	(not used in main manuscript because results of all conducted comparisons are shown)
									Peer reviewed total	36										Company total	11		University total	33
										0.9											0.275			0.825
	Lists for determining top conferences / journals
	Top 5 in artificial intelligence (https://scholar.google.com/citations?view_op=top_venues&hl=en&vq=eng_artificialintelligence): * ICLR * ICML * NeurIPS * ICML * AAAI Conference on Artificial Intelligence Top 5 in computational linguistics (https://scholar.google.com/citations?view_op=top_venues&hl=en&vq=eng_computationallinguistics): * ACL * EMNLP * NAACL * COLING * TACL Top 5 in computer vision …
	List used for top universities: United Kingdom "High Potential Individual visa: global universities list, May 6, 2021" (universities appearing in at least two international top university rankings) + equivalently selected institutions from the UK
