# Supplementary material for: Mapping global dynamics of benchmark creation and saturation in artificial intelligence
Source: Nat Commun. 2022 Nov 10;13:6793. doi: 10.1038/s41467-022-34591-0 (PMC9649641; doi:10.1038/s41467-022-34591-0)
Supplement: Supplementary file 8 — Supplementary Data 7 [file 41467_2022_34591_MOESM8_ESM.xlsx]

## Sheet: Tabelle1
Suppl. Data 7: Randomly selected benchmark datasets for quantification of incompleteness
Benchmark label	URL	Homepage	Paper	Paper URL	Variants	Tasks	Number papers with results in PWC	Number papers with SOTA results in PWC	Google Scholar ID	Number Citations in Google Scholar	Number papers in sample
Billion Word Benchmark	https://paperswithcode.com/dataset/billion-wor...	https://code.google.com/archive/p/1-billion-wo...	One billion word benchmark for measuring progress in statistical language modeling	https://paperswithcode.com/paper/one-billion-w...	One Billion Word	Language modelling, Text generation	16	7	1173616768817567107	907	44
CAS-VSR-W1k (LRW-1000)	https://paperswithcode.com/dataset/lrw-1000	https://vipl.ict.ac.cn/en/view_database.php?id=13	LRW-1000: A Naturally-Distributed Large-Scale Benchmark for Lip Reading in the Wild	https://paperswithcode.com/paper/lrw-1000-a-naturally-distributed-large-scale	CAS-VSR-W1k (LRW-1000)	Lip reading	7	4	16812924347505443459	56	3
CLEVR	https://paperswithcode.com/dataset/clevr	https://cs.stanford.edu/people/jcjohns/clevr/	CLEVR: A Diagnostic Dataset for Compositional Language and Elementary Visual Reasoning	https://paperswithcode.com/paper/clevr-a-diagnostic-dataset-for-compositional	CLEVR	Image question answering	14	4	1033880884200484288	1190	57
HellaSwag	https://paperswithcode.com/dataset/hellaswag	https://rowanzellers.com/hellaswag/	HellaSwag: Can a Machine really finish your sentence?	https://paperswithcode.com/paper/hellaswag-can...	HellaSwag	Sentence Completion	3	2	11372064304694305651	177	9
NewsQA	https://paperswithcode.com/dataset/newsqa	https://www.microsoft.com/en-us/research/project/newsqa-dataset/	NewsQA: A Machine Comprehension Dataset	https://paperswithcode.com/paper/newsqa-a-machine-comprehension-dataset	NewsQA	Question answering	5	5	2131610341122918040	497	24
NNE	https://paperswithcode.com/dataset/nne		NNE: A Dataset for Nested Named Entity Recognition in English Newswire	https://paperswithcode.com/paper/nne-a-dataset-for-nested-named-entity	NNE	Nested named entity recognition	5	3	16252083348474345597	21	1
Sepehr_RumTel01	https://paperswithcode.com/dataset/sepehr-rumtel01		A Speech Act Classifier for Persian Texts and its Application in Identifying Rumors	https://paperswithcode.com/paper/a-speech-act-classifier-for-persian-texts-and	Sepehr_RumTel01	Rumor Detection	4	3	4154587965014667225	6	0
Spoken-SQuAD	https://paperswithcode.com/dataset/spoken-squad	https://github.com/chiahsuan156/Spoken-SQuAD	Spoken SQuAD: A Study of Mitigating the Impact of Speech Recognition Errors on Listening Comprehension	https://paperswithcode.com/paper/spoken-squad-a-study-of-mitigating-the-impact	Spoken-SQuAD	Spoken language understanding	3	3	10176336219473871401	42	2
WebQuestionsSP	https://paperswithcode.com/dataset/webquestionssp	https://www.microsoft.com/en-us/download/details.aspx?id=52763	The Value of Semantic Parse Labeling for Knowledge Base Question Answering	https://paperswithcode.com/paper/the-value-of-semantic-parse-labeling-for	WebQuestionsSP	Semantic parsing, Knowledge base question answering	6	4	11582509985146394014	200	10
WikiHow	https://paperswithcode.com/dataset/wikihow	https://github.com/mahnazkoupaee/WikiHow-Dataset	WikiHow: A Large Scale Text Summarization Dataset	https://paperswithcode.com/paper/wikihow-a-large-scale-text-summarization	WikiHow	Text summarization	3	3	7207878034851735127	69	3
ActivityNet Captions	https://paperswithcode.com/dataset/activitynet-captions	https://cs.stanford.edu/people/ranjaykrishna/densevid/	Dense-Captioning Events in Videos	https://paperswithcode.com/paper/dense-captioning-events-in-videos	ActivityNet Captions	Dense video captioning, Temporal action proposal generation, Video captioning, Natural Language Moment Retrieval	12	10	2567058154422245749	545	26
AdobeVFR syn	https://paperswithcode.com/dataset/adobevfr		DeepFont: Identify Your Font from An Image	https://paperswithcode.com/paper/deepfont-identify-your-font-from-an-image	AdobeVFR syn	Font Recognition	3	1	4914030875563553121	97	5
Birdsnap	https://paperswithcode.com/dataset/birdsnap	http://thomasberg.org/	Birdsnap: Large-scale Fine-grained Visual Categorization of Birds	https://paperswithcode.com/paper/birdsnap-large-scale-fine-grained-visual	Birdsnap	Fine-grained image classification	5	3	7802040091487533553	257	12
CHASE_DB1	https://paperswithcode.com/dataset/chase-db1	https://blogs.kingston.ac.uk/retinal/chasedb1/	An Ensemble Classification-Based Approach Applied to Retinal Blood Vessel Segmentation	https://doi.org/10.1109/TBME.2012.2205687	CHASE_DB1	Retinal vessel segmentation, Medical image segmentation	11	10	15194577552318495739	602	29
CrowdHuman	https://paperswithcode.com/dataset/crowdhuman	http://www.crowdhuman.org/	CrowdHuman: A Benchmark for Detecting Human in a Crowd	https://paperswithcode.com/paper/crowdhuman-a-benchmark-for-detecting-human-in	CrowdHuman (full body)	Object detection	7	2	6108657600119075249	183	9
DeepFashion	https://paperswithcode.com/dataset/deepfashion	https://liuziwei7.github.io/projects/DeepFashion.html	DeepFashion: Powering Robust Clothes Recognition and Retrieval With Rich Annotations	https://paperswithcode.com/paper/deepfashion-powering-robust-clothes	DeepFashion, Deep-Fashion	Consumer-to-shop - Image retrieval, Image retrieval, Virtual try-on, Image-to-image translation, Pose transfer	18	12	9615172549462837472	1080	52
Google Refexp	https://paperswithcode.com/dataset/google-refexp	https://github.com/mjhucla/Google_Refexp_toolbox	Generation and Comprehension of Unambiguous Object Descriptions	https://paperswithcode.com/paper/generation-and-comprehension-of-unambiguous	RefCOCOg-val, RefCOCOg-test	Referring expression segmentation	2	2	10404264718240229213	536	26
MTL-AQA	https://paperswithcode.com/dataset/mtl-aqa	https://github.com/ParitoshParmar/MTL-AQA	What and How Well You Performed? A Multitask Learning Approach to Action Quality Assessment	https://paperswithcode.com/paper/what-and-how-well-you-performed-a-multitask	MTL-AQA	Action recognition, Action quality assessment	4	4	16672989544412031563	41	2
PACS	https://paperswithcode.com/dataset/pacs	https://domaingeneralization.github.io/#data	Deeper, Broader and Artier Domain Generalization	https://paperswithcode.com/paper/deeper-broader-and-artier-domain	PACS	Domain generalization	56	9	9563240386705328599	459	22
UCF-Crime	https://paperswithcode.com/dataset/ucf-crime	https://webpages.uncc.edu/cchen62/dataset.html	Real-world Anomaly Detection in Surveillance Videos	https://paperswithcode.com/paper/real-world-anomaly-detection-in-surveillance	UCF-Crime	Anomaly detection in surveillance videos	9	4	4939083465294260487	610	29
		SUM					193	95		7575	365
									All papers (citing papers + original dataset papers)	7595
									Citing papers in our sample	365
									Papers with SOTA results in PWC	95
									Papers with SOTA results in our sample	14
									Fraction of sampled papers containing SOTA results	0.0383562		0.0125082
									Estimated number of SOTA results in all citing papers	291.315
									Dataset coverage (Papers with SOTA results in PWC / Estimated number of papers containing SOTA results in all citing papers)	0.326107		95
