# Supplementary material for: Mapping global dynamics of benchmark creation and saturation in artificial intelligence
Source: Nat Commun. 2022 Nov 10;13:6793. doi: 10.1038/s41467-022-34591-0 (PMC9649641; doi:10.1038/s41467-022-34591-0)
Supplement: Supplementary file 9 — Supplementary Data 8 [file 41467_2022_34591_MOESM9_ESM.xlsx]

## Sheet: Tabelle1
Suppl. Data 8: Manual curations of incompletness in randomly selected benchmarks
Benchmark	idx	gsid	Result	SOTA	In PWC	Notes	Paper Title
ActivityNet Captions	40	http://scholar.google.com/scholar?lr=lang_en&hl=en&as_sdt=2005&as_yhi=2021&cites=2567058154422245749&num=1&start=40	1	1	0		Excl: Extractive clip localization using natural language descriptions
ActivityNet Captions	58	http://scholar.google.com/scholar?lr=lang_en&hl=en&as_sdt=2005&as_yhi=2021&cites=2567058154422245749&num=1&start=58	1	1	0		Debug: A dense bottom-up grounding approach for natural language video localization
ActivityNet Captions	88	http://scholar.google.com/scholar?lr=lang_en&hl=en&as_sdt=2005&as_yhi=2021&cites=2567058154422245749&num=1&start=88	0	0	0	Related work	Temporal localization of moments in video collections with natural language
ActivityNet Captions	89	http://scholar.google.com/scholar?lr=lang_en&hl=en&as_sdt=2005&as_yhi=2021&cites=2567058154422245749&num=1&start=89	0	0	0	Related work	What makes a good story? designing composite rewards for visual storytelling
ActivityNet Captions	95	http://scholar.google.com/scholar?lr=lang_en&hl=en&as_sdt=2005&as_yhi=2021&cites=2567058154422245749&num=1&start=95	0	0	0	Related work	Video2commonsense: Generating commonsense descriptions to enrich video captioning
ActivityNet Captions	98	http://scholar.google.com/scholar?lr=lang_en&hl=en&as_sdt=2005&as_yhi=2021&cites=2567058154422245749&num=1&start=98	0	0	0	Related work	Dense procedure captioning in narrated instructional videos
ActivityNet Captions	131	http://scholar.google.com/scholar?lr=lang_en&hl=en&as_sdt=2005&as_yhi=2021&cites=2567058154422245749&num=1&start=131	0	0	0	Related work	Deep Learning for Video Captioning: A Review.
ActivityNet Captions	144	http://scholar.google.com/scholar?lr=lang_en&hl=en&as_sdt=2005&as_yhi=2021&cites=2567058154422245749&num=1&start=144	0	0	0	Related work	Adversarial bipartite graph learning for video domain adaptation
ActivityNet Captions	211	http://scholar.google.com/scholar?lr=lang_en&hl=en&as_sdt=2005&as_yhi=2021&cites=2567058154422245749&num=1&start=211	1	0	0		Fast video moment retrieval
ActivityNet Captions	221	http://scholar.google.com/scholar?lr=lang_en&hl=en&as_sdt=2005&as_yhi=2021&cites=2567058154422245749&num=1&start=221	0	0	0		A structural signature based on texture for digitized historical book page categorization
ActivityNet Captions	231	http://scholar.google.com/scholar?lr=lang_en&hl=en&as_sdt=2005&as_yhi=2021&cites=2567058154422245749&num=1&start=231	1	1	0		Progressively guide to attend: An iterative alignment framework for temporal sentence grounding
ActivityNet Captions	292	http://scholar.google.com/scholar?lr=lang_en&hl=en&as_sdt=2005&as_yhi=2021&cites=2567058154422245749&num=1&start=292	0	0	0		Video question answering with phrases via semantic roles
ActivityNet Captions	316	http://scholar.google.com/scholar?lr=lang_en&hl=en&as_sdt=2005&as_yhi=2021&cites=2567058154422245749&num=1&start=316	0	0	0		Progressive localization networks for language-based moment localization
ActivityNet Captions	322	http://scholar.google.com/scholar?lr=lang_en&hl=en&as_sdt=2005&as_yhi=2021&cites=2567058154422245749&num=1&start=322	0	0	0		Scene-Graph-Guided message passing network for dense captioning
ActivityNet Captions	352	http://scholar.google.com/scholar?lr=lang_en&hl=en&as_sdt=2005&as_yhi=2021&cites=2567058154422245749&num=1&start=352	0	0	0		KFCNet: Knowledge Filtering and Contrastive Learning for Generative Commonsense Reasoning
ActivityNet Captions	359	http://scholar.google.com/scholar?lr=lang_en&hl=en&as_sdt=2005&as_yhi=2021&cites=2567058154422245749&num=1&start=359	1	1	1		Vlg-net: Video-language graph matching network for video grounding
ActivityNet Captions	367	http://scholar.google.com/scholar?lr=lang_en&hl=en&as_sdt=2005&as_yhi=2021&cites=2567058154422245749&num=1&start=367	0	0	0		Collaborative spatial-temporal interaction for language-based moment retrieval
ActivityNet Captions	373	http://scholar.google.com/scholar?lr=lang_en&hl=en&as_sdt=2005&as_yhi=2021&cites=2567058154422245749&num=1&start=373	0	0	0		Egocentric Biochemical Video-and-Language Dataset
ActivityNet Captions	379	http://scholar.google.com/scholar?lr=lang_en&hl=en&as_sdt=2005&as_yhi=2021&cites=2567058154422245749&num=1&start=379	0	0	0		Temporal u-nets for video summarization with scene and action recognition
ActivityNet Captions	384	http://scholar.google.com/scholar?lr=lang_en&hl=en&as_sdt=2005&as_yhi=2021&cites=2567058154422245749&num=1&start=384	0	0	0		Fine-Grain Level Sports Video Search Engine
ActivityNet Captions	399	http://scholar.google.com/scholar?lr=lang_en&hl=en&as_sdt=2005&as_yhi=2021&cites=2567058154422245749&num=1&start=399	0	0	0		Video Description: Datasets & Evaluation Metrics
ActivityNet Captions	403	http://scholar.google.com/scholar?lr=lang_en&hl=en&as_sdt=2005&as_yhi=2021&cites=2567058154422245749&num=1&start=403	1	0	0		Connecting vision and language via image retrieval and captioning
ActivityNet Captions	459	http://scholar.google.com/scholar?lr=lang_en&hl=en&as_sdt=2005&as_yhi=2021&cites=2567058154422245749&num=1&start=459	0	0	0		Video Analysis for Understanding Human Actions and Interactions
ActivityNet Captions	486	http://scholar.google.com/scholar?lr=lang_en&hl=en&as_sdt=2005&as_yhi=2021&cites=2567058154422245749&num=1&start=486	0	0	0		Temporal Attention Feature Encoding for Video Captioning
ActivityNet Captions	494	http://scholar.google.com/scholar?lr=lang_en&hl=en&as_sdt=2005&as_yhi=2021&cites=2567058154422245749&num=1&start=494	1	0	0		EVOQUER: Enhancing Temporal Grounding with Video-Pivoted BackQuery Generation
ActivityNet Captions	535	http://scholar.google.com/scholar?lr=lang_en&hl=en&as_sdt=2005&as_yhi=2021&cites=2567058154422245749&num=1&start=535	0	0	0		TRECVID 2020 AVS: Solution of ZY_BJLAB Team.
AdobeVFR syn	11	http://scholar.google.com/scholar?lr=lang_en&hl=en&as_sdt=2005&as_yhi=2021&cites=4914030875563553121&num=1&start=11	0	0	0	Related work	Image aesthetics assessment using Deep Chatterjee's machine
AdobeVFR syn	19	http://scholar.google.com/scholar?lr=lang_en&hl=en&as_sdt=2005&as_yhi=2021&cites=4914030875563553121&num=1&start=19	0	0	0		DropRegion training of inception font network for high-performance Chinese font recognition
AdobeVFR syn	27	http://scholar.google.com/scholar?lr=lang_en&hl=en&as_sdt=2005&as_yhi=2021&cites=4914030875563553121&num=1&start=27	0	0	0		Font recognition in natural images via transfer learning
AdobeVFR syn	32	http://scholar.google.com/scholar?lr=lang_en&hl=en&as_sdt=2005&as_yhi=2021&cites=4914030875563553121&num=1&start=32	0	0	0		Image registration in dynamic renal MRI—current status and prospects
AdobeVFR syn	43	http://scholar.google.com/scholar?lr=lang_en&hl=en&as_sdt=2005&as_yhi=2021&cites=4914030875563553121&num=1&start=43	0	0	0		Guiding intelligent surveillance system by learning-by-synthesis gaze estimation
Billion Word Benchmark	6	http://scholar.google.com/scholar?lr=lang_en&hl=en&as_sdt=2005&as_yhi=2021&cites=1173616768817567107&num=1&start=6	0	0	0		Universal language model fine-tuning for text classification
Billion Word Benchmark	9	http://scholar.google.com/scholar?lr=lang_en&hl=en&as_sdt=2005&as_yhi=2021&cites=1173616768817567107&num=1&start=9	0	0	0		Vilbert: Pretraining task-agnostic visiolinguistic representations for vision-and-language tasks
Billion Word Benchmark	27	http://scholar.google.com/scholar?lr=lang_en&hl=en&as_sdt=2005&as_yhi=2021&cites=1173616768817567107&num=1&start=27	0	0	0		Linguistic knowledge and transferability of contextual representations
Billion Word Benchmark	96	http://scholar.google.com/scholar?lr=lang_en&hl=en&as_sdt=2005&as_yhi=2021&cites=1173616768817567107&num=1&start=96	0	0	0		Few-shot NLG with pre-trained language model
Billion Word Benchmark	127	http://scholar.google.com/scholar?lr=lang_en&hl=en&as_sdt=2005&as_yhi=2021&cites=1173616768817567107&num=1&start=127	1	0	0		Character-level language modeling with hierarchical recurrent neural networks
Billion Word Benchmark	131	http://scholar.google.com/scholar?lr=lang_en&hl=en&as_sdt=2005&as_yhi=2021&cites=1173616768817567107&num=1&start=131	0	0	0	Only further uses model trained on this ds	The ai2 system at semeval-2017 task 10 (scienceie): semi-supervised end-to-end entity and relation extraction
Billion Word Benchmark	165	http://scholar.google.com/scholar?lr=lang_en&hl=en&as_sdt=2005&as_yhi=2021&cites=1173616768817567107&num=1&start=165	1	0	0		Efficient contextualized representation: Language model pruning for sequence labeling
Billion Word Benchmark	187	http://scholar.google.com/scholar?lr=lang_en&hl=en&as_sdt=2005&as_yhi=2021&cites=1173616768817567107&num=1&start=187	0	0	0		Resistive RAM endurance: Array-level characterization and correction techniques targeting deep learning applications
Billion Word Benchmark	199	http://scholar.google.com/scholar?lr=lang_en&hl=en&as_sdt=2005&as_yhi=2021&cites=1173616768817567107&num=1&start=199	0	0	0		Egocentric video description based on temporally-linked sequences
Billion Word Benchmark	201	http://scholar.google.com/scholar?lr=lang_en&hl=en&as_sdt=2005&as_yhi=2021&cites=1173616768817567107&num=1&start=201	0	0	0		Gaussian process lstm recurrent neural network language models for speech recognition
Billion Word Benchmark	210	http://scholar.google.com/scholar?lr=lang_en&hl=en&as_sdt=2005&as_yhi=2021&cites=1173616768817567107&num=1&start=210	0	0	0		Blazingtext: Scaling and accelerating word2vec using multiple gpus
Billion Word Benchmark	299	http://scholar.google.com/scholar?lr=lang_en&hl=en&as_sdt=2005&as_yhi=2021&cites=1173616768817567107&num=1&start=299	1	0	1		Skip-gram language modeling using sparse non-negative matrix probability estimation
Billion Word Benchmark	327	http://scholar.google.com/scholar?lr=lang_en&hl=en&as_sdt=2005&as_yhi=2021&cites=1173616768817567107&num=1&start=327	0	0	0		Deep AM-FM: Toolkit for automatic dialogue evaluation
Billion Word Benchmark	379	http://scholar.google.com/scholar?lr=lang_en&hl=en&as_sdt=2005&as_yhi=2021&cites=1173616768817567107&num=1&start=379	0	0	0		Large-scale cloze test dataset designed by teachers
Billion Word Benchmark	387	http://scholar.google.com/scholar?lr=lang_en&hl=en&as_sdt=2005&as_yhi=2021&cites=1173616768817567107&num=1&start=387	1	0	0		Sparse non-negative matrix language modeling
Billion Word Benchmark	391	http://scholar.google.com/scholar?lr=lang_en&hl=en&as_sdt=2005&as_yhi=2021&cites=1173616768817567107&num=1&start=391	0	0	0		Improve Language Modelling for Code Completion through Learning General Token Repetition of Source Code.
Billion Word Benchmark	394	http://scholar.google.com/scholar?lr=lang_en&hl=en&as_sdt=2005&as_yhi=2021&cites=1173616768817567107&num=1&start=394	0	0	0		Double-hard debias: tailoring word embeddings for gender bias mitigation
Billion Word Benchmark	402	http://scholar.google.com/scholar?lr=lang_en&hl=en&as_sdt=2005&as_yhi=2021&cites=1173616768817567107&num=1&start=402	1	0	0		A batch noise contrastive estimation approach for training large vocabulary language models
Billion Word Benchmark	408	http://scholar.google.com/scholar?lr=lang_en&hl=en&as_sdt=2005&as_yhi=2021&cites=1173616768817567107&num=1&start=408	0	0	0		Improving recall and security of passphrases through use of mnemonics
Billion Word Benchmark	411	http://scholar.google.com/scholar?lr=lang_en&hl=en&as_sdt=2005&as_yhi=2021&cites=1173616768817567107&num=1&start=411	0	0	0		Contextual modulation for relation-level metaphor identification
Billion Word Benchmark	421	http://scholar.google.com/scholar?lr=lang_en&hl=en&as_sdt=2005&as_yhi=2021&cites=1173616768817567107&num=1&start=421	0	0	0		An efficient entity extraction algorithm using two-level edit-distance
Billion Word Benchmark	426	http://scholar.google.com/scholar?lr=lang_en&hl=en&as_sdt=2005&as_yhi=2021&cites=1173616768817567107&num=1&start=426	0	0	0		Syntax helps elmo understand semantics: is syntax still relevant in a deep neural architecture for srl?
Billion Word Benchmark	484	http://scholar.google.com/scholar?lr=lang_en&hl=en&as_sdt=2005&as_yhi=2021&cites=1173616768817567107&num=1&start=484	0	0	0		Computer assisted composition with recurrent neural networks
Billion Word Benchmark	487	http://scholar.google.com/scholar?lr=lang_en&hl=en&as_sdt=2005&as_yhi=2021&cites=1173616768817567107&num=1&start=487	0	0	0		Efficient contextual representation learning with continuous outputs
Billion Word Benchmark	516	http://scholar.google.com/scholar?lr=lang_en&hl=en&as_sdt=2005&as_yhi=2021&cites=1173616768817567107&num=1&start=516	1	0	0		Scalable recurrent neural network language models for speech recognition
Billion Word Benchmark	533	http://scholar.google.com/scholar?lr=lang_en&hl=en&as_sdt=2005&as_yhi=2021&cites=1173616768817567107&num=1&start=533	0	0	0		Multi-pretraining for large-scale text classification
Billion Word Benchmark	553	http://scholar.google.com/scholar?lr=lang_en&hl=en&as_sdt=2005&as_yhi=2021&cites=1173616768817567107&num=1&start=553	0	0	0		Using computational models to test syntactic learnability
Billion Word Benchmark	558	http://scholar.google.com/scholar?lr=lang_en&hl=en&as_sdt=2005&as_yhi=2021&cites=1173616768817567107&num=1&start=558	0	0	0		Dependency language models for transition-based dependency parsing
Billion Word Benchmark	606	http://scholar.google.com/scholar?lr=lang_en&hl=en&as_sdt=2005&as_yhi=2021&cites=1173616768817567107&num=1&start=606	0	0	0		Conditional computation in deep and recurrent neural networks
Billion Word Benchmark	623	http://scholar.google.com/scholar?lr=lang_en&hl=en&as_sdt=2005&as_yhi=2021&cites=1173616768817567107&num=1&start=623	1	0	0		Investigation of sampling techniques for maximum entropy language modeling training
Billion Word Benchmark	649	http://scholar.google.com/scholar?lr=lang_en&hl=en&as_sdt=2005&as_yhi=2021&cites=1173616768817567107&num=1&start=649	0	0	0		Studying the differences between natural and programming languages
Billion Word Benchmark	651	http://scholar.google.com/scholar?lr=lang_en&hl=en&as_sdt=2005&as_yhi=2021&cites=1173616768817567107&num=1&start=651	0	0	0		APRNN: A new active propagation training algorithm for distributed RNN
Billion Word Benchmark	660	http://scholar.google.com/scholar?lr=lang_en&hl=en&as_sdt=2005&as_yhi=2021&cites=1173616768817567107&num=1&start=660	0	0	0		Commonsense Learning: An Indispensable Path towards Human-Centric Multimedia
Billion Word Benchmark	700	http://scholar.google.com/scholar?lr=lang_en&hl=en&as_sdt=2005&as_yhi=2021&cites=1173616768817567107&num=1&start=700	0	0	0		Distant-Supervised Algorithms with Applications to Text Mining, Product Search, and Scholarly Networks
Billion Word Benchmark	707	http://scholar.google.com/scholar?lr=lang_en&hl=en&as_sdt=2005&as_yhi=2021&cites=1173616768817567107&num=1&start=707	0	0	0		Study of remote injection technology associated with different privilege
Billion Word Benchmark	720	http://scholar.google.com/scholar?lr=lang_en&hl=en&as_sdt=2005&as_yhi=2021&cites=1173616768817567107&num=1&start=720	0	0	0		Luna: A Game-Based Rating System for Artificial Intelligence
Billion Word Benchmark	734	http://scholar.google.com/scholar?lr=lang_en&hl=en&as_sdt=2005&as_yhi=2021&cites=1173616768817567107&num=1&start=734	0	0	0		Active Learning for Classifying Political Tweets
Billion Word Benchmark	741	http://scholar.google.com/scholar?lr=lang_en&hl=en&as_sdt=2005&as_yhi=2021&cites=1173616768817567107&num=1&start=741	0	0	0		Deriving Sensor-based Complex Human Activity Recognition Models Using Videos
Billion Word Benchmark	761	http://scholar.google.com/scholar?lr=lang_en&hl=en&as_sdt=2005&as_yhi=2021&cites=1173616768817567107&num=1&start=761	0	0	0		Tupa at SemEval-2019 Task 1:(Almost) feature-free Semantic Parsing
Billion Word Benchmark	773	http://scholar.google.com/scholar?lr=lang_en&hl=en&as_sdt=2005&as_yhi=2021&cites=1173616768817567107&num=1&start=773	0	0	0		Analyzing the generalizability of deep contextualized language representations for text classification
Billion Word Benchmark	804	http://scholar.google.com/scholar?lr=lang_en&hl=en&as_sdt=2005&as_yhi=2021&cites=1173616768817567107&num=1&start=804	0	0	0		Learning better latent representations from semantic knowledge
Billion Word Benchmark	836	http://scholar.google.com/scholar?lr=lang_en&hl=en&as_sdt=2005&as_yhi=2021&cites=1173616768817567107&num=1&start=836	0	0	0		Analyzing the Role of Natural Language in Neural-Symbolic Models
Billion Word Benchmark	861	http://scholar.google.com/scholar?lr=lang_en&hl=en&as_sdt=2005&as_yhi=2021&cites=1173616768817567107&num=1&start=861	0	0	0		Neural semantic role labeling with more or less supervision
Billion Word Benchmark	904	http://scholar.google.com/scholar?lr=lang_en&hl=en&as_sdt=2005&as_yhi=2021&cites=1173616768817567107&num=1&start=904	0	0	0		Multimodal Video-Based Personality Recognition Using Long Short-Term Memory and Convolutional Neural Networks
Birdsnap	2	http://scholar.google.com/scholar?lr=lang_en&hl=en&as_sdt=2005&as_yhi=2021&cites=7802040091487533553&num=1&start=2	0	0	0	Review	Recent advances in convolutional neural networks
Birdsnap	30	http://scholar.google.com/scholar?lr=lang_en&hl=en&as_sdt=2005&as_yhi=2021&cites=7802040091487533553&num=1&start=30	0	0	0	Related work	Dynamic computational time for visual attention
Birdsnap	33	http://scholar.google.com/scholar?lr=lang_en&hl=en&as_sdt=2005&as_yhi=2021&cites=7802040091487533553&num=1&start=33	0	0	0	Review	Deep learning for fine-grained image analysis: A survey
Birdsnap	146	http://scholar.google.com/scholar?lr=lang_en&hl=en&as_sdt=2005&as_yhi=2021&cites=7802040091487533553&num=1&start=146	0	0	0	Related work	Construction of A dataset of stored-grain insects images for intelligent monitoring
Birdsnap	147	http://scholar.google.com/scholar?lr=lang_en&hl=en&as_sdt=2005&as_yhi=2021&cites=7802040091487533553&num=1&start=147	0	0	0	Related work	Feathers dataset for fine-grained visual categorization
Birdsnap	153	http://scholar.google.com/scholar?lr=lang_en&hl=en&as_sdt=2005&as_yhi=2021&cites=7802040091487533553&num=1&start=153	0	0	0		How Well Does Self-Supervised Pre-Training Perform with Streaming Data?
Birdsnap	162	http://scholar.google.com/scholar?lr=lang_en&hl=en&as_sdt=2005&as_yhi=2021&cites=7802040091487533553&num=1&start=162	0	0	0		Big media data analysis
Birdsnap	177	http://scholar.google.com/scholar?lr=lang_en&hl=en&as_sdt=2005&as_yhi=2021&cites=7802040091487533553&num=1&start=177	1	1	0		Iterative object and part transfer for fine-grained recognition
Birdsnap	187	http://scholar.google.com/scholar?lr=lang_en&hl=en&as_sdt=2005&as_yhi=2021&cites=7802040091487533553&num=1&start=187	0	0	0		Focus on the positives: Self-supervised learning for biodiversity monitoring
Birdsnap	194	http://scholar.google.com/scholar?lr=lang_en&hl=en&as_sdt=2005&as_yhi=2021&cites=7802040091487533553&num=1&start=194	0	0	0		ACE: Adaptive Confusion Energy for Natural World Data Distribution
Birdsnap	234	http://scholar.google.com/scholar?lr=lang_en&hl=en&as_sdt=2005&as_yhi=2021&cites=7802040091487533553&num=1&start=234	0	0	0		Interpretable Attention Guided Network for Fine-Grained Visual Classification
Birdsnap	255	http://scholar.google.com/scholar?lr=lang_en&hl=en&as_sdt=2005&as_yhi=2021&cites=7802040091487533553&num=1&start=255	0	0	0		Embracing imperfection: machine-assisted invertebrate classification in real-world datasets
CAS-VSR-W1k (LRW-1000)	1	http://scholar.google.com/scholar?lr=lang_en&hl=en&as_sdt=2005&as_yhi=2021&cites=16812924347505443459&num=1&start=1	1	0	0		Multi-grained spatio-temporal modeling for lip-reading
CAS-VSR-W1k (LRW-1000)	6	http://scholar.google.com/scholar?lr=lang_en&hl=en&as_sdt=2005&as_yhi=2021&cites=16812924347505443459&num=1&start=6	1	1	1		Can we read speech beyond the lips? rethinking roi selection for deep visual speech recognition
CAS-VSR-W1k (LRW-1000)	34	http://scholar.google.com/scholar?lr=lang_en&hl=en&as_sdt=2005&as_yhi=2021&cites=16812924347505443459&num=1&start=34	0	0	0		Lip Motion Recognition for Indonesian Vowel Phonemes Using 3D Convolutional Neural Networks
CHASE_DB1	30	http://scholar.google.com/scholar?lr=lang_en&hl=en&as_sdt=2005&as_yhi=2021&cites=15194577552318495739&num=1&start=30	0	0	0		A new supervised retinal vessel segmentation method based on robust hybrid features
CHASE_DB1	35	http://scholar.google.com/scholar?lr=lang_en&hl=en&as_sdt=2005&as_yhi=2021&cites=15194577552318495739&num=1&start=35	0	0	0	Are using the dataset for optic disc segmentation not vessel	Localization and segmentation of optic disc in retinal images using circular Hough transform and grow-cut algorithm
CHASE_DB1	47	http://scholar.google.com/scholar?lr=lang_en&hl=en&as_sdt=2005&as_yhi=2021&cites=15194577552318495739&num=1&start=47	0	0	0	Review (Results are not SOTA)	Application of deep learning for retinal image analysis: A review
CHASE_DB1	78	http://scholar.google.com/scholar?lr=lang_en&hl=en&as_sdt=2005&as_yhi=2021&cites=15194577552318495739&num=1&start=78	1	1	0		Retinal vessels segmentation based on dilated multi-scale convolutional neural network
CHASE_DB1	109	http://scholar.google.com/scholar?lr=lang_en&hl=en&as_sdt=2005&as_yhi=2021&cites=15194577552318495739&num=1&start=109	0	0	0		Impact of image enhancement technique on CNN model for retinal blood vessels segmentation
CHASE_DB1	154	http://scholar.google.com/scholar?lr=lang_en&hl=en&as_sdt=2005&as_yhi=2021&cites=15194577552318495739&num=1&start=154	0	0	0		Blood vessel enhancement via multi-dictionary and sparse coding: Application to retinal vessel enhancing
CHASE_DB1	190	http://scholar.google.com/scholar?lr=lang_en&hl=en&as_sdt=2005&as_yhi=2021&cites=15194577552318495739&num=1&start=190	0	0	0	Review	A review of feature-based retinal image analysis
CHASE_DB1	200	http://scholar.google.com/scholar?lr=lang_en&hl=en&as_sdt=2005&as_yhi=2021&cites=15194577552318495739&num=1&start=200	0	0	0		A data-aware deep supervised method for retinal vessel segmentation
CHASE_DB1	243	http://scholar.google.com/scholar?lr=lang_en&hl=en&as_sdt=2005&as_yhi=2021&cites=15194577552318495739&num=1&start=243	1	0	0		Retinal vessel segmentation via structure tensor coloring and anisotropy enhancement
CHASE_DB1	249	http://scholar.google.com/scholar?lr=lang_en&hl=en&as_sdt=2005&as_yhi=2021&cites=15194577552318495739&num=1&start=249	1	0	0		Optimizing the trainable B-COSFIRE filter for retinal blood vessel segmentation
CHASE_DB1	275	http://scholar.google.com/scholar?lr=lang_en&hl=en&as_sdt=2005&as_yhi=2021&cites=15194577552318495739&num=1&start=275	0	0	0		Domain adaptation for retinal vessel segmentation using asymmetrical maximum classifier discrepancy
CHASE_DB1	281	http://scholar.google.com/scholar?lr=lang_en&hl=en&as_sdt=2005&as_yhi=2021&cites=15194577552318495739&num=1&start=281	0	0	0		Retinal fundus image registration via blood vessel extraction using binary particle swarm optimization
CHASE_DB1	286	http://scholar.google.com/scholar?lr=lang_en&hl=en&as_sdt=2005&as_yhi=2021&cites=15194577552318495739&num=1&start=286	0	0	0		An automatic detection of proliferative diabetic retinopathy
CHASE_DB1	297	http://scholar.google.com/scholar?lr=lang_en&hl=en&as_sdt=2005&as_yhi=2021&cites=15194577552318495739&num=1&start=297	1	0	0		MD-Net: A multi-scale dense network for retinal vessel segmentation
CHASE_DB1	308	http://scholar.google.com/scholar?lr=lang_en&hl=en&as_sdt=2005&as_yhi=2021&cites=15194577552318495739&num=1&start=308	1	0	0		Unsupervised multiscale retinal blood vessel segmentation using fundus images
CHASE_DB1	315	http://scholar.google.com/scholar?lr=lang_en&hl=en&as_sdt=2005&as_yhi=2021&cites=15194577552318495739&num=1&start=315	0	0	0		A detailed and comparative work for retinal vessel segmentation based on the most effective heuristic approaches
CHASE_DB1	319	http://scholar.google.com/scholar?lr=lang_en&hl=en&as_sdt=2005&as_yhi=2021&cites=15194577552318495739&num=1&start=319	0	0	0		A robust algorithm for segmentation of blood vessels in the presence of lesions in retinal fundus images
CHASE_DB1	322	http://scholar.google.com/scholar?lr=lang_en&hl=en&as_sdt=2005&as_yhi=2021&cites=15194577552318495739&num=1&start=322	0	0	0		Sensitivity of cross-trained deep cnns for retinal vessel extraction
CHASE_DB1	370	http://scholar.google.com/scholar?lr=lang_en&hl=en&as_sdt=2005&as_yhi=2021&cites=15194577552318495739&num=1&start=370	0	0	0		Segmentation of sonar imagery using convolutional neural networks and Markov random field
CHASE_DB1	376	http://scholar.google.com/scholar?lr=lang_en&hl=en&as_sdt=2005&as_yhi=2021&cites=15194577552318495739&num=1&start=376	0	0	0		A multichannel deep neural network for retina vessel segmentation via a fusion mechanism
CHASE_DB1	423	http://scholar.google.com/scholar?lr=lang_en&hl=en&as_sdt=2005&as_yhi=2021&cites=15194577552318495739&num=1&start=423	1	0	0		Retinal vessel segmentation via context guide attention net with joint hard sample mining strategy
CHASE_DB1	434	http://scholar.google.com/scholar?lr=lang_en&hl=en&as_sdt=2005&as_yhi=2021&cites=15194577552318495739&num=1&start=434	1	0	0		Segmentation of blood vessels in retinal fundus images
CHASE_DB1	447	http://scholar.google.com/scholar?lr=lang_en&hl=en&as_sdt=2005&as_yhi=2021&cites=15194577552318495739&num=1&start=447	0	0	0		Improvement of Optic Disc Localization using Gabor Filters
CHASE_DB1	461	http://scholar.google.com/scholar?lr=lang_en&hl=en&as_sdt=2005&as_yhi=2021&cites=15194577552318495739&num=1&start=461	0	0	0		Improving retinal vessels segmentation via deep learning in salient region
CHASE_DB1	512	http://scholar.google.com/scholar?lr=lang_en&hl=en&as_sdt=2005&as_yhi=2021&cites=15194577552318495739&num=1&start=512	0	0	0		Color Texture Enhancement Scheme for Retinal Images
CHASE_DB1	546	http://scholar.google.com/scholar?lr=lang_en&hl=en&as_sdt=2005&as_yhi=2021&cites=15194577552318495739&num=1&start=546	0	0	0		Automated segmentation and pathology detection in ophthalmic images
CHASE_DB1	564	http://scholar.google.com/scholar?lr=lang_en&hl=en&as_sdt=2005&as_yhi=2021&cites=15194577552318495739&num=1&start=564	0	0	0		Retinal Blood Vessel Segmentation Based on Vessel Branch Width Adaptation
CHASE_DB1	570	http://scholar.google.com/scholar?lr=lang_en&hl=en&as_sdt=2005&as_yhi=2021&cites=15194577552318495739&num=1&start=570	1	0	0		Attention W-Net: Improved Skip Connections for better Representations
CHASE_DB1	573	http://scholar.google.com/scholar?lr=lang_en&hl=en&as_sdt=2005&as_yhi=2021&cites=15194577552318495739&num=1&start=573	0	0	0		Deep Classification and Segmentation Model for Vessel Extraction in Retinal Images
CLEVR	21	http://scholar.google.com/scholar?lr=lang_en&hl=en&as_sdt=2005&as_yhi=2021&cites=1033880884200484288&num=1&start=21	0	0	0		Modeling relationships in referential expressions with compositional modular networks
CLEVR	44	http://scholar.google.com/scholar?lr=lang_en&hl=en&as_sdt=2005&as_yhi=2021&cites=1033880884200484288&num=1&start=44	0	0	0	Other	Reconciling deep learning with symbolic artificial intelligence: representing objects and relations
CLEVR	77	http://scholar.google.com/scholar?lr=lang_en&hl=en&as_sdt=2005&as_yhi=2021&cites=1033880884200484288&num=1&start=77	0	0	0	Off label use	Adversarial attacks beyond the image space
CLEVR	79	http://scholar.google.com/scholar?lr=lang_en&hl=en&as_sdt=2005&as_yhi=2021&cites=1033880884200484288&num=1&start=79	0	0	0		Snuba: Automating weak supervision to label training data
CLEVR	87	http://scholar.google.com/scholar?lr=lang_en&hl=en&as_sdt=2005&as_yhi=2021&cites=1033880884200484288&num=1&start=87	0	0	0	Related work	RecipeQA: A challenge dataset for multimodal comprehension of cooking recipes
CLEVR	102	http://scholar.google.com/scholar?lr=lang_en&hl=en&as_sdt=2005&as_yhi=2021&cites=1033880884200484288&num=1&start=102	0	0	0		Inductive relation prediction by subgraph reasoning
CLEVR	114	http://scholar.google.com/scholar?lr=lang_en&hl=en&as_sdt=2005&as_yhi=2021&cites=1033880884200484288&num=1&start=114	0	0	0	Off label use	Bias and generalization in deep generative models: An empirical study
CLEVR	129	http://scholar.google.com/scholar?lr=lang_en&hl=en&as_sdt=2005&as_yhi=2021&cites=1033880884200484288&num=1&start=129	0	0	0	Related work	C-vqa: A compositional split of the visual question answering (vqa) v1. 0 dataset
CLEVR	156	http://scholar.google.com/scholar?lr=lang_en&hl=en&as_sdt=2005&as_yhi=2021&cites=1033880884200484288&num=1&start=156	0	0	0		Deconfounded image captioning: A causal retrospect
CLEVR	175	http://scholar.google.com/scholar?lr=lang_en&hl=en&as_sdt=2005&as_yhi=2021&cites=1033880884200484288&num=1&start=175	0	0	0	Related work	Question type guided attention in visual question answering
CLEVR	193	http://scholar.google.com/scholar?lr=lang_en&hl=en&as_sdt=2005&as_yhi=2021&cites=1033880884200484288&num=1&start=193	0	0	0	Related work	Temporal reasoning graph for activity recognition
CLEVR	232	http://scholar.google.com/scholar?lr=lang_en&hl=en&as_sdt=2005&as_yhi=2021&cites=1033880884200484288&num=1&start=232	0	0	0	Related work	Neuro-symbolic visual reasoning: Disentangling
CLEVR	241	http://scholar.google.com/scholar?lr=lang_en&hl=en&as_sdt=2005&as_yhi=2021&cites=1033880884200484288&num=1&start=241	0	0	0	Other	INGRESS: Interactive visual grounding of referring expressions
CLEVR	248	http://scholar.google.com/scholar?lr=lang_en&hl=en&as_sdt=2005&as_yhi=2021&cites=1033880884200484288&num=1&start=248	0	0	0	Related work	Video question answering via hierarchical dual-level attention network learning
CLEVR	343	http://scholar.google.com/scholar?lr=lang_en&hl=en&as_sdt=2005&as_yhi=2021&cites=1033880884200484288&num=1&start=343	0	0	0	Off label use	Scene graph generation via conditional random fields
CLEVR	344	http://scholar.google.com/scholar?lr=lang_en&hl=en&as_sdt=2005&as_yhi=2021&cites=1033880884200484288&num=1&start=344	0	0	0	Other	Spatialsense: An adversarially crowdsourced benchmark for spatial relation recognition
CLEVR	356	http://scholar.google.com/scholar?lr=lang_en&hl=en&as_sdt=2005&as_yhi=2021&cites=1033880884200484288&num=1&start=356	0	0	0	Off label use	Learning visual features for relational CBIR
CLEVR	381	http://scholar.google.com/scholar?lr=lang_en&hl=en&as_sdt=2005&as_yhi=2021&cites=1033880884200484288&num=1&start=381	0	0	0	Related work	Dualvgr: A dual-visual graph reasoning unit for video question answering
CLEVR	410	http://scholar.google.com/scholar?lr=lang_en&hl=en&as_sdt=2005&as_yhi=2021&cites=1033880884200484288&num=1&start=410	0	0	0	Related work	Testing deep neural networks on the same-different task
CLEVR	452	http://scholar.google.com/scholar?lr=lang_en&hl=en&as_sdt=2005&as_yhi=2021&cites=1033880884200484288&num=1&start=452	0	0	0		STAR: A benchmark for situated reasoning in real-world videos
CLEVR	479	http://scholar.google.com/scholar?lr=lang_en&hl=en&as_sdt=2005&as_yhi=2021&cites=1033880884200484288&num=1&start=479	0	0	0		Ground truth evaluation of neural network explanations with clevr-xai
CLEVR	487	http://scholar.google.com/scholar?lr=lang_en&hl=en&as_sdt=2005&as_yhi=2021&cites=1033880884200484288&num=1&start=487	0	0	0		On incorporating semantic prior knowledge in deep learning through embedding-space constraints
CLEVR	515	http://scholar.google.com/scholar?lr=lang_en&hl=en&as_sdt=2005&as_yhi=2021&cites=1033880884200484288&num=1&start=515	0	0	0		Where and what? examining interpretable disentangled representations
CLEVR	554	http://scholar.google.com/scholar?lr=lang_en&hl=en&as_sdt=2005&as_yhi=2021&cites=1033880884200484288&num=1&start=554	0	0	0		Home Boxes support for an efficient Video on Demand distribution
CLEVR	561	http://scholar.google.com/scholar?lr=lang_en&hl=en&as_sdt=2005&as_yhi=2021&cites=1033880884200484288&num=1&start=561	0	0	0		How to make a BLT sandwich? learning to reason towards understanding web instructional videos
CLEVR	567	http://scholar.google.com/scholar?lr=lang_en&hl=en&as_sdt=2005&as_yhi=2021&cites=1033880884200484288&num=1&start=567	1	0	0		How clever is the FiLM model, and how clever can it be
CLEVR	598	http://scholar.google.com/scholar?lr=lang_en&hl=en&as_sdt=2005&as_yhi=2021&cites=1033880884200484288&num=1&start=598	0	0	0		Composable augmentation encoding for video representation learning
CLEVR	611	http://scholar.google.com/scholar?lr=lang_en&hl=en&as_sdt=2005&as_yhi=2021&cites=1033880884200484288&num=1&start=611	0	0	0		Complex Signals: Reflexivity, Hierarchical Structure, and Modular Composition
CLEVR	615	http://scholar.google.com/scholar?lr=lang_en&hl=en&as_sdt=2005&as_yhi=2021&cites=1033880884200484288&num=1&start=615	0	0	0		Recent Advances and Trends in Multimodal Deep Learning: A Review
CLEVR	618	http://scholar.google.com/scholar?lr=lang_en&hl=en&as_sdt=2005&as_yhi=2021&cites=1033880884200484288&num=1&start=618	0	0	0		Show why the answer is correct! towards explainable ai using compositional temporal attention
CLEVR	619	http://scholar.google.com/scholar?lr=lang_en&hl=en&as_sdt=2005&as_yhi=2021&cites=1033880884200484288&num=1&start=619	0	0	0		Self-supervised real-to-sim scene generation
CLEVR	621	http://scholar.google.com/scholar?lr=lang_en&hl=en&as_sdt=2005&as_yhi=2021&cites=1033880884200484288&num=1&start=621	0	0	0		Unified questioner transformer for descriptive question generation in goal-oriented visual dialogue
CLEVR	623	http://scholar.google.com/scholar?lr=lang_en&hl=en&as_sdt=2005&as_yhi=2021&cites=1033880884200484288&num=1&start=623	0	0	0		Self-supervised vqa: Answering visual questions using images and captions
CLEVR	625	http://scholar.google.com/scholar?lr=lang_en&hl=en&as_sdt=2005&as_yhi=2021&cites=1033880884200484288&num=1&start=625	0	0	0		Deep ensembles for low-data transfer learning
CLEVR	671	http://scholar.google.com/scholar?lr=lang_en&hl=en&as_sdt=2005&as_yhi=2021&cites=1033880884200484288&num=1&start=671	0	0	0		ReaSCAN: Compositional reasoning in language grounding
CLEVR	724	http://scholar.google.com/scholar?lr=lang_en&hl=en&as_sdt=2005&as_yhi=2021&cites=1033880884200484288&num=1&start=724	0	0	0		On efficient training, controllability and compositional generalization of insertion-based language generators
CLEVR	746	http://scholar.google.com/scholar?lr=lang_en&hl=en&as_sdt=2005&as_yhi=2021&cites=1033880884200484288&num=1&start=746	0	0	0		VGNMN: Video-grounded Neural Module Network to Video-Grounded Language Tasks
CLEVR	797	http://scholar.google.com/scholar?lr=lang_en&hl=en&as_sdt=2005&as_yhi=2021&cites=1033880884200484288&num=1&start=797	0	0	0		A new dataset and model for learning to understand navigational instructions
CLEVR	804	http://scholar.google.com/scholar?lr=lang_en&hl=en&as_sdt=2005&as_yhi=2021&cites=1033880884200484288&num=1&start=804	0	0	0		IconQA: A New Benchmark for Abstract Diagram Understanding and Visual Language Reasoning
CLEVR	821	http://scholar.google.com/scholar?lr=lang_en&hl=en&as_sdt=2005&as_yhi=2021&cites=1033880884200484288&num=1&start=821	0	0	0		GraphLog: A Benchmark for Measuring Logical Generalization in Graph Neural Networks
CLEVR	885	http://scholar.google.com/scholar?lr=lang_en&hl=en&as_sdt=2005&as_yhi=2021&cites=1033880884200484288&num=1&start=885	0	0	0		Learning to solve NP-complete problems
CLEVR	917	http://scholar.google.com/scholar?lr=lang_en&hl=en&as_sdt=2005&as_yhi=2021&cites=1033880884200484288&num=1&start=917	0	0	0		Deep learning for Natural Language Description of Videos
CLEVR	926	http://scholar.google.com/scholar?lr=lang_en&hl=en&as_sdt=2005&as_yhi=2021&cites=1033880884200484288&num=1&start=926	0	0	0		Transfer Learning of Grounded Language Models for Use in Robotic Systems
CLEVR	937	http://scholar.google.com/scholar?lr=lang_en&hl=en&as_sdt=2005&as_yhi=2021&cites=1033880884200484288&num=1&start=937	0	0	0		PlacesQA: Towards Automatic Answering of Questions on the Web
CLEVR	940	http://scholar.google.com/scholar?lr=lang_en&hl=en&as_sdt=2005&as_yhi=2021&cites=1033880884200484288&num=1&start=940	0	0	0		Visual Reasoning and Image Understanding: A Question Answering Approach
CLEVR	964	http://scholar.google.com/scholar?lr=lang_en&hl=en&as_sdt=2005&as_yhi=2021&cites=1033880884200484288&num=1&start=964	0	0	0		Weakly Supervised Relative Spatial Reasoning for Visual Question Answering
CLEVR	980	http://scholar.google.com/scholar?lr=lang_en&hl=en&as_sdt=2005&as_yhi=2021&cites=1033880884200484288&num=1&start=980	0	0	0		Learning from Language
CLEVR	989	http://scholar.google.com/scholar?lr=lang_en&hl=en&as_sdt=2005&as_yhi=2021&cites=1033880884200484288&num=1&start=989	0	0	0		A Patch-as-Filter Method for Same-Different Problems with Few-Shot Learning
CLEVR	1008	http://scholar.google.com/scholar?lr=lang_en&hl=en&as_sdt=2005&as_yhi=2021&cites=1033880884200484288&num=1&start=1008	0	0	0		Multi-Task Distribution Learning
CLEVR	1036	http://scholar.google.com/scholar?lr=lang_en&hl=en&as_sdt=2005&as_yhi=2021&cites=1033880884200484288&num=1&start=1036	0	0	0		Effect of Dialogue Structure and Memory on Language Emergence in a Multi-task Game
CLEVR	1050	http://scholar.google.com/scholar?lr=lang_en&hl=en&as_sdt=2005&as_yhi=2021&cites=1033880884200484288&num=1&start=1050	0	0	0		Vision-based system identification and 3D keypoint discovery using dynamics constraints
CLEVR	1063	http://scholar.google.com/scholar?lr=lang_en&hl=en&as_sdt=2005&as_yhi=2021&cites=1033880884200484288&num=1&start=1063	0	0	0		Meta-Learning for Multimedia
CLEVR	1100	http://scholar.google.com/scholar?lr=lang_en&hl=en&as_sdt=2005&as_yhi=2021&cites=1033880884200484288&num=1&start=1100	0	0	0		Unifying cross-modal concepts in vision and language
CLEVR	1129	http://scholar.google.com/scholar?lr=lang_en&hl=en&as_sdt=2005&as_yhi=2021&cites=1033880884200484288&num=1&start=1129	0	0	0		Global Fusion Attention for Vision and Language Understanding (Student Abstract)
CLEVR	1140	http://scholar.google.com/scholar?lr=lang_en&hl=en&as_sdt=2005&as_yhi=2021&cites=1033880884200484288&num=1&start=1140	0	0	0		A Survey on VQA: Datasets and Approaches
CLEVR	1147	http://scholar.google.com/scholar?lr=lang_en&hl=en&as_sdt=2005&as_yhi=2021&cites=1033880884200484288&num=1&start=1147	0	0	0		Visual Question Answering on CLEVR Dataset via Multimodal Fusion and Relational Reasoning
CLEVR	1178	http://scholar.google.com/scholar?lr=lang_en&hl=en&as_sdt=2005&as_yhi=2021&cites=1033880884200484288&num=1&start=1178	0	0	0		Using text to teach image retrieval
CrowdHuman	19	http://scholar.google.com/scholar?lr=lang_en&hl=en&as_sdt=2005&as_yhi=2021&cites=6108657600119075249&num=1&start=19	0	0	0		Discriminative feature transformation for occluded pedestrian detection
CrowdHuman	71	http://scholar.google.com/scholar?lr=lang_en&hl=en&as_sdt=2005&as_yhi=2021&cites=6108657600119075249&num=1&start=71	1	0	0	not open access (but found manuscript on google drive)	Human detection aided by deeply learned semantic masks
CrowdHuman	79	http://scholar.google.com/scholar?lr=lang_en&hl=en&as_sdt=2005&as_yhi=2021&cites=6108657600119075249&num=1&start=79	0	0	0		Hier R-CNN: Instance-level human parts detection and a new benchmark
CrowdHuman	100	http://scholar.google.com/scholar?lr=lang_en&hl=en&as_sdt=2005&as_yhi=2021&cites=6108657600119075249&num=1&start=100	0	0	0		Very important person localization in unconstrained conditions: A new benchmark
CrowdHuman	117	http://scholar.google.com/scholar?lr=lang_en&hl=en&as_sdt=2005&as_yhi=2021&cites=6108657600119075249&num=1&start=117	0	0	0		Accelerating real‐time object detection in high‐resolution video surveillance
CrowdHuman	120	http://scholar.google.com/scholar?lr=lang_en&hl=en&as_sdt=2005&as_yhi=2021&cites=6108657600119075249&num=1&start=120	0	0	0		Integration of Video and Radio Technologies for Social Distancing
CrowdHuman	156	http://scholar.google.com/scholar?lr=lang_en&hl=en&as_sdt=2005&as_yhi=2021&cites=6108657600119075249&num=1&start=156	0	0	0		Tracking Pedestrian Heads in Dense crowd
CrowdHuman	157	http://scholar.google.com/scholar?lr=lang_en&hl=en&as_sdt=2005&as_yhi=2021&cites=6108657600119075249&num=1&start=157	0	0	0		Object Detection in Deep Surveillance
CrowdHuman	161	http://scholar.google.com/scholar?lr=lang_en&hl=en&as_sdt=2005&as_yhi=2021&cites=6108657600119075249&num=1&start=161	0	0	0		Tracking Objects as Points—Supplementary Materials
DeepFashion	2	http://scholar.google.com/scholar?lr=lang_en&hl=en&as_sdt=2005&as_yhi=2021&cites=9615172549462837472&num=1&start=2	0	0	0	Qualitative use	Pifu: Pixel-aligned implicit function for high-resolution clothed human digitization
DeepFashion	5	http://scholar.google.com/scholar?lr=lang_en&hl=en&as_sdt=2005&as_yhi=2021&cites=9615172549462837472&num=1&start=5	1	1	1		Disentangled person image generation
DeepFashion	59	http://scholar.google.com/scholar?lr=lang_en&hl=en&as_sdt=2005&as_yhi=2021&cites=9615172549462837472&num=1&start=59	0	0	0	Other	Dialog-based interactive image retrieval
DeepFashion	81	http://scholar.google.com/scholar?lr=lang_en&hl=en&as_sdt=2005&as_yhi=2021&cites=9615172549462837472&num=1&start=81	0	0	0	Different dataset	Improved embeddings with easy positive triplet mining
DeepFashion	120	http://scholar.google.com/scholar?lr=lang_en&hl=en&as_sdt=2005&as_yhi=2021&cites=9615172549462837472&num=1&start=120	0	0	0	Qualitative use	Pamir: Parametric model-conditioned implicit representation for image-based human reconstruction
DeepFashion	139	http://scholar.google.com/scholar?lr=lang_en&hl=en&as_sdt=2005&as_yhi=2021&cites=9615172549462837472&num=1&start=139	0	0	0	Other	Fashionbert: Text and image matching with adaptive loss for cross-modal retrieval
DeepFashion	143	http://scholar.google.com/scholar?lr=lang_en&hl=en&as_sdt=2005&as_yhi=2021&cites=9615172549462837472&num=1&start=143	0	0	0	Different dataset	Neural re-rendering of humans from a single image
DeepFashion	170	http://scholar.google.com/scholar?lr=lang_en&hl=en&as_sdt=2005&as_yhi=2021&cites=9615172549462837472&num=1&start=170	0	0	0	Different dataset	Heated-up softmax embedding
DeepFashion	199	http://scholar.google.com/scholar?lr=lang_en&hl=en&as_sdt=2005&as_yhi=2021&cites=9615172549462837472&num=1&start=199	1	0	1		Poly-GAN: Multi-conditioned GAN for fashion synthesis
DeepFashion	219	http://scholar.google.com/scholar?lr=lang_en&hl=en&as_sdt=2005&as_yhi=2021&cites=9615172549462837472&num=1&start=219	0	0	0		Deepwear: a case study of collaborative design between human and artificial intelligence
DeepFashion	234	http://scholar.google.com/scholar?lr=lang_en&hl=en&as_sdt=2005&as_yhi=2021&cites=9615172549462837472&num=1&start=234	0	0	0		Language guided fashion image manipulation with feature-wise transformations
DeepFashion	242	http://scholar.google.com/scholar?lr=lang_en&hl=en&as_sdt=2005&as_yhi=2021&cites=9615172549462837472&num=1&start=242	0	0	0		Sizenet: Weakly supervised learning of visual size and fit in fashion images
DeepFashion	290	http://scholar.google.com/scholar?lr=lang_en&hl=en&as_sdt=2005&as_yhi=2021&cites=9615172549462837472&num=1&start=290	0	0	0	Different dataset	Fashion image retrieval with capsule networks
DeepFashion	297	http://scholar.google.com/scholar?lr=lang_en&hl=en&as_sdt=2005&as_yhi=2021&cites=9615172549462837472&num=1&start=297	0	0	0	Different dataset	Deep embedding learning with adaptive large margin N-pair loss for image retrieval and clustering
DeepFashion	318	http://scholar.google.com/scholar?lr=lang_en&hl=en&as_sdt=2005&as_yhi=2021&cites=9615172549462837472&num=1&start=318	1	0	0		Pose guided human image synthesis by view disentanglement and enhanced weighting loss
DeepFashion	329	http://scholar.google.com/scholar?lr=lang_en&hl=en&as_sdt=2005&as_yhi=2021&cites=9615172549462837472&num=1&start=329	0	0	0		Image retrieval on real-life images with pre-trained vision-and-language models
DeepFashion	360	http://scholar.google.com/scholar?lr=lang_en&hl=en&as_sdt=2005&as_yhi=2021&cites=9615172549462837472&num=1&start=360	0	0	0		Color naming for multi-color fashion items
DeepFashion	378	http://scholar.google.com/scholar?lr=lang_en&hl=en&as_sdt=2005&as_yhi=2021&cites=9615172549462837472&num=1&start=378	0	0	0		A survey on freehand sketch recognition and retrieval
DeepFashion	404	http://scholar.google.com/scholar?lr=lang_en&hl=en&as_sdt=2005&as_yhi=2021&cites=9615172549462837472&num=1&start=404	0	0	0		Semi-supervised feature-level attribute manipulation for fashion image retrieval
DeepFashion	430	http://scholar.google.com/scholar?lr=lang_en&hl=en&as_sdt=2005&as_yhi=2021&cites=9615172549462837472&num=1&start=430	0	0	0		Incomplete descriptor mining with elastic loss for person re-identification
DeepFashion	434	http://scholar.google.com/scholar?lr=lang_en&hl=en&as_sdt=2005&as_yhi=2021&cites=9615172549462837472&num=1&start=434	0	0	0		Fashion recommendation with multi-relational representation learning
DeepFashion	446	http://scholar.google.com/scholar?lr=lang_en&hl=en&as_sdt=2005&as_yhi=2021&cites=9615172549462837472&num=1&start=446	0	0	0		Flexible fashion product retrieval using multimodality-based deep learning
DeepFashion	449	http://scholar.google.com/scholar?lr=lang_en&hl=en&as_sdt=2005&as_yhi=2021&cites=9615172549462837472&num=1&start=449	0	0	0		Multi-depth dilated network for fashion landmark detection with batch-level online hard keypoint mining
DeepFashion	466	http://scholar.google.com/scholar?lr=lang_en&hl=en&as_sdt=2005&as_yhi=2021&cites=9615172549462837472&num=1&start=466	0	0	0		Everyone can be a star: Understanding the role of live video streaming in online retail
DeepFashion	473	http://scholar.google.com/scholar?lr=lang_en&hl=en&as_sdt=2005&as_yhi=2021&cites=9615172549462837472&num=1&start=473	0	0	0		Calibrated neighborhood aware confidence measure for deep metric learning
DeepFashion	486	http://scholar.google.com/scholar?lr=lang_en&hl=en&as_sdt=2005&as_yhi=2021&cites=9615172549462837472&num=1&start=486	0	0	0		Real-time clothing detection with convolutional neural network
DeepFashion	506	http://scholar.google.com/scholar?lr=lang_en&hl=en&as_sdt=2005&as_yhi=2021&cites=9615172549462837472&num=1&start=506	0	0	0		Fashion culture database: construction of database for world-wide fashion analysis
DeepFashion	516	http://scholar.google.com/scholar?lr=lang_en&hl=en&as_sdt=2005&as_yhi=2021&cites=9615172549462837472&num=1&start=516	0	0	0		Color & texture attribute classification system of fashion item image for standardizing learning data in fashion AI
DeepFashion	600	http://scholar.google.com/scholar?lr=lang_en&hl=en&as_sdt=2005&as_yhi=2021&cites=9615172549462837472&num=1&start=600	0	0	0		A Brief Review of Recent Progress in Fashion Landmark Detection
DeepFashion	603	http://scholar.google.com/scholar?lr=lang_en&hl=en&as_sdt=2005&as_yhi=2021&cites=9615172549462837472&num=1&start=603	0	0	0		Deep poisoning: Towards robust image data sharing against visual disclosure
DeepFashion	604	http://scholar.google.com/scholar?lr=lang_en&hl=en&as_sdt=2005&as_yhi=2021&cites=9615172549462837472&num=1&start=604	0	0	0		Short video datasets show potential for outfits in augmented reality
DeepFashion	632	http://scholar.google.com/scholar?lr=lang_en&hl=en&as_sdt=2005&as_yhi=2021&cites=9615172549462837472&num=1&start=632	1	1	0		Towards purely unsupervised disentanglement of appearance and shape for person images generation
DeepFashion	635	http://scholar.google.com/scholar?lr=lang_en&hl=en&as_sdt=2005&as_yhi=2021&cites=9615172549462837472&num=1&start=635	0	0	0		Spatial-aware texture transformer for high-fidelity garment transfer
DeepFashion	661	http://scholar.google.com/scholar?lr=lang_en&hl=en&as_sdt=2005&as_yhi=2021&cites=9615172549462837472&num=1&start=661	0	0	0		Attribute-aware explainable complementary clothing recommendation
DeepFashion	662	http://scholar.google.com/scholar?lr=lang_en&hl=en&as_sdt=2005&as_yhi=2021&cites=9615172549462837472&num=1&start=662	0	0	0		Unifying Specialist Image Embedding into Universal Image Embedding
DeepFashion	673	http://scholar.google.com/scholar?lr=lang_en&hl=en&as_sdt=2005&as_yhi=2021&cites=9615172549462837472&num=1&start=673	1	0	0		Directional GAN: A Novel Conditioning Strategy for Generative Networks
DeepFashion	680	http://scholar.google.com/scholar?lr=lang_en&hl=en&as_sdt=2005&as_yhi=2021&cites=9615172549462837472&num=1&start=680	0	0	0		Guest editorial introduction to the special section on intelligent visual content analysis and understanding
DeepFashion	711	http://scholar.google.com/scholar?lr=lang_en&hl=en&as_sdt=2005&as_yhi=2021&cites=9615172549462837472&num=1&start=711	0	0	0		On Merging MobileNets for Efficient Multitask Inference
DeepFashion	722	http://scholar.google.com/scholar?lr=lang_en&hl=en&as_sdt=2005&as_yhi=2021&cites=9615172549462837472&num=1&start=722	0	0	0		Spatial assembly networks for image representation learning
DeepFashion	736	http://scholar.google.com/scholar?lr=lang_en&hl=en&as_sdt=2005&as_yhi=2021&cites=9615172549462837472&num=1&start=736	0	0	0		Image Search with Text Feedback by Deep Hierarchical Attention Mutual Information Maximization
DeepFashion	773	http://scholar.google.com/scholar?lr=lang_en&hl=en&as_sdt=2005&as_yhi=2021&cites=9615172549462837472&num=1&start=773	0	0	0		Clothing Brand Prediction via Logo Recognition
DeepFashion	825	http://scholar.google.com/scholar?lr=lang_en&hl=en&as_sdt=2005&as_yhi=2021&cites=9615172549462837472&num=1&start=825	0	0	0		Building Visually-aware, Dynamic, and Efficient Recommender Systems
DeepFashion	850	http://scholar.google.com/scholar?lr=lang_en&hl=en&as_sdt=2005&as_yhi=2021&cites=9615172549462837472&num=1&start=850	0	0	0		THREE PROBLEMS IN DIGITAL IMAGE PROCESSING: ALIGNMENT OF DATA-BEARING HALFTONE IMAGES, SURFACE CODING, AND MATCHING CONSUMER …
DeepFashion	874	http://scholar.google.com/scholar?lr=lang_en&hl=en&as_sdt=2005&as_yhi=2021&cites=9615172549462837472&num=1&start=874	0	0	0		Recommendation or Discrimination?: Quantifying Distribution Parity in Information Retrieval Systems
DeepFashion	894	http://scholar.google.com/scholar?lr=lang_en&hl=en&as_sdt=2005&as_yhi=2021&cites=9615172549462837472&num=1&start=894	0	0	0		Leveraging Adult Fashion to Enhance Children's Fashion Recognition
DeepFashion	935	http://scholar.google.com/scholar?lr=lang_en&hl=en&as_sdt=2005&as_yhi=2021&cites=9615172549462837472&num=1&start=935	0	0	0		Learning Adaptive Representations for Image Retrieval and Recognition
DeepFashion	943	http://scholar.google.com/scholar?lr=lang_en&hl=en&as_sdt=2005&as_yhi=2021&cites=9615172549462837472&num=1&start=943	0	0	0		Research on the Intelligent Vehicle Terminal of Taxi for Energy Measurement and Metering-Billing
DeepFashion	980	http://scholar.google.com/scholar?lr=lang_en&hl=en&as_sdt=2005&as_yhi=2021&cites=9615172549462837472&num=1&start=980	0	0	0		Systems and methods for analysis of images of apparel in a clothing subscription platform
DeepFashion	989	http://scholar.google.com/scholar?lr=lang_en&hl=en&as_sdt=2005&as_yhi=2021&cites=9615172549462837472&num=1&start=989	0	0	0		Apparel-based deep learning
DeepFashion	1006	http://scholar.google.com/scholar?lr=lang_en&hl=en&as_sdt=2005&as_yhi=2021&cites=9615172549462837472&num=1&start=1006	0	0	0		Watch and Buy: A Practical Solution for Real-time Fashion Product Identification in Live Stream
DeepFashion	1059	http://scholar.google.com/scholar?lr=lang_en&hl=en&as_sdt=2005&as_yhi=2021&cites=9615172549462837472&num=1&start=1059	0	0	0		Morphing architectures for pose-based image generation of people in clothing
DeepFashion	1070	http://scholar.google.com/scholar?lr=lang_en&hl=en&as_sdt=2005&as_yhi=2021&cites=9615172549462837472&num=1&start=1070	0	0	0		Convolutional Neural Network for Nigerian Traditional Male Attire Classification
Google Refexp	8	http://scholar.google.com/scholar?lr=lang_en&hl=en&as_sdt=2005&as_yhi=2021&cites=10404264718240229213&num=1&start=8	0	0	0		From recognition to cognition: Visual commonsense reasoning
Google Refexp	12	http://scholar.google.com/scholar?lr=lang_en&hl=en&as_sdt=2005&as_yhi=2021&cites=10404264718240229213&num=1&start=12	0	0	0		Localizing moments in video with natural language
Google Refexp	33	http://scholar.google.com/scholar?lr=lang_en&hl=en&as_sdt=2005&as_yhi=2021&cites=10404264718240229213&num=1&start=33	0	0	0		Grounding visual explanations
Google Refexp	49	http://scholar.google.com/scholar?lr=lang_en&hl=en&as_sdt=2005&as_yhi=2021&cites=10404264718240229213&num=1&start=49	0	0	0		Graphical contrastive losses for scene graph parsing
Google Refexp	101	http://scholar.google.com/scholar?lr=lang_en&hl=en&as_sdt=2005&as_yhi=2021&cites=10404264718240229213&num=1&start=101	0	0	0		Zero-shot object detection with textual descriptions
Google Refexp	102	http://scholar.google.com/scholar?lr=lang_en&hl=en&as_sdt=2005&as_yhi=2021&cites=10404264718240229213&num=1&start=102	0	0	0		Transferable representation learning in vision-and-language navigation
Google Refexp	124	http://scholar.google.com/scholar?lr=lang_en&hl=en&as_sdt=2005&as_yhi=2021&cites=10404264718240229213&num=1&start=124	0	0	0		Real-time referring expression comprehension by single-stage grounding network
Google Refexp	136	http://scholar.google.com/scholar?lr=lang_en&hl=en&as_sdt=2005&as_yhi=2021&cites=10404264718240229213&num=1&start=136	0	0	0		Fine-grained iterative attention network for temporal language localization in videos
Google Refexp	138	http://scholar.google.com/scholar?lr=lang_en&hl=en&as_sdt=2005&as_yhi=2021&cites=10404264718240229213&num=1&start=138	0	0	0	Only takes some data items from refexp to combine with other data items for constructing a novel dataset	Unambiguous text localization and retrieval for cluttered scenes
Google Refexp	139	http://scholar.google.com/scholar?lr=lang_en&hl=en&as_sdt=2005&as_yhi=2021&cites=10404264718240229213&num=1&start=139	0	0	0		Contrastive learning with adversarial perturbations for conditional text generation
Google Refexp	141	http://scholar.google.com/scholar?lr=lang_en&hl=en&as_sdt=2005&as_yhi=2021&cites=10404264718240229213&num=1&start=141	0	0	0		Aesthetic critiques generation for photos
Google Refexp	159	http://scholar.google.com/scholar?lr=lang_en&hl=en&as_sdt=2005&as_yhi=2021&cites=10404264718240229213&num=1&start=159	1	0	0		Counterfactual contrastive learning for weakly-supervised vision-language grounding
Google Refexp	194	http://scholar.google.com/scholar?lr=lang_en&hl=en&as_sdt=2005&as_yhi=2021&cites=10404264718240229213&num=1&start=194	1	0	0		Encoder fusion network with co-attention embedding for referring image segmentation
Google Refexp	258	http://scholar.google.com/scholar?lr=lang_en&hl=en&as_sdt=2005&as_yhi=2021&cites=10404264718240229213&num=1&start=258	1	0	0		Iterative shrinking for referring expression grounding using deep reinforcement learning
Google Refexp	261	http://scholar.google.com/scholar?lr=lang_en&hl=en&as_sdt=2005&as_yhi=2021&cites=10404264718240229213&num=1&start=261	0	0	0		Adversarially guided self-play for adopting social conventions
Google Refexp	287	http://scholar.google.com/scholar?lr=lang_en&hl=en&as_sdt=2005&as_yhi=2021&cites=10404264718240229213&num=1&start=287	1	1	0		Interactive natural language grounding via referring expression comprehension and scene graph parsing
Google Refexp	297	http://scholar.google.com/scholar?lr=lang_en&hl=en&as_sdt=2005&as_yhi=2021&cites=10404264718240229213&num=1&start=297	0	0	0		Promising XMPP based applications for military and defense systems
Google Refexp	309	http://scholar.google.com/scholar?lr=lang_en&hl=en&as_sdt=2005&as_yhi=2021&cites=10404264718240229213&num=1&start=309	1	0	0		Joint visual grounding with language scene graphs
Google Refexp	350	http://scholar.google.com/scholar?lr=lang_en&hl=en&as_sdt=2005&as_yhi=2021&cites=10404264718240229213&num=1&start=350	0	0	0		Yourefit: Embodied reference understanding with language and gesture
Google Refexp	381	http://scholar.google.com/scholar?lr=lang_en&hl=en&as_sdt=2005&as_yhi=2021&cites=10404264718240229213&num=1&start=381	1	0	0		Ppgn: Phrase-guided proposal generation network for referring expression comprehension
Google Refexp	395	http://scholar.google.com/scholar?lr=lang_en&hl=en&as_sdt=2005&as_yhi=2021&cites=10404264718240229213&num=1&start=395	0	0	0		Ground-truth or DAER: Selective Re-query of Secondary Information
Google Refexp	425	http://scholar.google.com/scholar?lr=lang_en&hl=en&as_sdt=2005&as_yhi=2021&cites=10404264718240229213&num=1&start=425	1	0	0		Language Controls More Than Top-Down Attention: Modulating Bottom-Up Visual Processing with Referring Expressions
Google Refexp	431	http://scholar.google.com/scholar?lr=lang_en&hl=en&as_sdt=2005&as_yhi=2021&cites=10404264718240229213&num=1&start=431	0	0	0		Referring Image Segmentation via Recurrent Refinement Networks Supplementary Material
Google Refexp	437	http://scholar.google.com/scholar?lr=lang_en&hl=en&as_sdt=2005&as_yhi=2021&cites=10404264718240229213&num=1&start=437	0	0	0		Complex Scene Understanding and Recognition Based on the Explainable Machine Learning in AI Models
Google Refexp	475	http://scholar.google.com/scholar?lr=lang_en&hl=en&as_sdt=2005&as_yhi=2021&cites=10404264718240229213&num=1&start=475	0	0	0		Video representation learning with deep neural networks
Google Refexp	490	http://scholar.google.com/scholar?lr=lang_en&hl=en&as_sdt=2005&as_yhi=2021&cites=10404264718240229213&num=1&start=490	0	0	0		Image Description Generation Using Deep Learning
HellaSwag	13	http://scholar.google.com/scholar?lr=lang_en&hl=en&as_sdt=2005&as_yhi=2021&cites=11372064304694305651&num=1&start=13	1	0	1		Finetuned language models are zero-shot learners
HellaSwag	48	http://scholar.google.com/scholar?lr=lang_en&hl=en&as_sdt=2005&as_yhi=2021&cites=11372064304694305651&num=1&start=48	1	0	0		Surface Form Competition: Why the Highest Probability Answer Isn't Always Right
HellaSwag	65	http://scholar.google.com/scholar?lr=lang_en&hl=en&as_sdt=2005&as_yhi=2021&cites=11372064304694305651&num=1&start=65	0	0	0		ProtoQA: A question answering dataset for prototypical common-sense reasoning
HellaSwag	75	http://scholar.google.com/scholar?lr=lang_en&hl=en&as_sdt=2005&as_yhi=2021&cites=11372064304694305651&num=1&start=75	0	0	0		EntEval: A holistic evaluation benchmark for entity representations
HellaSwag	77	http://scholar.google.com/scholar?lr=lang_en&hl=en&as_sdt=2005&as_yhi=2021&cites=11372064304694305651&num=1&start=77	0	0	0		Neuro-symbolic Visual Reasoning for Multimedia Event Processing: Overview, Prospects and Challenges.
HellaSwag	107	http://scholar.google.com/scholar?lr=lang_en&hl=en&as_sdt=2005&as_yhi=2021&cites=11372064304694305651&num=1&start=107	0	0	0		Do Fine-tuned Commonsense Language Models Really Generalize?
HellaSwag	131	http://scholar.google.com/scholar?lr=lang_en&hl=en&as_sdt=2005&as_yhi=2021&cites=11372064304694305651&num=1&start=131	0	0	0		Go Beyond Plain Fine-Tuning: Improving Pretrained Models for Social Commonsense
HellaSwag	136	http://scholar.google.com/scholar?lr=lang_en&hl=en&as_sdt=2005&as_yhi=2021&cites=11372064304694305651&num=1&start=136	0	0	0		ExperienceGen 1.0: A Text Generation Challenge Which Requires Deduction and Induction Ability
HellaSwag	151	http://scholar.google.com/scholar?lr=lang_en&hl=en&as_sdt=2005&as_yhi=2021&cites=11372064304694305651&num=1&start=151	0	0	0		Incorporating Domain Knowledge and Semantic Information into Language Models for Commonsense Question Answering
MTL-AQA	17	http://scholar.google.com/scholar?lr=lang_en&hl=en&as_sdt=2005&as_yhi=2021&cites=16672989544412031563&num=1&start=17	0	0	0		EAGLE-Eye: Extreme-Pose Action Grader Using Detail Bird's-Eye View
MTL-AQA	39	http://scholar.google.com/scholar?lr=lang_en&hl=en&as_sdt=2005&as_yhi=2021&cites=16672989544412031563&num=1&start=39	0	0	0		Towards accurate and interpretable surgical skill assessment: a video-based method for skill score prediction and guiding feedback generation
NNE	3	http://scholar.google.com/scholar?lr=lang_en&hl=en&as_sdt=2005&as_yhi=2021&cites=16252083348474345597&num=1&start=3	0	0	0		DaN+: Danish nested named entities and lexical normalization
NewsQA	10	http://scholar.google.com/scholar?lr=lang_en&hl=en&as_sdt=2005&as_yhi=2021&cites=2131610341122918040&num=1&start=10	0	0	0		QuAC: Question answering in context
NewsQA	41	http://scholar.google.com/scholar?lr=lang_en&hl=en&as_sdt=2005&as_yhi=2021&cites=2131610341122918040&num=1&start=41	0	0	0		Deep learning for NLP and speech recognition
NewsQA	43	http://scholar.google.com/scholar?lr=lang_en&hl=en&as_sdt=2005&as_yhi=2021&cites=2131610341122918040&num=1&start=43	0	0	0		A span-extraction dataset for Chinese machine reading comprehension
NewsQA	66	http://scholar.google.com/scholar?lr=lang_en&hl=en&as_sdt=2005&as_yhi=2021&cites=2131610341122918040&num=1&start=66	0	0	0		Retrieving and reading: A comprehensive survey on open-domain question answering
NewsQA	136	http://scholar.google.com/scholar?lr=lang_en&hl=en&as_sdt=2005&as_yhi=2021&cites=2131610341122918040&num=1&start=136	0	0	0		Globally normalized reader
NewsQA	157	http://scholar.google.com/scholar?lr=lang_en&hl=en&as_sdt=2005&as_yhi=2021&cites=2131610341122918040&num=1&start=157	0	0	0	NewsQA / MRQA was used for training but not for evaluation	Spot: Better frozen model adaptation through soft prompt transfer
NewsQA	162	http://scholar.google.com/scholar?lr=lang_en&hl=en&as_sdt=2005&as_yhi=2021&cites=2131610341122918040&num=1&start=162	0	0	0		R-trans: RNN transformer network for Chinese machine reading comprehension
NewsQA	189	http://scholar.google.com/scholar?lr=lang_en&hl=en&as_sdt=2005&as_yhi=2021&cites=2131610341122918040&num=1&start=189	0	0	0		Transformers to learn hierarchical contexts in multiparty dialogue for span-based question answering
NewsQA	196	http://scholar.google.com/scholar?lr=lang_en&hl=en&as_sdt=2005&as_yhi=2021&cites=2131610341122918040&num=1&start=196	0	0	0		Learning to ask more: Semi-autoregressive sequential question generation under dual-graph interaction
NewsQA	206	http://scholar.google.com/scholar?lr=lang_en&hl=en&as_sdt=2005&as_yhi=2021&cites=2131610341122918040&num=1&start=206	0	0	0		Can small and synthetic benchmarks drive modeling innovation? a retrospective study of question answering modeling approaches
NewsQA	231	http://scholar.google.com/scholar?lr=lang_en&hl=en&as_sdt=2005&as_yhi=2021&cites=2131610341122918040&num=1&start=231	0	0	0		Zero-shot dialogue state tracking via cross-task transfer
NewsQA	235	http://scholar.google.com/scholar?lr=lang_en&hl=en&as_sdt=2005&as_yhi=2021&cites=2131610341122918040&num=1&start=235	0	0	0		Conversational question answering in low resource scenarios: A dataset and case study for basque
NewsQA	253	http://scholar.google.com/scholar?lr=lang_en&hl=en&as_sdt=2005&as_yhi=2021&cites=2131610341122918040&num=1&start=253	0	0	0		Question Answering Infused Pre-training of General-Purpose Contextualized Representations
NewsQA	314	http://scholar.google.com/scholar?lr=lang_en&hl=en&as_sdt=2005&as_yhi=2021&cites=2131610341122918040&num=1&start=314	0	0	0		Foreseeing the benefits of incidental supervision
NewsQA	346	http://scholar.google.com/scholar?lr=lang_en&hl=en&as_sdt=2005&as_yhi=2021&cites=2131610341122918040&num=1&start=346	0	0	0		Ensemble albert and roberta for span prediction in question answering
NewsQA	347	http://scholar.google.com/scholar?lr=lang_en&hl=en&as_sdt=2005&as_yhi=2021&cites=2131610341122918040&num=1&start=347	0	0	0		Question answering survey: Directions, challenges, datasets, evaluation matrices
NewsQA	348	http://scholar.google.com/scholar?lr=lang_en&hl=en&as_sdt=2005&as_yhi=2021&cites=2131610341122918040&num=1&start=348	0	0	0		Verification mechanism to obtain an elaborate answer span in machine reading comprehension
NewsQA	355	http://scholar.google.com/scholar?lr=lang_en&hl=en&as_sdt=2005&as_yhi=2021&cites=2131610341122918040&num=1&start=355	0	0	0		A Multilingual Modeling Method for Span-Extraction Reading Comprehension
NewsQA	414	http://scholar.google.com/scholar?lr=lang_en&hl=en&as_sdt=2005&as_yhi=2021&cites=2131610341122918040&num=1&start=414	0	0	0		BiQuAD: Towards QA based on deeper text understanding
NewsQA	426	http://scholar.google.com/scholar?lr=lang_en&hl=en&as_sdt=2005&as_yhi=2021&cites=2131610341122918040&num=1&start=426	0	0	0		LiveQA: A Question Answering Dataset over Sports Live
NewsQA	434	http://scholar.google.com/scholar?lr=lang_en&hl=en&as_sdt=2005&as_yhi=2021&cites=2131610341122918040&num=1&start=434	0	0	0		Neural Machine Understanding for Arabic Text
NewsQA	486	http://scholar.google.com/scholar?lr=lang_en&hl=en&as_sdt=2005&as_yhi=2021&cites=2131610341122918040&num=1&start=486	0	0	0		Development of a Corpus for Userbased Scientific Question Answering
NewsQA	489	http://scholar.google.com/scholar?lr=lang_en&hl=en&as_sdt=2005&as_yhi=2021&cites=2131610341122918040&num=1&start=489	0	0	0		CodeQA: A Question Answering Dataset for Source Code Comprehension
NewsQA	496	http://scholar.google.com/scholar?lr=lang_en&hl=en&as_sdt=2005&as_yhi=2021&cites=2131610341122918040&num=1&start=496	0	0	0		Multi-task transfer learning for biomedical machine reading comprehension
PACS	26	http://scholar.google.com/scholar?lr=lang_en&hl=en&as_sdt=2005&as_yhi=2021&cites=9563240386705328599&num=1&start=26	0	0	0		Learning to learn single domain generalization
PACS	44	http://scholar.google.com/scholar?lr=lang_en&hl=en&as_sdt=2005&as_yhi=2021&cites=9563240386705328599&num=1&start=44	1	0	1		Best sources forward: domain generalization through source-specific nets
PACS	64	http://scholar.google.com/scholar?lr=lang_en&hl=en&as_sdt=2005&as_yhi=2021&cites=9563240386705328599&num=1&start=64	0	0	0		Fsdr: Frequency space domain randomization for domain generalization
PACS	86	http://scholar.google.com/scholar?lr=lang_en&hl=en&as_sdt=2005&as_yhi=2021&cites=9563240386705328599&num=1&start=86	1	1	0	Results for other datasets are availabe in PWC, but not for PACS. Probably because PACS results are only reported in the appendix.	Learning to combine: Knowledge aggregation for multi-source domain adaptation
PACS	117	http://scholar.google.com/scholar?lr=lang_en&hl=en&as_sdt=2005&as_yhi=2021&cites=9563240386705328599&num=1&start=117	1	0	1		Batch normalization embeddings for deep domain generalization
PACS	130	http://scholar.google.com/scholar?lr=lang_en&hl=en&as_sdt=2005&as_yhi=2021&cites=9563240386705328599&num=1&start=130	1	0	0		Artistic object recognition by unsupervised style adaptation
PACS	146	http://scholar.google.com/scholar?lr=lang_en&hl=en&as_sdt=2005&as_yhi=2021&cites=9563240386705328599&num=1&start=146	0	0	0	Uses the PACS dataset for another type of analysis (i.e. does not report average accuracy to compare with results from other papers)	Assessing generalization of sgd via disagreement
PACS	180	http://scholar.google.com/scholar?lr=lang_en&hl=en&as_sdt=2005&as_yhi=2021&cites=9563240386705328599&num=1&start=180	0	0	0		DACH: Domain adaptation without domain information
PACS	231	http://scholar.google.com/scholar?lr=lang_en&hl=en&as_sdt=2005&as_yhi=2021&cites=9563240386705328599&num=1&start=231	0	0	0		Insights from a large-scale database of material depictions in paintings
PACS	234	http://scholar.google.com/scholar?lr=lang_en&hl=en&as_sdt=2005&as_yhi=2021&cites=9563240386705328599&num=1&start=234	0	0	0		Learning causal representation for training cross-domain pose estimator via generative interventions
PACS	275	http://scholar.google.com/scholar?lr=lang_en&hl=en&as_sdt=2005&as_yhi=2021&cites=9563240386705328599&num=1&start=275	0	0	0		Mmd based discriminative learning for face forgery detection
PACS	280	http://scholar.google.com/scholar?lr=lang_en&hl=en&as_sdt=2005&as_yhi=2021&cites=9563240386705328599&num=1&start=280	0	0	0		On the inductive biases of deep domain adaptation
PACS	284	http://scholar.google.com/scholar?lr=lang_en&hl=en&as_sdt=2005&as_yhi=2021&cites=9563240386705328599&num=1&start=284					Dual Training for Transfer Learning: Application on Medieval Studies
PACS	311	http://scholar.google.com/scholar?lr=lang_en&hl=en&as_sdt=2005&as_yhi=2021&cites=9563240386705328599&num=1&start=311	0	0	0		Adversarial Feature Learning under Accuracy Constraint for Domain Generalization
PACS	319	http://scholar.google.com/scholar?lr=lang_en&hl=en&as_sdt=2005&as_yhi=2021&cites=9563240386705328599&num=1&start=319	1	0	0		Towards Data-Free Domain Generalization
PACS	331	http://scholar.google.com/scholar?lr=lang_en&hl=en&as_sdt=2005&as_yhi=2021&cites=9563240386705328599&num=1&start=331	1	0	0		Invariant Batch Normalization for Multi-source Domain Generalization
PACS	371	http://scholar.google.com/scholar?lr=lang_en&hl=en&as_sdt=2005&as_yhi=2021&cites=9563240386705328599&num=1&start=371	0	0	0		Deep Domain Adaptation through Inter-modal Self-supervision
PACS	386	http://scholar.google.com/scholar?lr=lang_en&hl=en&as_sdt=2005&as_yhi=2021&cites=9563240386705328599&num=1&start=386	0	0	0		Domain Generalization vs Data Augmentation: An Unbiased Perspective
PACS	408	http://scholar.google.com/scholar?lr=lang_en&hl=en&as_sdt=2005&as_yhi=2021&cites=9563240386705328599&num=1&start=408	1	1	0		Learning to Combine: Knowledge Aggregation for Multi-Source Domain Adaptation Supplementary Material
PACS	411	http://scholar.google.com/scholar?lr=lang_en&hl=en&as_sdt=2005&as_yhi=2021&cites=9563240386705328599&num=1&start=411	0	0	0		Adaptation and Generalization Across Domains in Visual Recognition with Deep Neural Networks
PACS	412	http://scholar.google.com/scholar?lr=lang_en&hl=en&as_sdt=2005&as_yhi=2021&cites=9563240386705328599&num=1&start=412	0	0	0		Recursive Disentanglement Network
PACS	430	http://scholar.google.com/scholar?lr=lang_en&hl=en&as_sdt=2005&as_yhi=2021&cites=9563240386705328599&num=1&start=430	0	0	0		Cross-Domain Object Representation via Robust Low-Rank Correlation Analysis
Spoken-SQuAD	4	http://scholar.google.com/scholar?lr=lang_en&hl=en&as_sdt=2005&as_yhi=2021&cites=10176336219473871401&num=1&start=4	1	0	0	Only reports result with a different metric than original benchmark and most other papers using the benchmark	Splat: Speech-language joint pre-training for spoken language understanding
Spoken-SQuAD	15	http://scholar.google.com/scholar?lr=lang_en&hl=en&as_sdt=2005&as_yhi=2021&cites=10176336219473871401&num=1&start=15	1	1	0		MRD-Net: Multi-Modal Residual Knowledge Distillation for Spoken Question Answering.
UCF-Crime	22	http://scholar.google.com/scholar?lr=lang_en&hl=en&as_sdt=2005&as_yhi=2021&cites=4939083465294260487&num=1&start=22	1	0	0	Two earlier papers in PWC report better ROC AUC	Not only look, but also listen: Learning multimodal violence detection under weak supervision
UCF-Crime	31	http://scholar.google.com/scholar?lr=lang_en&hl=en&as_sdt=2005&as_yhi=2021&cites=4939083465294260487&num=1&start=31	0	0	0		SmokeNet: Satellite smoke scene detection using convolutional neural network with spatial and channel-wise attention
UCF-Crime	46	http://scholar.google.com/scholar?lr=lang_en&hl=en&as_sdt=2005&as_yhi=2021&cites=4939083465294260487&num=1&start=46	0	0	0		Novelty detection using deep normative modeling for imu-based abnormal movement monitoring in parkinson's disease and autism spectrum disorders
UCF-Crime	53	http://scholar.google.com/scholar?lr=lang_en&hl=en&as_sdt=2005&as_yhi=2021&cites=4939083465294260487&num=1&start=53	0	0	0	Different dataset, they just extensively cite the method used in the source paper	Weakly supervised video anomaly detection via center-guided discriminative learning
UCF-Crime	96	http://scholar.google.com/scholar?lr=lang_en&hl=en&as_sdt=2005&as_yhi=2021&cites=4939083465294260487&num=1&start=96	1	0	0		Scene-aware context reasoning for unsupervised abnormal event detection in videos
UCF-Crime	131	http://scholar.google.com/scholar?lr=lang_en&hl=en&as_sdt=2005&as_yhi=2021&cites=4939083465294260487&num=1&start=131	0	0	0		Correlation-aware deep generative model for unsupervised anomaly detection
UCF-Crime	142	http://scholar.google.com/scholar?lr=lang_en&hl=en&as_sdt=2005&as_yhi=2021&cites=4939083465294260487&num=1&start=142	0	0	0		Layer-constrained variational autoencoding kernel density estimation model for anomaly detection
UCF-Crime	162	http://scholar.google.com/scholar?lr=lang_en&hl=en&as_sdt=2005&as_yhi=2021&cites=4939083465294260487&num=1&start=162	0	0	0		Particle filter-based prediction for anomaly detection in automatic surveillance
UCF-Crime	191	http://scholar.google.com/scholar?lr=lang_en&hl=en&as_sdt=2005&as_yhi=2021&cites=4939083465294260487&num=1&start=191	0	0	0		Violence detection in videos based on fusing visual and audio information
UCF-Crime	224	http://scholar.google.com/scholar?lr=lang_en&hl=en&as_sdt=2005&as_yhi=2021&cites=4939083465294260487&num=1&start=224	0	0	0		Deep multi-level feature pyramids: Application for non-canonical firearm detection in video surveillance
UCF-Crime	245	http://scholar.google.com/scholar?lr=lang_en&hl=en&as_sdt=2005&as_yhi=2021&cites=4939083465294260487&num=1&start=245	0	0	0		Ano-graph: Learning normal scene contextual graphs to detect video anomalies
UCF-Crime	249	http://scholar.google.com/scholar?lr=lang_en&hl=en&as_sdt=2005&as_yhi=2021&cites=4939083465294260487&num=1&start=249	0	0	0		Abnormal situation detection on surveillance video using object detection and action recognition
UCF-Crime	264	http://scholar.google.com/scholar?lr=lang_en&hl=en&as_sdt=2005&as_yhi=2021&cites=4939083465294260487&num=1&start=264	0	0	0		When Intelligent Transportation Systems Sensing Meets Edge Computing: Vision and Challenges
UCF-Crime	295	http://scholar.google.com/scholar?lr=lang_en&hl=en&as_sdt=2005&as_yhi=2021&cites=4939083465294260487&num=1&start=295	0	0	0		Abnormal event detection in video based on sparse representation
UCF-Crime	302	http://scholar.google.com/scholar?lr=lang_en&hl=en&as_sdt=2005&as_yhi=2021&cites=4939083465294260487&num=1&start=302	0	0	0		An Effective Adversarial Training Based Spatial-Temporal Network for Abnormal Behavior Detection
UCF-Crime	305	http://scholar.google.com/scholar?lr=lang_en&hl=en&as_sdt=2005&as_yhi=2021&cites=4939083465294260487&num=1&start=305	0	0	0		Detection and Recognition of Emergency Situations in Continuous Video Stream of Information and Telecommunication Systems
UCF-Crime	332	http://scholar.google.com/scholar?lr=lang_en&hl=en&as_sdt=2005&as_yhi=2021&cites=4939083465294260487&num=1&start=332	0	0	0		Feature fusion based deep spatiotemporal model for violence detection in videos
UCF-Crime	354	http://scholar.google.com/scholar?lr=lang_en&hl=en&as_sdt=2005&as_yhi=2021&cites=4939083465294260487&num=1&start=354	0	0	0		Anomaly proposal-based fire detection for cyber-physical systems
UCF-Crime	384	http://scholar.google.com/scholar?lr=lang_en&hl=en&as_sdt=2005&as_yhi=2021&cites=4939083465294260487&num=1&start=384	0	0	0		Anomaly Detection with C3D-based Optical Flow in CCTV
UCF-Crime	414	http://scholar.google.com/scholar?lr=lang_en&hl=en&as_sdt=2005&as_yhi=2021&cites=4939083465294260487&num=1&start=414	0	0	0		Abnormal event detection in video based on SVDD
UCF-Crime	421	http://scholar.google.com/scholar?lr=lang_en&hl=en&as_sdt=2005&as_yhi=2021&cites=4939083465294260487&num=1&start=421	0	0	0		Anomaly Detection Combining Discriminative and Generative Models
UCF-Crime	429	http://scholar.google.com/scholar?lr=lang_en&hl=en&as_sdt=2005&as_yhi=2021&cites=4939083465294260487&num=1&start=429	0	0	0		UIT-Anomaly: A Modern Vietnamese Video Dataset for Anomaly Detection
UCF-Crime	434	http://scholar.google.com/scholar?lr=lang_en&hl=en&as_sdt=2005&as_yhi=2021&cites=4939083465294260487&num=1&start=434	0	0	0		SurveilNet: A lightweight anomaly detection system for cooperative IoT surveillance networks
UCF-Crime	500	http://scholar.google.com/scholar?lr=lang_en&hl=en&as_sdt=2005&as_yhi=2021&cites=4939083465294260487&num=1&start=500	0	0	0		Smart Surveillance and Tracking System
UCF-Crime	517	http://scholar.google.com/scholar?lr=lang_en&hl=en&as_sdt=2005&as_yhi=2021&cites=4939083465294260487&num=1&start=517	0	0	0		Efficient Distribution Regression
UCF-Crime	586	http://scholar.google.com/scholar?lr=lang_en&hl=en&as_sdt=2005&as_yhi=2021&cites=4939083465294260487&num=1&start=586	0	0	0		Selection Biased Positive and Unlabeled Learning Method for Anomaly Detection in Surveillance Videos
UCF-Crime	588	http://scholar.google.com/scholar?lr=lang_en&hl=en&as_sdt=2005&as_yhi=2021&cites=4939083465294260487&num=1&start=588	0	0	0		Extraction in Digital Forensic Investigation based on Video Enhancement and Machine Learning
UCF-Crime	605	http://scholar.google.com/scholar?lr=lang_en&hl=en&as_sdt=2005&as_yhi=2021&cites=4939083465294260487&num=1&start=605	1	0	0		Using Social Signals to Predict Shoplifting: A Transparent Approach to a Sensitive Activity Analysis Problem
UCF-Crime	607	http://scholar.google.com/scholar?lr=lang_en&hl=en&as_sdt=2005&as_yhi=2021&cites=4939083465294260487&num=1&start=607	0	0	0		Anomaly Detection in Real-Time Surveillance Videos Using Deep Learning
WebQuestionsSP	10	http://scholar.google.com/scholar?lr=lang_en&hl=en&as_sdt=2005&as_yhi=2021&cites=11582509985146394014&num=1&start=10	1	1	0		Improving multi-hop question answering over knowledge graphs using knowledge base embeddings
WebQuestionsSP	37	http://scholar.google.com/scholar?lr=lang_en&hl=en&as_sdt=2005&as_yhi=2021&cites=11582509985146394014&num=1&start=37	0	0	0		Iterative search for weakly supervised semantic parsing
WebQuestionsSP	45	http://scholar.google.com/scholar?lr=lang_en&hl=en&as_sdt=2005&as_yhi=2021&cites=11582509985146394014&num=1&start=45	0	0	0		Beyond IID: three levels of generalization for question answering on knowledge bases
WebQuestionsSP	65	http://scholar.google.com/scholar?lr=lang_en&hl=en&as_sdt=2005&as_yhi=2021&cites=11582509985146394014&num=1&start=65	0	0	0		Few-shot complex knowledge base question answering via meta reinforcement learning
WebQuestionsSP	70	http://scholar.google.com/scholar?lr=lang_en&hl=en&as_sdt=2005&as_yhi=2021&cites=11582509985146394014&num=1&start=70	1	0	0		Lego: Latent execution-guided reasoning for multi-hop question answering on knowledge graphs
WebQuestionsSP	82	http://scholar.google.com/scholar?lr=lang_en&hl=en&as_sdt=2005&as_yhi=2021&cites=11582509985146394014&num=1&start=82	1	0	0		Answering complex questions by combining information from curated and extracted knowledge bases
WebQuestionsSP	105	http://scholar.google.com/scholar?lr=lang_en&hl=en&as_sdt=2005&as_yhi=2021&cites=11582509985146394014&num=1&start=105	1	0	0		A complex kbqa system using multiple reasoning paths
WebQuestionsSP	128	http://scholar.google.com/scholar?lr=lang_en&hl=en&as_sdt=2005&as_yhi=2021&cites=11582509985146394014&num=1&start=128	0	0	0		A Survey on Semantic Parsing from the perspective of Compositionality
WebQuestionsSP	134	http://scholar.google.com/scholar?lr=lang_en&hl=en&as_sdt=2005&as_yhi=2021&cites=11582509985146394014&num=1&start=134	0	0	0		Retrieving relationships from a knowledge graph for question answering
WebQuestionsSP	166	http://scholar.google.com/scholar?lr=lang_en&hl=en&as_sdt=2005&as_yhi=2021&cites=11582509985146394014&num=1&start=166	0	0	0		On Advancing Natural Language Interfaces: Data Collection, Model Development, and User Interaction
WikiHow	6	http://scholar.google.com/scholar?lr=lang_en&hl=en&as_sdt=2005&as_yhi=2021&cites=7207878034851735127&num=1&start=6	0	0	0	This paper does not use the WikiHow dataset, but rather introduces another dataset	WikiLingua: A new benchmark dataset for cross-lingual abstractive summarization
WikiHow	7	http://scholar.google.com/scholar?lr=lang_en&hl=en&as_sdt=2005&as_yhi=2021&cites=7207878034851735127&num=1&start=7	0	0	0		Joint learning of answer selection and answer summary generation in community question answering
WikiHow	10	http://scholar.google.com/scholar?lr=lang_en&hl=en&as_sdt=2005&as_yhi=2021&cites=7207878034851735127&num=1&start=10	0	0	0		Reasoning about goals, steps, and temporal ordering with WikiHow
SUM			57	14	8
